# Supplementary material for: Watching the release of a photopharmacological drug from tubulin using time-resolved serial crystallography
Source: Nat Commun. 2023 Feb 17;14:903. doi: 10.1038/s41467-023-36481-5 (PMC9936131; doi:10.1038/s41467-023-36481-5)
Supplement: Supplementary file 4 — Supplementary Data 1 [file 41467_2023_36481_MOESM4_ESM.cif]

# generated by PyMOL 2.5.2
#
data_1-finalFrame
_entry.id 1-finalFrame
#
_cell.entry_id 1-finalFrame
_cell.length_a 117.094
_cell.length_b 117.094
_cell.length_c 117.094
_cell.angle_alpha 109.47
_cell.angle_beta  109.47
_cell.angle_gamma 109.47
_symmetry.entry_id 1-finalFrame
_symmetry.space_group_name_H-M 'P 1'
#
loop_
_atom_site.group_PDB
_atom_site.id
_atom_site.type_symbol
_atom_site.label_atom_id
_atom_site.label_alt_id
_atom_site.label_comp_id
_atom_site.label_asym_id
_atom_site.label_entity_id
_atom_site.label_seq_id
_atom_site.pdbx_PDB_ins_code
_atom_site.Cartn_x
_atom_site.Cartn_y
_atom_site.Cartn_z
_atom_site.occupancy
_atom_site.B_iso_or_equiv
_atom_site.pdbx_formal_charge
_atom_site.auth_asym_id
_atom_site.pdbx_PDB_model_num
ATOM   1   O O   . WAT . . 0 ? -5.100 40.235 -16.610 1.00   0.00 0 . 1
ATOM   2   O O   . WAT . . 0 ? -40.075 -15.141 26.607 1.00   0.00 0 . 1
ATOM   3   O O   . WAT . . 0 ? 19.040 39.884 -13.930 1.00   0.00 0 . 1
ATOM   4   H H1  . WAT . . 0 ? -5.287 40.287 -15.677 1.00   0.00 0 . 1
ATOM   5   H H1  . WAT . . 0 ? -40.276 -15.722 25.876 1.00   0.00 0 . 1
ATOM   6   H H1  . WAT . . 0 ? 19.451 39.025 -13.988 1.00   0.00 0 . 1
ATOM   7   H H2  . WAT . . 0 ? -4.774 41.105 -16.839 1.00   0.00 0 . 1
ATOM   8   H H2  . WAT . . 0 ? -40.702 -15.392 27.284 1.00   0.00 0 . 1
ATOM   9   H H2  . WAT . . 0 ? 19.381 40.255 -13.113 1.00   0.00 0 . 1
ATOM   10  O O   . WAT . . 1 ? -54.827 31.748 26.958 1.00   0.00 0 . 1
ATOM   11  O O   . WAT . . 1 ? 13.934 -22.289 -48.149 1.00   0.00 0 . 1
ATOM   12  O O   . WAT . . 1 ? 38.902 -26.057 46.106 1.00   0.00 0 . 1
ATOM   13  H H1  . WAT . . 1 ? -54.351 30.940 27.131 1.00   0.00 0 . 1
ATOM   14  H H1  . WAT . . 1 ? 14.642 -22.456 -48.766 1.00   0.00 0 . 1
ATOM   15  H H1  . WAT . . 1 ? 39.043 -25.422 45.393 1.00   0.00 0 . 1
ATOM   16  H H2  . WAT . . 1 ? -55.697 31.458 26.677 1.00   0.00 0 . 1
ATOM   17  H H2  . WAT . . 1 ? 14.312 -21.665 -47.518 1.00   0.00 0 . 1
ATOM   18  H H2  . WAT . . 1 ? 39.248 -25.618 46.877 1.00   0.00 0 . 1
ATOM   19  O O   . WAT . . 2 ? -34.605 -30.682 29.136 1.00   0.00 0 . 1
ATOM   20  O O   . WAT . . 2 ? 13.289 14.171 -28.422 1.00   0.00 0 . 1
ATOM   21  O O   . WAT . . 2 ? -24.877 54.010 15.164 1.00   0.00 0 . 1
ATOM   22  H H1  . WAT . . 2 ? -33.814 -30.303 28.755 1.00   0.00 0 . 1
ATOM   23  H H1  . WAT . . 2 ? 12.552 14.727 -28.672 1.00   0.00 0 . 1
ATOM   24  H H1  . WAT . . 2 ? -25.101 54.671 15.826 1.00   0.00 0 . 1
ATOM   25  H H2  . WAT . . 2 ? -35.218 -29.947 29.194 1.00   0.00 0 . 1
ATOM   26  H H2  . WAT . . 2 ? 12.950 13.630 -27.706 1.00   0.00 0 . 1
ATOM   27  H H2  . WAT . . 2 ? -24.084 53.587 15.510 1.00   0.00 0 . 1
ATOM   28  O O   . WAT . . 3 ? -13.436 -14.208 30.923 1.00   0.00 0 . 1
ATOM   29  O O   . WAT . . 3 ? -14.134 -1.730 -24.292 1.00   0.00 0 . 1
ATOM   30  O O   . WAT . . 3 ? 18.232 -34.560 -2.950 1.00   0.00 0 . 1
ATOM   31  H H1  . WAT . . 3 ? -14.306 -14.478 30.627 1.00   0.00 0 . 1
ATOM   32  H H1  . WAT . . 3 ? -14.219 -1.050 -24.965 1.00   0.00 0 . 1
ATOM   33  H H1  . WAT . . 3 ? 17.493 -35.150 -3.116 1.00   0.00 0 . 1
ATOM   34  H H2  . WAT . . 3 ? -12.937 -14.130 30.115 1.00   0.00 0 . 1
ATOM   35  H H2  . WAT . . 3 ? -13.803 -2.495 -24.763 1.00   0.00 0 . 1
ATOM   36  H H2  . WAT . . 3 ? 18.569 -34.849 -2.098 1.00   0.00 0 . 1
ATOM   37  O O   . WAT . . 4 ? 42.275 -26.488 25.823 1.00   0.00 0 . 1
ATOM   38  O O   . WAT . . 4 ? 18.414 -55.769 30.373 1.00   0.00 0 . 1
ATOM   39  O O   . WAT . . 4 ? 46.601 -18.024 18.311 1.00   0.00 0 . 1
ATOM   40  H H1  . WAT . . 4 ? 42.189 -27.144 25.131 1.00   0.00 0 . 1
ATOM   41  H H1  . WAT . . 4 ? 18.861 -56.035 31.179 1.00   0.00 0 . 1
ATOM   42  H H1  . WAT . . 4 ? 46.747 -17.189 18.755 1.00   0.00 0 . 1
ATOM   43  H H2  . WAT . . 4 ? 41.426 -26.505 26.266 1.00   0.00 0 . 1
ATOM   44  H H2  . WAT . . 4 ? 18.383 -56.566 29.849 1.00   0.00 0 . 1
ATOM   45  H H2  . WAT . . 4 ? 47.479 -18.352 18.130 1.00   0.00 0 . 1
ATOM   46  O O   . WAT . . 5 ? -12.100 29.195 -36.327 1.00   0.00 0 . 1
ATOM   47  O O   . WAT . . 5 ? -25.346 23.856 -19.742 1.00   0.00 0 . 1
ATOM   48  O O   . WAT . . 5 ? -51.844 26.781 -1.940 1.00   0.00 0 . 1
ATOM   49  H H1  . WAT . . 5 ? -12.294 28.873 -37.210 1.00   0.00 0 . 1
ATOM   50  H H1  . WAT . . 5 ? -26.087 24.225 -20.232 1.00   0.00 0 . 1
ATOM   51  H H1  . WAT . . 5 ? -51.306 26.628 -1.153 1.00   0.00 0 . 1
ATOM   52  H H2  . WAT . . 5 ? -11.508 28.541 -35.968 1.00   0.00 0 . 1
ATOM   53  H H2  . WAT . . 5 ? -24.614 23.909 -20.353 1.00   0.00 0 . 1
ATOM   54  H H2  . WAT . . 5 ? -51.905 25.924 -2.362 1.00   0.00 0 . 1
ATOM   55  O O   . WAT . . 6 ? 12.775 -59.053 24.145 1.00   0.00 0 . 1
ATOM   56  O O   . WAT . . 6 ? -30.289 -54.303 -20.728 1.00   0.00 0 . 1
ATOM   57  O O   . WAT . . 6 ? -11.601 -30.772 -49.052 1.00   0.00 0 . 1
ATOM   58  H H1  . WAT . . 6 ? 11.864 -58.744 24.105 1.00   0.00 0 . 1
ATOM   59  H H1  . WAT . . 6 ? -30.097 -53.394 -20.470 1.00   0.00 0 . 1
ATOM   60  H H1  . WAT . . 6 ? -11.210 -30.059 -49.566 1.00   0.00 0 . 1
ATOM   61  H H2  . WAT . . 6 ? 12.776 -59.693 24.855 1.00   0.00 0 . 1
ATOM   62  H H2  . WAT . . 6 ? -29.646 -54.507 -21.401 1.00   0.00 0 . 1
ATOM   63  H H2  . WAT . . 6 ? -12.373 -31.026 -49.552 1.00   0.00 0 . 1
ATOM   64  O O   . WAT . . 7 ? 31.001 57.662 12.377 1.00   0.00 0 . 1
ATOM   65  O O   . WAT . . 7 ? 22.487 -3.648 22.571 1.00   0.00 0 . 1
ATOM   66  O O   . WAT . . 7 ? -55.231 -36.152 -7.719 1.00   0.00 0 . 1
ATOM   67  H H1  . WAT . . 7 ? 30.742 56.820 12.760 1.00   0.00 0 . 1
ATOM   68  H H1  . WAT . . 7 ? 21.861 -4.307 22.265 1.00   0.00 0 . 1
ATOM   69  H H1  . WAT . . 7 ? -54.580 -36.393 -7.056 1.00   0.00 0 . 1
ATOM   70  H H2  . WAT . . 7 ? 31.857 57.840 12.754 1.00   0.00 0 . 1
ATOM   71  H H2  . WAT . . 7 ? 22.963 -4.081 23.285 1.00   0.00 0 . 1
ATOM   72  H H2  . WAT . . 7 ? -56.063 -36.486 -7.366 1.00   0.00 0 . 1
ATOM   73  O O   . WAT . . 8 ?  1.537 30.483 -20.345 1.00   0.00 0 . 1
ATOM   74  O O   . WAT . . 8 ? -17.340 27.911 -4.666 1.00   0.00 0 . 1
ATOM   75  O O   . WAT . . 8 ? 31.520 -17.808 36.600 1.00   0.00 0 . 1
ATOM   76  H H1  . WAT . . 8 ?  2.418 30.687 -20.021 1.00   0.00 0 . 1
ATOM   77  H H1  . WAT . . 8 ? -17.082 27.112 -5.122 1.00   0.00 0 . 1
ATOM   78  H H1  . WAT . . 8 ? 31.539 -18.406 37.346 1.00   0.00 0 . 1
ATOM   79  H H2  . WAT . . 8 ?  1.038 31.292 -20.199 1.00   0.00 0 . 1
ATOM   80  H H2  . WAT . . 8 ? -17.057 28.629 -5.224 1.00   0.00 0 . 1
ATOM   81  H H2  . WAT . . 8 ? 30.654 -17.928 36.218 1.00   0.00 0 . 1
ATOM   82  O O   . WAT . . 9 ? 27.584 -13.083 -2.659 1.00   0.00 0 . 1
ATOM   83  O O   . WAT . . 9 ? -21.404 -16.145 -48.239 1.00   0.00 0 . 1
ATOM   84  O O   . WAT . . 9 ? 14.719 48.621 -8.436 1.00   0.00 0 . 1
ATOM   85  H H1  . WAT . . 9 ? 26.971 -13.820 -2.642 1.00   0.00 0 . 1
ATOM   86  H H1  . WAT . . 9 ? -21.875 -16.936 -48.484 1.00   0.00 0 . 1
ATOM   87  H H1  . WAT . . 9 ? 14.684 49.245 -7.709 1.00   0.00 0 . 1
ATOM   88  H H2  . WAT . . 9 ? 28.392 -13.442 -3.025 1.00   0.00 0 . 1
ATOM   89  H H2  . WAT . . 9 ? -21.328 -16.200 -47.282 1.00   0.00 0 . 1
ATOM   90  H H2  . WAT . . 9 ? 15.202 47.867 -8.097 1.00   0.00 0 . 1
ATOM   91  O O   . WAT . . 10 ? -52.099 -25.936 18.093 1.00   0.00 0 . 1
ATOM   92  O O   . WAT . . 10 ? -28.956 53.775 13.284 1.00   0.00 0 . 1
ATOM   93  O O   . WAT . . 10 ? 35.175 -36.001 14.206 1.00   0.00 0 . 1
ATOM   94  H H1  . WAT . . 10 ? -51.959 -25.006 17.897 1.00   0.00 0 . 1
ATOM   95  H H1  . WAT . . 10 ? -28.090 54.103 13.514 1.00   0.00 0 . 1
ATOM   96  H H1  . WAT . . 10 ? 34.692 -36.603 14.761 1.00   0.00 0 . 1
ATOM   97  H H2  . WAT . . 10 ? -51.694 -26.066 18.953 1.00   0.00 0 . 1
ATOM   98  H H2  . WAT . . 10 ? -29.292 54.402 12.647 1.00   0.00 0 . 1
ATOM   99  H H2  . WAT . . 10 ? 35.298 -36.469 13.376 1.00   0.00 0 . 1
ATOM   100 O O   . WAT . . 11 ? 24.406 -26.205 34.468 1.00   0.00 0 . 1
ATOM   101 O O   . WAT . . 11 ? 19.214 -3.833 -54.237 1.00   0.00 0 . 1
ATOM   102 O O   . WAT . . 11 ? 33.295 -11.805 -17.019 1.00   0.00 0 . 1
ATOM   103 H H1  . WAT . . 11 ? 24.202 -25.279 34.467 1.00   0.00 0 . 1
ATOM   104 H H1  . WAT . . 11 ? 18.562 -3.301 -54.705 1.00   0.00 0 . 1
ATOM   105 H H1  . WAT . . 11 ? 33.920 -11.197 -16.618 1.00   0.00 0 . 1
ATOM   106 H H2  . WAT . . 11 ? 25.361 -26.250 34.351 1.00   0.00 0 . 1
ATOM   107 H H2  . WAT . . 11 ? 19.939 -3.919 -54.849 1.00   0.00 0 . 1
ATOM   108 H H2  . WAT . . 11 ? 32.478 -11.656 -16.544 1.00   0.00 0 . 1
ATOM   109 O O   . WAT . . 12 ? -1.536 53.226 22.465 1.00   0.00 0 . 1
ATOM   110 O O   . WAT . . 12 ? -5.655 18.087 45.592 1.00   0.00 0 . 1
ATOM   111 O O   . WAT . . 12 ? 28.634 18.548 12.550 1.00   0.00 0 . 1
ATOM   112 H H1  . WAT . . 12 ? -1.640 52.510 21.836 1.00   0.00 0 . 1
ATOM   113 H H1  . WAT . . 12 ? -5.529 17.435 46.277 1.00   0.00 0 . 1
ATOM   114 H H1  . WAT . . 12 ? 28.520 19.266 13.168 1.00   0.00 0 . 1
ATOM   115 H H2  . WAT . . 12 ? -2.316 53.765 22.347 1.00   0.00 0 . 1
ATOM   116 H H2  . WAT . . 12 ? -5.545 17.593 44.776 1.00   0.00 0 . 1
ATOM   117 H H2  . WAT . . 12 ? 28.998 18.959 11.765 1.00   0.00 0 . 1
ATOM   118 O O   . WAT . . 13 ? 47.215  0.579 -9.270 1.00   0.00 0 . 1
ATOM   119 O O   . WAT . . 13 ?  9.865 -40.021 -15.677 1.00   0.00 0 . 1
ATOM   120 O O   . WAT . . 13 ? 38.495 -21.123  5.733 1.00   0.00 0 . 1
ATOM   121 H H1  . WAT . . 13 ? 48.149  0.380 -9.241 1.00   0.00 0 . 1
ATOM   122 H H1  . WAT . . 13 ?  9.484 -40.903 -15.622 1.00   0.00 0 . 1
ATOM   123 H H1  . WAT . . 13 ? 38.654 -20.724  4.879 1.00   0.00 0 . 1
ATOM   124 H H2  . WAT . . 13 ? 47.064  0.928 -10.152 1.00   0.00 0 . 1
ATOM   125 H H2  . WAT . . 13 ?  9.727 -39.649 -14.807 1.00   0.00 0 . 1
ATOM   126 H H2  . WAT . . 13 ? 39.212 -20.806  6.281 1.00   0.00 0 . 1
ATOM   127 O O   . WAT . . 14 ? 21.893 -42.057 -31.284 1.00   0.00 0 . 1
ATOM   128 O O   . WAT . . 14 ? -3.252 -0.232 47.217 1.00   0.00 0 . 1
ATOM   129 O O   . WAT . . 14 ? 15.521 -32.216 13.256 1.00   0.00 0 . 1
ATOM   130 H H1  . WAT . . 14 ? 22.060 -42.985 -31.467 1.00   0.00 0 . 1
ATOM   131 H H1  . WAT . . 14 ? -4.190 -0.470 47.245 1.00   0.00 0 . 1
ATOM   132 H H1  . WAT . . 14 ? 15.311 -32.834 13.962 1.00   0.00 0 . 1
ATOM   133 H H2  . WAT . . 14 ? 21.661 -42.043 -30.361 1.00   0.00 0 . 1
ATOM   134 H H2  . WAT . . 14 ? -2.795 -1.052 47.399 1.00   0.00 0 . 1
ATOM   135 H H2  . WAT . . 14 ? 14.686 -31.812 13.032 1.00   0.00 0 . 1
ATOM   136 O O   . WAT . . 15 ? -18.373 32.656 55.361 1.00   0.00 0 . 1
ATOM   137 O O   . WAT . . 15 ? -38.468 -17.840 -23.960 1.00   0.00 0 . 1
ATOM   138 O O   . WAT . . 15 ? 22.684  0.072 -27.472 1.00   0.00 0 . 1
ATOM   139 H H1  . WAT . . 15 ? -17.905 33.495 55.333 1.00   0.00 0 . 1
ATOM   140 H H1  . WAT . . 15 ? -38.475 -18.004 -23.015 1.00   0.00 0 . 1
ATOM   141 H H1  . WAT . . 15 ? 22.511  0.284 -28.379 1.00   0.00 0 . 1
ATOM   142 H H2  . WAT . . 15 ? -19.254 32.868 55.047 1.00   0.00 0 . 1
ATOM   143 H H2  . WAT . . 15 ? -37.685 -17.301 -24.097 1.00   0.00 0 . 1
ATOM   144 H H2  . WAT . . 15 ? 23.636  0.147 -27.376 1.00   0.00 0 . 1
ATOM   145 O O   . WAT . . 16 ? -9.259 -17.430 -6.295 1.00   0.00 0 . 1
ATOM   146 O O   . WAT . . 16 ? -14.522 27.907 -14.463 1.00   0.00 0 . 1
ATOM   147 O O   . WAT . . 16 ? 34.826 -15.399 -29.087 1.00   0.00 0 . 1
ATOM   148 H H1  . WAT . . 16 ? -9.426 -16.690 -6.873 1.00   0.00 0 . 1
ATOM   149 H H1  . WAT . . 16 ? -13.912 27.982 -15.196 1.00   0.00 0 . 1
ATOM   150 H H1  . WAT . . 16 ? 35.683 -15.200 -28.725 1.00   0.00 0 . 1
ATOM   151 H H2  . WAT . . 16 ? -9.739 -17.220 -5.487 1.00   0.00 0 . 1
ATOM   152 H H2  . WAT . . 16 ? -14.003 27.520 -13.761 1.00   0.00 0 . 1
ATOM   153 H H2  . WAT . . 16 ? 34.224 -14.807 -28.629 1.00   0.00 0 . 1
ATOM   154 O O   . WAT . . 17 ? 58.064  2.540  4.406 1.00   0.00 0 . 1
ATOM   155 O O   . WAT . . 17 ? -42.233 31.496 -16.136 1.00   0.00 0 . 1
ATOM   156 O O   . WAT . . 17 ? -32.858 -9.798 25.657 1.00   0.00 0 . 1
ATOM   157 H H1  . WAT . . 17 ? 57.858  2.967  5.240 1.00   0.00 0 . 1
ATOM   158 H H1  . WAT . . 17 ? -41.849 31.783 -16.962 1.00   0.00 0 . 1
ATOM   159 H H1  . WAT . . 17 ? -32.329 -9.018 25.843 1.00   0.00 0 . 1
ATOM   160 H H2  . WAT . . 17 ? 58.664  3.133  3.970 1.00   0.00 0 . 1
ATOM   161 H H2  . WAT . . 17 ? -41.542 31.641 -15.492 1.00   0.00 0 . 1
ATOM   162 H H2  . WAT . . 17 ? -32.258 -10.530 25.805 1.00   0.00 0 . 1
ATOM   163 O O   . WAT . . 18 ? -35.078 31.936 15.836 1.00   0.00 0 . 1
ATOM   164 O O   . WAT . . 18 ? -52.128  9.086  2.767 1.00   0.00 0 . 1
ATOM   165 O O   . WAT . . 18 ? 24.121 -31.796 42.654 1.00   0.00 0 . 1
ATOM   166 H H1  . WAT . . 18 ? -35.225 32.571 16.540 1.00   0.00 0 . 1
ATOM   167 H H1  . WAT . . 18 ? -51.923  8.233  2.386 1.00   0.00 0 . 1
ATOM   168 H H1  . WAT . . 18 ? 24.113 -31.802 41.693 1.00   0.00 0 . 1
ATOM   169 H H2  . WAT . . 18 ? -35.531 32.309 15.078 1.00   0.00 0 . 1
ATOM   170 H H2  . WAT . . 18 ? -51.405  9.275  3.356 1.00   0.00 0 . 1
ATOM   171 H H2  . WAT . . 18 ? 24.284 -32.702 42.903 1.00   0.00 0 . 1
ATOM   172 O O   . WAT . . 19 ? 30.076 54.872 -6.858 1.00   0.00 0 . 1
ATOM   173 O O   . WAT . . 19 ? 43.186 13.793 -6.047 1.00   0.00 0 . 1
ATOM   174 O O   . WAT . . 19 ? 18.971 -47.740 10.532 1.00   0.00 0 . 1
ATOM   175 H H1  . WAT . . 19 ? 30.508 54.574 -7.656 1.00   0.00 0 . 1
ATOM   176 H H1  . WAT . . 19 ? 42.745 13.732 -5.190 1.00   0.00 0 . 1
ATOM   177 H H1  . WAT . . 19 ? 18.487 -48.398 10.034 1.00   0.00 0 . 1
ATOM   178 H H2  . WAT . . 19 ? 29.533 54.132 -6.586 1.00   0.00 0 . 1
ATOM   179 H H2  . WAT . . 19 ? 43.952 14.341 -5.877 1.00   0.00 0 . 1
ATOM   180 H H2  . WAT . . 19 ? 19.160 -48.165 11.375 1.00   0.00 0 . 1
ATOM   181 O O   . WAT . . 20 ? -39.245 33.444 27.647 1.00   0.00 0 . 1
ATOM   182 O O   . WAT . . 20 ? 27.571 -20.223 25.010 1.00   0.00 0 . 1
ATOM   183 O O   . WAT . . 20 ? 45.334 34.211 25.804 1.00   0.00 0 . 1
ATOM   184 H H1  . WAT . . 20 ? -40.185 33.324 27.805 1.00   0.00 0 . 1
ATOM   185 H H1  . WAT . . 20 ? 27.697 -20.861 25.713 1.00   0.00 0 . 1
ATOM   186 H H1  . WAT . . 20 ? 45.131 34.904 25.178 1.00   0.00 0 . 1
ATOM   187 H H2  . WAT . . 20 ? -39.090 33.026 26.812 1.00   0.00 0 . 1
ATOM   188 H H2  . WAT . . 20 ? 27.094 -19.516 25.414 1.00   0.00 0 . 1
ATOM   189 H H2  . WAT . . 20 ? 44.560 33.648 25.802 1.00   0.00 0 . 1
ATOM   190 O O   . WAT . . 21 ? -13.746 -29.095 -25.650 1.00   0.00 0 . 1
ATOM   191 O O   . WAT . . 21 ? -57.989 -8.905 -21.863 1.00   0.00 0 . 1
ATOM   192 O O   . WAT . . 21 ? -39.194 45.623 20.469 1.00   0.00 0 . 1
ATOM   193 H H1  . WAT . . 21 ? -13.638 -30.035 -25.487 1.00   0.00 0 . 1
ATOM   194 H H1  . WAT . . 21 ? -58.056 -8.193 -21.224 1.00   0.00 0 . 1
ATOM   195 H H1  . WAT . . 21 ? -40.108 45.461 20.714 1.00   0.00 0 . 1
ATOM   196 H H2  . WAT . . 21 ? -14.680 -28.997 -25.854 1.00   0.00 0 . 1
ATOM   197 H H2  . WAT . . 21 ? -57.044 -9.012 -21.988 1.00   0.00 0 . 1
ATOM   198 H H2  . WAT . . 21 ? -39.241 45.903 19.560 1.00   0.00 0 . 1
ATOM   199 O O   . WAT . . 22 ? -30.059  8.811 57.766 1.00   0.00 0 . 1
ATOM   200 O O   . WAT . . 22 ? 28.665 -7.311 58.381 1.00   0.00 0 . 1
ATOM   201 O O   . WAT . . 22 ? 34.356 -33.531  6.278 1.00   0.00 0 . 1
ATOM   202 H H1  . WAT . . 22 ? -30.332  8.309 57.002 1.00   0.00 0 . 1
ATOM   203 H H1  . WAT . . 22 ? 29.149 -7.372 57.560 1.00   0.00 0 . 1
ATOM   204 H H1  . WAT . . 22 ? 35.119 -33.196  5.817 1.00   0.00 0 . 1
ATOM   205 H H2  . WAT . . 22 ? -30.871  9.080 58.183 1.00   0.00 0 . 1
ATOM   206 H H2  . WAT . . 22 ? 28.466 -8.223 58.613 1.00   0.00 0 . 1
ATOM   207 H H2  . WAT . . 22 ? 34.709 -34.129  6.932 1.00   0.00 0 . 1
ATOM   208 O O   . WAT . . 23 ? 26.052 18.706 50.717 1.00   0.00 0 . 1
ATOM   209 O O   . WAT . . 23 ? -13.810 -5.990 54.304 1.00   0.00 0 . 1
ATOM   210 O O   . WAT . . 23 ? 50.558 -3.088 -35.074 1.00   0.00 0 . 1
ATOM   211 H H1  . WAT . . 23 ? 25.372 18.049 50.567 1.00   0.00 0 . 1
ATOM   212 H H1  . WAT . . 23 ? -14.393 -5.236 54.206 1.00   0.00 0 . 1
ATOM   213 H H1  . WAT . . 23 ? 51.490 -3.134 -35.268 1.00   0.00 0 . 1
ATOM   214 H H2  . WAT . . 23 ? 26.852 18.309 50.368 1.00   0.00 0 . 1
ATOM   215 H H2  . WAT . . 23 ? -14.333 -6.743 54.018 1.00   0.00 0 . 1
ATOM   216 H H2  . WAT . . 23 ? 50.503 -3.234 -34.133 1.00   0.00 0 . 1
ATOM   217 O O   . WAT . . 24 ? -27.420 23.207 -42.636 1.00   0.00 0 . 1
ATOM   218 O O   . WAT . . 24 ? 37.454  6.310 25.941 1.00   0.00 0 . 1
ATOM   219 O O   . WAT . . 24 ? 16.411 61.700 -8.098 1.00   0.00 0 . 1
ATOM   220 H H1  . WAT . . 24 ? -27.457 22.290 -42.360 1.00   0.00 0 . 1
ATOM   221 H H1  . WAT . . 24 ? 37.248  5.614 25.308 1.00   0.00 0 . 1
ATOM   222 H H1  . WAT . . 24 ? 16.256 62.211 -7.294 1.00   0.00 0 . 1
ATOM   223 H H2  . WAT . . 24 ? -28.313 23.406 -42.928 1.00   0.00 0 . 1
ATOM   224 H H2  . WAT . . 24 ? 38.364  6.152 26.186 1.00   0.00 0 . 1
ATOM   225 H H2  . WAT . . 24 ? 16.953 60.967 -7.824 1.00   0.00 0 . 1
ATOM   226 O O   . WAT . . 25 ? 28.477 15.700 -13.978 1.00   0.00 0 . 1
ATOM   227 O O   . WAT . . 25 ? -20.984 11.495 63.507 1.00   0.00 0 . 1
ATOM   228 O O   . WAT . . 25 ? 38.706 -26.914 -14.997 1.00   0.00 0 . 1
ATOM   229 H H1  . WAT . . 25 ? 27.802 16.391 -13.954 1.00   0.00 0 . 1
ATOM   230 H H1  . WAT . . 25 ? -21.896 11.320 63.296 1.00   0.00 0 . 1
ATOM   231 H H1  . WAT . . 25 ? 38.221 -27.526 -15.547 1.00   0.00 0 . 1
ATOM   232 H H2  . WAT . . 25 ? 29.197 16.105 -14.463 1.00   0.00 0 . 1
ATOM   233 H H2  . WAT . . 25 ? -20.602 10.638 63.673 1.00   0.00 0 . 1
ATOM   234 H H2  . WAT . . 25 ? 39.484 -27.395 -14.714 1.00   0.00 0 . 1
ATOM   235 O O   . WAT . . 26 ? -5.676 -53.815 13.428 1.00   0.00 0 . 1
ATOM   236 O O   . WAT . . 26 ? 10.963 34.856 -34.342 1.00   0.00 0 . 1
ATOM   237 O O   . WAT . . 26 ? 33.288 -39.310 53.906 1.00   0.00 0 . 1
ATOM   238 H H1  . WAT . . 26 ? -6.404 -54.381 13.687 1.00   0.00 0 . 1
ATOM   239 H H1  . WAT . . 26 ? 11.516 34.166 -33.972 1.00   0.00 0 . 1
ATOM   240 H H1  . WAT . . 26 ? 34.083 -38.785 53.785 1.00   0.00 0 . 1
ATOM   241 H H2  . WAT . . 26 ? -4.892 -54.289 13.700 1.00   0.00 0 . 1
ATOM   242 H H2  . WAT . . 26 ? 11.006 35.566 -33.702 1.00   0.00 0 . 1
ATOM   243 H H2  . WAT . . 26 ? 32.979 -39.475 53.017 1.00   0.00 0 . 1
ATOM   244 O O   . WAT . . 27 ? 31.807 14.488 51.404 1.00   0.00 0 . 1
ATOM   245 O O   . WAT . . 27 ? -15.762 -46.431 -42.329 1.00   0.00 0 . 1
ATOM   246 O O   . WAT . . 27 ?  0.109 -49.616 -30.340 1.00   0.00 0 . 1
ATOM   247 H H1  . WAT . . 27 ? 31.700 15.426 51.231 1.00   0.00 0 . 1
ATOM   248 H H1  . WAT . . 27 ? -15.941 -46.536 -41.400 1.00   0.00 0 . 1
ATOM   249 H H1  . WAT . . 27 ? -0.406 -49.353 -29.571 1.00   0.00 0 . 1
ATOM   250 H H2  . WAT . . 27 ? 32.599 14.240 50.926 1.00   0.00 0 . 1
ATOM   251 H H2  . WAT . . 27 ? -16.357 -47.044 -42.764 1.00   0.00 0 . 1
ATOM   252 H H2  . WAT . . 27 ?  1.015 -49.413 -30.105 1.00   0.00 0 . 1
ATOM   253 O O   . WAT . . 28 ? 15.550 -37.459 51.568 1.00   0.00 0 . 1
ATOM   254 O O   . WAT . . 28 ? -28.308 14.075 -25.060 1.00   0.00 0 . 1
ATOM   255 O O   . WAT . . 28 ?  7.322  6.777 -57.154 1.00   0.00 0 . 1
ATOM   256 H H1  . WAT . . 28 ? 14.738 -37.615 51.101 1.00   0.00 0 . 1
ATOM   257 H H1  . WAT . . 28 ? -28.580 14.890 -24.610 1.00   0.00 0 . 1
ATOM   258 H H1  . WAT . . 28 ?  8.109  6.232 -57.064 1.00   0.00 0 . 1
ATOM   259 H H2  . WAT . . 28 ? 15.417 -37.880 52.421 1.00   0.00 0 . 1
ATOM   260 H H2  . WAT . . 28 ? -27.752 14.373 -25.772 1.00   0.00 0 . 1
ATOM   261 H H2  . WAT . . 28 ?  6.598  6.158 -57.174 1.00   0.00 0 . 1
ATOM   262 O O   . WAT . . 29 ? -53.505 -33.526 10.374 1.00   0.00 0 . 1
ATOM   263 O O   . WAT . . 29 ? -0.419 -64.243 31.621 1.00   0.00 0 . 1
ATOM   264 O O   . WAT . . 29 ? -20.561 32.275 -33.470 1.00   0.00 0 . 1
ATOM   265 H H1  . WAT . . 29 ? -53.433 -34.430 10.083 1.00   0.00 0 . 1
ATOM   266 H H1  . WAT . . 29 ? -0.218 -64.818 30.883 1.00   0.00 0 . 1
ATOM   267 H H1  . WAT . . 29 ? -20.373 32.214 -32.532 1.00   0.00 0 . 1
ATOM   268 H H2  . WAT . . 29 ? -53.240 -33.004  9.618 1.00   0.00 0 . 1
ATOM   269 H H2  . WAT . . 29 ?  0.047 -64.624 32.363 1.00   0.00 0 . 1
ATOM   270 H H2  . WAT . . 29 ? -21.241 31.618 -33.620 1.00   0.00 0 . 1
ATOM   271 O O   . WAT . . 30 ? -53.087 -20.113  6.609 1.00   0.00 0 . 1
ATOM   272 O O   . WAT . . 30 ? -48.557 43.584 33.559 1.00   0.00 0 . 1
ATOM   273 O O   . WAT . . 30 ? -44.997 14.979 -9.718 1.00   0.00 0 . 1
ATOM   274 H H1  . WAT . . 30 ? -53.688 -20.191  7.345 1.00   0.00 0 . 1
ATOM   275 H H1  . WAT . . 30 ? -49.451 43.500 33.873 1.00   0.00 0 . 1
ATOM   276 H H1  . WAT . . 30 ? -45.115 15.925 -9.643 1.00   0.00 0 . 1
ATOM   277 H H2  . WAT . . 30 ? -52.225 -20.344  6.965 1.00   0.00 0 . 1
ATOM   278 H H2  . WAT . . 30 ? -48.347 44.518 33.668 1.00   0.00 0 . 1
ATOM   279 H H2  . WAT . . 30 ? -45.279 14.631 -8.868 1.00   0.00 0 . 1
ATOM   280 O O   . WAT . . 31 ? -20.863 -48.711 34.161 1.00   0.00 0 . 1
ATOM   281 O O   . WAT . . 31 ? 12.162 48.575 -41.774 1.00   0.00 0 . 1
ATOM   282 O O   . WAT . . 31 ? 44.967 37.018 32.327 1.00   0.00 0 . 1
ATOM   283 H H1  . WAT . . 31 ? -20.217 -49.409 34.154 1.00   0.00 0 . 1
ATOM   284 H H1  . WAT . . 31 ? 12.604 47.736 -41.913 1.00   0.00 0 . 1
ATOM   285 H H1  . WAT . . 31 ? 45.055 36.395 31.609 1.00   0.00 0 . 1
ATOM   286 H H2  . WAT . . 31 ? -21.310 -48.789 33.329 1.00   0.00 0 . 1
ATOM   287 H H2  . WAT . . 31 ? 11.236 48.382 -41.921 1.00   0.00 0 . 1
ATOM   288 H H2  . WAT . . 31 ? 44.567 36.512 33.032 1.00   0.00 0 . 1
ATOM   289 O O   . WAT . . 32 ? 21.198 39.844 -36.126 1.00   0.00 0 . 1
ATOM   290 O O   . WAT . . 32 ?  1.416 -40.869 -46.148 1.00   0.00 0 . 1
ATOM   291 O O   . WAT . . 32 ? -10.481 21.467 -22.018 1.00   0.00 0 . 1
ATOM   292 H H1  . WAT . . 32 ? 21.840 40.112 -36.793 1.00   0.00 0 . 1
ATOM   293 H H1  . WAT . . 32 ?  0.891 -41.073 -45.379 1.00   0.00 0 . 1
ATOM   294 H H1  . WAT . . 32 ? -11.346 21.158 -22.263 1.00   0.00 0 . 1
ATOM   295 H H2  . WAT . . 32 ? 20.359 39.887 -36.582 1.00   0.00 0 . 1
ATOM   296 H H2  . WAT . . 32 ?  0.864 -41.131 -46.895 1.00   0.00 0 . 1
ATOM   297 H H2  . WAT . . 32 ? -10.295 21.066 -21.170 1.00   0.00 0 . 1
ATOM   298 O O   . WAT . . 33 ? -20.324 15.714 -34.601 1.00   0.00 0 . 1
ATOM   299 O O   . WAT . . 33 ? -8.533 -4.135 -22.869 1.00   0.00 0 . 1
ATOM   300 O O   . WAT . . 33 ?  5.811 -25.607 50.125 1.00   0.00 0 . 1
ATOM   301 H H1  . WAT . . 33 ? -19.513 16.201 -34.710 1.00   0.00 0 . 1
ATOM   302 H H1  . WAT . . 33 ? -7.889 -4.836 -22.761 1.00   0.00 0 . 1
ATOM   303 H H1  . WAT . . 33 ?  5.893 -26.110 49.316 1.00   0.00 0 . 1
ATOM   304 H H2  . WAT . . 33 ? -20.167 14.875 -35.026 1.00   0.00 0 . 1
ATOM   305 H H2  . WAT . . 33 ? -8.120 -3.365 -22.484 1.00   0.00 0 . 1
ATOM   306 H H2  . WAT . . 33 ?  6.709 -25.509 50.444 1.00   0.00 0 . 1
ATOM   307 O O   . WAT . . 34 ? 30.665 19.917 -43.667 1.00   0.00 0 . 1
ATOM   308 O O   . WAT . . 34 ? 44.883 -12.843 24.718 1.00   0.00 0 . 1
ATOM   309 O O   . WAT . . 34 ? -30.401  6.251 -24.047 1.00   0.00 0 . 1
ATOM   310 H H1  . WAT . . 34 ? 30.075 19.429 -43.086 1.00   0.00 0 . 1
ATOM   311 H H1  . WAT . . 34 ? 43.965 -13.103 24.807 1.00   0.00 0 . 1
ATOM   312 H H1  . WAT . . 34 ? -30.672  5.808 -24.855 1.00   0.00 0 . 1
ATOM   313 H H2  . WAT . . 34 ? 30.902 20.691 -43.161 1.00   0.00 0 . 1
ATOM   314 H H2  . WAT . . 34 ? 45.304 -13.153 25.518 1.00   0.00 0 . 1
ATOM   315 H H2  . WAT . . 34 ? -31.213  6.367 -23.553 1.00   0.00 0 . 1
ATOM   316 O O   . WAT . . 35 ?  5.837 -21.735 60.919 1.00   0.00 0 . 1
ATOM   317 O O   . WAT . . 35 ? -20.729 -53.878 27.588 1.00   0.00 0 . 1
ATOM   318 O O   . WAT . . 35 ? -8.410 -38.243 21.648 1.00   0.00 0 . 1
ATOM   319 H H1  . WAT . . 35 ?  5.337 -21.129 61.466 1.00   0.00 0 . 1
ATOM   320 H H1  . WAT . . 35 ? -21.450 -54.335 28.011 1.00   0.00 0 . 1
ATOM   321 H H1  . WAT . . 35 ? -7.894 -37.752 21.021 1.00   0.00 0 . 1
ATOM   322 H H2  . WAT . . 35 ?  5.266 -22.488 60.802 1.00   0.00 0 . 1
ATOM   323 H H2  . WAT . . 35 ? -20.606 -54.347 26.759 1.00   0.00 0 . 1
ATOM   324 H H2  . WAT . . 35 ? -8.085 -37.947 22.500 1.00   0.00 0 . 1
ATOM   325 O O   . WAT . . 36 ?  8.762 51.542 19.816 1.00   0.00 0 . 1
ATOM   326 O O   . WAT . . 36 ? -38.581 -27.161 -0.113 1.00   0.00 0 . 1
ATOM   327 O O   . WAT . . 36 ? 29.162 41.135 -19.728 1.00   0.00 0 . 1
ATOM   328 H H1  . WAT . . 36 ?  9.018 50.641 19.623 1.00   0.00 0 . 1
ATOM   329 H H1  . WAT . . 36 ? -38.533 -27.847 -0.772 1.00   0.00 0 . 1
ATOM   330 H H1  . WAT . . 36 ? 29.896 40.571 -19.988 1.00   0.00 0 . 1
ATOM   331 H H2  . WAT . . 36 ?  7.834 51.587 19.562 1.00   0.00 0 . 1
ATOM   332 H H2  . WAT . . 36 ? -38.669 -27.626  0.717 1.00   0.00 0 . 1
ATOM   333 H H2  . WAT . . 36 ? 29.029 41.714 -20.481 1.00   0.00 0 . 1
ATOM   334 O O   . WAT . . 37 ? 33.285 -11.337 12.338 1.00   0.00 0 . 1
ATOM   335 O O   . WAT . . 37 ? -26.031  1.849 -32.870 1.00   0.00 0 . 1
ATOM   336 O O   . WAT . . 37 ? 20.240 11.585 25.774 1.00   0.00 0 . 1
ATOM   337 H H1  . WAT . . 37 ? 33.905 -12.059 12.311 1.00   0.00 0 . 1
ATOM   338 H H1  . WAT . . 37 ? -25.429  2.570 -33.022 1.00   0.00 0 . 1
ATOM   339 H H1  . WAT . . 37 ? 20.768 11.361 25.009 1.00   0.00 0 . 1
ATOM   340 H H2  . WAT . . 37 ? 33.818 -10.582 12.593 1.00   0.00 0 . 1
ATOM   341 H H2  . WAT . . 37 ? -26.156  1.457 -33.735 1.00   0.00 0 . 1
ATOM   342 H H2  . WAT . . 37 ? 20.881 11.800 26.455 1.00   0.00 0 . 1
ATOM   343 O O   . WAT . . 38 ? -15.687 43.331 -23.267 1.00   0.00 0 . 1
ATOM   344 O O   . WAT . . 38 ? 15.480 -17.842 27.151 1.00   0.00 0 . 1
ATOM   345 O O   . WAT . . 38 ? 25.120 -22.370 18.392 1.00   0.00 0 . 1
ATOM   346 H H1  . WAT . . 38 ? -15.497 42.407 -23.134 1.00   0.00 0 . 1
ATOM   347 H H1  . WAT . . 38 ? 16.053 -17.773 27.915 1.00   0.00 0 . 1
ATOM   348 H H1  . WAT . . 38 ? 25.757 -22.190 17.703 1.00   0.00 0 . 1
ATOM   349 H H2  . WAT . . 38 ? -14.866 43.783 -23.064 1.00   0.00 0 . 1
ATOM   350 H H2  . WAT . . 38 ? 14.840 -18.513 27.388 1.00   0.00 0 . 1
ATOM   351 H H2  . WAT . . 38 ? 24.447 -22.895 17.963 1.00   0.00 0 . 1
ATOM   352 O O   . WAT . . 39 ?  4.996 -23.610 55.148 1.00   0.00 0 . 1
ATOM   353 O O   . WAT . . 39 ? -38.721 11.092 -46.019 1.00   0.00 0 . 1
ATOM   354 O O   . WAT . . 39 ?  4.876 -53.864 37.968 1.00   0.00 0 . 1
ATOM   355 H H1  . WAT . . 39 ?  5.370 -22.803 55.527 1.00   0.00 0 . 1
ATOM   356 H H1  . WAT . . 39 ? -38.049 10.815 -45.397 1.00   0.00 0 . 1
ATOM   357 H H1  . WAT . . 39 ?  4.946 -52.925 38.153 1.00   0.00 0 . 1
ATOM   358 H H2  . WAT . . 39 ?  5.739 -24.038 54.722 1.00   0.00 0 . 1
ATOM   359 H H2  . WAT . . 39 ? -39.253 10.310 -46.154 1.00   0.00 0 . 1
ATOM   360 H H2  . WAT . . 39 ?  4.311 -54.205 38.656 1.00   0.00 0 . 1
ATOM   361 O O   . WAT . . 40 ?  2.050 13.546 -47.293 1.00   0.00 0 . 1
ATOM   362 O O   . WAT . . 40 ? -58.393 28.268 15.018 1.00   0.00 0 . 1
ATOM   363 O O   . WAT . . 40 ? -62.640 24.538 22.142 1.00   0.00 0 . 1
ATOM   364 H H1  . WAT . . 40 ?  2.897 13.802 -46.935 1.00   0.00 0 . 1
ATOM   365 H H1  . WAT . . 40 ? -57.521 28.655 15.068 1.00   0.00 0 . 1
ATOM   366 H H1  . WAT . . 40 ? -62.526 23.621 21.883 1.00   0.00 0 . 1
ATOM   367 H H2  . WAT . . 40 ?  1.553 14.358 -47.346 1.00   0.00 0 . 1
ATOM   368 H H2  . WAT . . 40 ? -58.669 28.190 15.932 1.00   0.00 0 . 1
ATOM   369 H H2  . WAT . . 40 ? -62.257 24.595 23.018 1.00   0.00 0 . 1
ATOM   370 O O   . WAT . . 41 ? -7.082 -20.639 -41.453 1.00   0.00 0 . 1
ATOM   371 O O   . WAT . . 41 ? -14.127 -52.595 -22.246 1.00   0.00 0 . 1
ATOM   372 O O   . WAT . . 41 ? 42.851  4.408 46.213 1.00   0.00 0 . 1
ATOM   373 H H1  . WAT . . 41 ? -6.549 -21.404 -41.268 1.00   0.00 0 . 1
ATOM   374 H H1  . WAT . . 41 ? -14.217 -51.648 -22.386 1.00   0.00 0 . 1
ATOM   375 H H1  . WAT . . 41 ? 43.222  3.972 46.980 1.00   0.00 0 . 1
ATOM   376 H H2  . WAT . . 41 ? -7.969 -20.886 -41.183 1.00   0.00 0 . 1
ATOM   377 H H2  . WAT . . 41 ? -13.673 -52.673 -21.409 1.00   0.00 0 . 1
ATOM   378 H H2  . WAT . . 41 ? 43.312  4.018 45.463 1.00   0.00 0 . 1
ATOM   379 O O   . WAT . . 42 ?  6.658 -18.140 -30.030 1.00   0.00 0 . 1
ATOM   380 O O   . WAT . . 42 ? 39.339 -20.394 22.104 1.00   0.00 0 . 1
ATOM   381 O O   . WAT . . 42 ? -38.862 49.318 25.495 1.00   0.00 0 . 1
ATOM   382 H H1  . WAT . . 42 ?  7.079 -17.678 -30.753 1.00   0.00 0 . 1
ATOM   383 H H1  . WAT . . 42 ? 39.008 -20.989 21.423 1.00   0.00 0 . 1
ATOM   384 H H1  . WAT . . 42 ? -39.615 49.777 25.880 1.00   0.00 0 . 1
ATOM   385 H H2  . WAT . . 42 ?  5.893 -17.602 -29.811 1.00   0.00 0 . 1
ATOM   386 H H2  . WAT . . 42 ? 40.291 -20.414 21.991 1.00   0.00 0 . 1
ATOM   387 H H2  . WAT . . 42 ? -38.866 49.589 24.576 1.00   0.00 0 . 1
ATOM   388 O O   . WAT . . 43 ? 16.504 -40.674  3.894 1.00   0.00 0 . 1
ATOM   389 O O   . WAT . . 43 ? 35.746 -51.541 -12.298 1.00   0.00 0 . 1
ATOM   390 O O   . WAT . . 43 ? 32.599  1.354 14.954 1.00   0.00 0 . 1
ATOM   391 H H1  . WAT . . 43 ? 15.914 -39.937  4.028 1.00   0.00 0 . 1
ATOM   392 H H1  . WAT . . 43 ? 36.044 -52.297 -12.798 1.00   0.00 0 . 1
ATOM   393 H H1  . WAT . . 43 ? 32.385  0.681 14.304 1.00   0.00 0 . 1
ATOM   394 H H2  . WAT . . 43 ? 17.364 -40.276  3.762 1.00   0.00 0 . 1
ATOM   395 H H2  . WAT . . 43 ? 34.793 -51.640 -12.263 1.00   0.00 0 . 1
ATOM   396 H H2  . WAT . . 43 ? 31.842  1.940 14.934 1.00   0.00 0 . 1
ATOM   397 O O   . WAT . . 44 ? -18.013 30.093 -54.026 1.00   0.00 0 . 1
ATOM   398 O O   . WAT . . 44 ? -37.013 -52.683 -19.517 1.00   0.00 0 . 1
ATOM   399 O O   . WAT . . 44 ? 13.754 -6.125 -46.060 1.00   0.00 0 . 1
ATOM   400 H H1  . WAT . . 44 ? -17.807 30.276 -54.946 1.00   0.00 0 . 1
ATOM   401 H H1  . WAT . . 44 ? -37.284 -52.398 -18.643 1.00   0.00 0 . 1
ATOM   402 H H1  . WAT . . 44 ? 13.847 -5.173 -46.019 1.00   0.00 0 . 1
ATOM   403 H H2  . WAT . . 44 ? -17.307 30.515 -53.536 1.00   0.00 0 . 1
ATOM   404 H H2  . WAT . . 44 ? -36.064 -52.566 -19.515 1.00   0.00 0 . 1
ATOM   405 H H2  . WAT . . 44 ? 13.854 -6.326 -46.997 1.00   0.00 0 . 1
ATOM   406 O O   . WAT . . 45 ? 23.850  3.859 58.043 1.00   0.00 0 . 1
ATOM   407 O O   . WAT . . 45 ? 35.696 -1.613 29.246 1.00   0.00 0 . 1
ATOM   408 O O   . WAT . . 45 ? -16.216 -60.378  4.518 1.00   0.00 0 . 1
ATOM   409 H H1  . WAT . . 45 ? 23.506  4.163 57.197 1.00   0.00 0 . 1
ATOM   410 H H1  . WAT . . 45 ? 34.910 -1.219 28.877 1.00   0.00 0 . 1
ATOM   411 H H1  . WAT . . 45 ? -15.621 -59.705  4.836 1.00   0.00 0 . 1
ATOM   412 H H2  . WAT . . 45 ? 23.115  3.971 58.647 1.00   0.00 0 . 1
ATOM   413 H H2  . WAT . . 45 ? 35.370 -2.195 29.942 1.00   0.00 0 . 1
ATOM   414 H H2  . WAT . . 45 ? -16.215 -60.267  3.564 1.00   0.00 0 . 1
ATOM   415 O O   . WAT . . 46 ? 24.416 -15.688 -15.473 1.00   0.00 0 . 1
ATOM   416 O O   . WAT . . 46 ?  5.118 -27.206 -0.767 1.00   0.00 0 . 1
ATOM   417 O O   . WAT . . 46 ?  2.506 -53.685 20.539 1.00   0.00 0 . 1
ATOM   418 H H1  . WAT . . 46 ? 24.354 -14.732 -15.547 1.00   0.00 0 . 1
ATOM   419 H H1  . WAT . . 46 ?  4.947 -26.591 -0.043 1.00   0.00 0 . 1
ATOM   420 H H1  . WAT . . 46 ?  2.437 -54.292 21.270 1.00   0.00 0 . 1
ATOM   421 H H2  . WAT . . 46 ? 24.826 -15.831 -14.608 1.00   0.00 0 . 1
ATOM   422 H H2  . WAT . . 46 ?  4.371 -27.801 -0.756 1.00   0.00 0 . 1
ATOM   423 H H2  . WAT . . 46 ?  2.388 -52.823 20.935 1.00   0.00 0 . 1
ATOM   424 O O   . WAT . . 47 ? 52.452  4.117 33.795 1.00   0.00 0 . 1
ATOM   425 O O   . WAT . . 47 ? -14.723 -27.068 -1.380 1.00   0.00 0 . 1
ATOM   426 O O   . WAT . . 47 ? -31.265 13.218 30.890 1.00   0.00 0 . 1
ATOM   427 H H1  . WAT . . 47 ? 52.044  4.151 32.935 1.00   0.00 0 . 1
ATOM   428 H H1  . WAT . . 47 ? -15.505 -27.153 -0.834 1.00   0.00 0 . 1
ATOM   429 H H1  . WAT . . 47 ? -30.594 12.786 31.423 1.00   0.00 0 . 1
ATOM   430 H H2  . WAT . . 47 ? 52.398  3.193 34.048 1.00   0.00 0 . 1
ATOM   431 H H2  . WAT . . 47 ? -14.336 -26.229 -1.120 1.00   0.00 0 . 1
ATOM   432 H H2  . WAT . . 47 ? -32.081 12.826 31.186 1.00   0.00 0 . 1
ATOM   433 O O   . WAT . . 48 ? -33.174 -10.106 65.166 1.00   0.00 0 . 1
ATOM   434 O O   . WAT . . 48 ?  5.718  2.758 -16.422 1.00   0.00 0 . 1
ATOM   435 O O   . WAT . . 48 ? -25.500 -52.247 -6.512 1.00   0.00 0 . 1
ATOM   436 H H1  . WAT . . 48 ? -34.130 -10.014 65.230 1.00   0.00 0 . 1
ATOM   437 H H1  . WAT . . 48 ?  6.407  2.710 -15.754 1.00   0.00 0 . 1
ATOM   438 H H1  . WAT . . 48 ? -25.828 -52.005 -5.649 1.00   0.00 0 . 1
ATOM   439 H H2  . WAT . . 48 ? -33.018 -10.316 64.252 1.00   0.00 0 . 1
ATOM   440 H H2  . WAT . . 48 ?  5.042  2.168 -16.106 1.00   0.00 0 . 1
ATOM   441 H H2  . WAT . . 48 ? -25.109 -53.115 -6.394 1.00   0.00 0 . 1
ATOM   442 O O   . WAT . . 49 ? 30.580 -34.974 52.565 1.00   0.00 0 . 1
ATOM   443 O O   . WAT . . 49 ? -54.379 -12.362 -44.802 1.00   0.00 0 . 1
ATOM   444 O O   . WAT . . 49 ? -21.662 -11.335 -28.965 1.00   0.00 0 . 1
ATOM   445 H H1  . WAT . . 49 ? 31.470 -35.169 52.282 1.00   0.00 0 . 1
ATOM   446 H H1  . WAT . . 49 ? -54.767 -12.425 -45.667 1.00   0.00 0 . 1
ATOM   447 H H1  . WAT . . 49 ? -21.784 -11.747 -28.101 1.00   0.00 0 . 1
ATOM   448 H H2  . WAT . . 49 ? 30.693 -34.455 53.366 1.00   0.00 0 . 1
ATOM   449 H H2  . WAT . . 49 ? -53.848 -11.560 -44.830 1.00   0.00 0 . 1
ATOM   450 H H2  . WAT . . 49 ? -22.540 -11.261 -29.320 1.00   0.00 0 . 1
ATOM   451 O O   . WAT . . 50 ? 24.674 -33.281 29.579 1.00   0.00 0 . 1
ATOM   452 O O   . WAT . . 50 ? -26.708 19.499 49.901 1.00   0.00 0 . 1
ATOM   453 O O   . WAT . . 50 ? -3.627 51.201 13.081 1.00   0.00 0 . 1
ATOM   454 H H1  . WAT . . 50 ? 24.718 -34.180 29.908 1.00   0.00 0 . 1
ATOM   455 H H1  . WAT . . 50 ? -27.395 20.169 49.823 1.00   0.00 0 . 1
ATOM   456 H H1  . WAT . . 50 ? -3.627 51.793 13.833 1.00   0.00 0 . 1
ATOM   457 H H2  . WAT . . 50 ? 23.765 -33.171 29.304 1.00   0.00 0 . 1
ATOM   458 H H2  . WAT . . 50 ? -25.897 19.988 49.948 1.00   0.00 0 . 1
ATOM   459 H H2  . WAT . . 50 ? -4.519 50.850 13.071 1.00   0.00 0 . 1
ATOM   460 O O   . WAT . . 51 ? -3.893 -24.918 -24.212 1.00   0.00 0 . 1
ATOM   461 O O   . WAT . . 51 ?  7.851 43.007 33.126 1.00   0.00 0 . 1
ATOM   462 O O   . WAT . . 51 ? 50.359 29.072 16.138 1.00   0.00 0 . 1
ATOM   463 H H1  . WAT . . 51 ? -3.416 -24.353 -23.622 1.00   0.00 0 . 1
ATOM   464 H H1  . WAT . . 51 ?  7.677 42.074 33.201 1.00   0.00 0 . 1
ATOM   465 H H1  . WAT . . 51 ? 50.978 29.673 16.550 1.00   0.00 0 . 1
ATOM   466 H H2  . WAT . . 51 ? -4.264 -25.599 -23.649 1.00   0.00 0 . 1
ATOM   467 H H2  . WAT . . 51 ?  8.402 43.217 33.885 1.00   0.00 0 . 1
ATOM   468 H H2  . WAT . . 51 ? 50.504 28.236 16.587 1.00   0.00 0 . 1
ATOM   469 O O   . WAT . . 52 ? -32.106 -11.920 51.390 1.00   0.00 0 . 1
ATOM   470 O O   . WAT . . 52 ? 12.626  5.028 -40.277 1.00   0.00 0 . 1
ATOM   471 O O   . WAT . . 52 ? -11.897 21.207 -29.001 1.00   0.00 0 . 1
ATOM   472 H H1  . WAT . . 52 ? -32.677 -12.620 51.699 1.00   0.00 0 . 1
ATOM   473 H H1  . WAT . . 52 ? 13.069  5.669 -40.838 1.00   0.00 0 . 1
ATOM   474 H H1  . WAT . . 52 ? -12.181 22.019 -29.420 1.00   0.00 0 . 1
ATOM   475 H H2  . WAT . . 52 ? -31.821 -12.221 50.522 1.00   0.00 0 . 1
ATOM   476 H H2  . WAT . . 52 ? 13.038  5.147 -39.419 1.00   0.00 0 . 1
ATOM   477 H H2  . WAT . . 52 ? -12.673 20.886 -28.557 1.00   0.00 0 . 1
ATOM   478 O O   . WAT . . 53 ? -43.890 -36.020 -4.492 1.00   0.00 0 . 1
ATOM   479 O O   . WAT . . 53 ? -46.019 22.261 -11.225 1.00   0.00 0 . 1
ATOM   480 O O   . WAT . . 53 ? -55.017 -27.153 13.124 1.00   0.00 0 . 1
ATOM   481 H H1  . WAT . . 53 ? -43.404 -35.354 -4.978 1.00   0.00 0 . 1
ATOM   482 H H1  . WAT . . 53 ? -45.562 21.469 -10.924 1.00   0.00 0 . 1
ATOM   483 H H1  . WAT . . 53 ? -55.563 -26.510 13.570 1.00   0.00 0 . 1
ATOM   484 H H2  . WAT . . 53 ? -43.775 -36.813 -5.020 1.00   0.00 0 . 1
ATOM   485 H H2  . WAT . . 53 ? -46.114 22.130 -12.164 1.00   0.00 0 . 1
ATOM   486 H H2  . WAT . . 53 ? -55.424 -27.992 13.330 1.00   0.00 0 . 1
ATOM   487 O O   . WAT . . 54 ? 16.836 44.850 50.600 1.00   0.00 0 . 1
ATOM   488 O O   . WAT . . 54 ? -42.776 -11.466 51.752 1.00   0.00 0 . 1
ATOM   489 O O   . WAT . . 54 ? -10.123 -19.000 44.202 1.00   0.00 0 . 1
ATOM   490 H H1  . WAT . . 54 ? 17.681 44.412 50.468 1.00   0.00 0 . 1
ATOM   491 H H1  . WAT . . 54 ? -42.690 -12.353 51.397 1.00   0.00 0 . 1
ATOM   492 H H1  . WAT . . 54 ? -10.653 -19.178 44.985 1.00   0.00 0 . 1
ATOM   493 H H2  . WAT . . 54 ? 16.640 45.257 49.759 1.00   0.00 0 . 1
ATOM   494 H H2  . WAT . . 54 ? -42.305 -10.912 51.133 1.00   0.00 0 . 1
ATOM   495 H H2  . WAT . . 54 ? -10.698 -19.229 43.463 1.00   0.00 0 . 1
ATOM   496 O O   . WAT . . 55 ? 52.227 -9.369 -13.893 1.00   0.00 0 . 1
ATOM   497 O O   . WAT . . 55 ? -12.565 -4.373 -25.314 1.00   0.00 0 . 1
ATOM   498 O O   . WAT . . 55 ?  0.467 26.223 27.636 1.00   0.00 0 . 1
ATOM   499 H H1  . WAT . . 55 ? 52.036 -10.134 -14.434 1.00   0.00 0 . 1
ATOM   500 H H1  . WAT . . 55 ? -11.901 -3.850 -24.855 1.00   0.00 0 . 1
ATOM   501 H H1  . WAT . . 55 ?  0.054 25.460 28.043 1.00   0.00 0 . 1
ATOM   502 H H2  . WAT . . 55 ? 51.593 -8.706 -14.168 1.00   0.00 0 . 1
ATOM   503 H H2  . WAT . . 55 ? -12.085 -4.798 -26.021 1.00   0.00 0 . 1
ATOM   504 H H2  . WAT . . 55 ? -0.257 26.784 27.387 1.00   0.00 0 . 1
ATOM   505 O O   . WAT . . 56 ? 19.759  7.787 -33.303 1.00   0.00 0 . 1
ATOM   506 O O   . WAT . . 56 ? -5.214 41.272 47.210 1.00   0.00 0 . 1
ATOM   507 O O   . WAT . . 56 ?  1.925 -38.900 -0.629 1.00   0.00 0 . 1
ATOM   508 H H1  . WAT . . 56 ? 19.634  6.860 -33.115 1.00   0.00 0 . 1
ATOM   509 H H1  . WAT . . 56 ? -5.395 41.289 48.152 1.00   0.00 0 . 1
ATOM   510 H H1  . WAT . . 56 ?  1.762 -38.948 -1.569 1.00   0.00 0 . 1
ATOM   511 H H2  . WAT . . 56 ? 18.901  8.193 -33.124 1.00   0.00 0 . 1
ATOM   512 H H2  . WAT . . 56 ? -4.593 40.548 47.099 1.00   0.00 0 . 1
ATOM   513 H H2  . WAT . . 56 ?  1.886 -37.967 -0.422 1.00   0.00 0 . 1
ATOM   514 O O   . WAT . . 57 ? -33.324 16.780 -19.275 1.00   0.00 0 . 1
ATOM   515 O O   . WAT . . 57 ? -17.136 -1.693 -43.514 1.00   0.00 0 . 1
ATOM   516 O O   . WAT . . 57 ? 39.439 19.552 -11.456 1.00   0.00 0 . 1
ATOM   517 H H1  . WAT . . 57 ? -32.599 16.335 -18.833 1.00   0.00 0 . 1
ATOM   518 H H1  . WAT . . 57 ? -16.603 -1.289 -42.823 1.00   0.00 0 . 1
ATOM   519 H H1  . WAT . . 57 ? 40.114 19.331 -10.814 1.00   0.00 0 . 1
ATOM   520 H H2  . WAT . . 57 ? -34.064 16.173 -19.186 1.00   0.00 0 . 1
ATOM   521 H H2  . WAT . . 57 ? -17.400 -0.965 -44.076 1.00   0.00 0 . 1
ATOM   522 H H2  . WAT . . 57 ? 39.317 18.742 -11.953 1.00   0.00 0 . 1
ATOM   523 O O   . WAT . . 58 ? -14.547 15.803 -39.822 1.00   0.00 0 . 1
ATOM   524 O O   . WAT . . 58 ?  2.361 -16.809 -25.304 1.00   0.00 0 . 1
ATOM   525 O O   . WAT . . 58 ? 33.725 31.641 30.015 1.00   0.00 0 . 1
ATOM   526 H H1  . WAT . . 58 ? -15.068 16.402 -40.352 1.00   0.00 0 . 1
ATOM   527 H H1  . WAT . . 58 ?  2.013 -16.177 -24.671 1.00   0.00 0 . 1
ATOM   528 H H1  . WAT . . 58 ? 34.574 31.213 30.038 1.00   0.00 0 . 1
ATOM   529 H H2  . WAT . . 58 ? -14.742 14.936 -40.173 1.00   0.00 0 . 1
ATOM   530 H H2  . WAT . . 58 ?  2.550 -17.587 -24.776 1.00   0.00 0 . 1
ATOM   531 H H2  . WAT . . 58 ? 33.913 32.580 30.015 1.00   0.00 0 . 1
ATOM   532 O O   . WAT . . 59 ? -18.827 -8.851 43.715 1.00   0.00 0 . 1
ATOM   533 O O   . WAT . . 59 ? 21.950 -50.547  6.001 1.00   0.00 0 . 1
ATOM   534 O O   . WAT . . 59 ? 19.799 25.123 -17.103 1.00   0.00 0 . 1
ATOM   535 H H1  . WAT . . 59 ? -18.786 -8.643 42.787 1.00   0.00 0 . 1
ATOM   536 H H1  . WAT . . 59 ? 21.681 -49.790  6.517 1.00   0.00 0 . 1
ATOM   537 H H1  . WAT . . 59 ? 20.669 25.492 -17.028 1.00   0.00 0 . 1
ATOM   538 H H2  . WAT . . 59 ? -18.028 -9.369 43.874 1.00   0.00 0 . 1
ATOM   539 H H2  . WAT . . 59 ? 22.059 -51.254  6.632 1.00   0.00 0 . 1
ATOM   540 H H2  . WAT . . 59 ? 19.276 25.602 -16.448 1.00   0.00 0 . 1
ATOM   541 O O   . WAT . . 60 ? -53.864  2.951  3.120 1.00   0.00 0 . 1
ATOM   542 O O   . WAT . . 60 ? 26.210 -27.612 22.507 1.00   0.00 0 . 1
ATOM   543 O O   . WAT . . 60 ? 13.651 -42.681 -24.062 1.00   0.00 0 . 1
ATOM   544 H H1  . WAT . . 60 ? -54.041  2.550  2.269 1.00   0.00 0 . 1
ATOM   545 H H1  . WAT . . 60 ? 26.467 -26.705 22.339 1.00   0.00 0 . 1
ATOM   546 H H1  . WAT . . 60 ? 14.545 -42.505 -24.335 1.00   0.00 0 . 1
ATOM   547 H H2  . WAT . . 60 ? -54.679  2.828  3.616 1.00   0.00 0 . 1
ATOM   548 H H2  . WAT . . 60 ? 25.387 -27.722 22.027 1.00   0.00 0 . 1
ATOM   549 H H2  . WAT . . 60 ? 13.133 -42.004 -24.495 1.00   0.00 0 . 1
ATOM   550 O O   . WAT . . 61 ? 24.367  1.092 -19.984 1.00   0.00 0 . 1
ATOM   551 O O   . WAT . . 61 ? -65.445 -4.361 -3.128 1.00   0.00 0 . 1
ATOM   552 O O   . WAT . . 61 ? -19.590 56.253  2.819 1.00   0.00 0 . 1
ATOM   553 H H1  . WAT . . 61 ? 23.855  1.585 -19.351 1.00   0.00 0 . 1
ATOM   554 H H1  . WAT . . 61 ? -65.512 -5.144 -3.662 1.00   0.00 0 . 1
ATOM   555 H H1  . WAT . . 61 ? -20.003 56.940  2.300 1.00   0.00 0 . 1
ATOM   556 H H2  . WAT . . 61 ? 23.910  0.254 -20.070 1.00   0.00 0 . 1
ATOM   557 H H2  . WAT . . 61 ? -64.618 -3.967 -3.381 1.00   0.00 0 . 1
ATOM   558 H H2  . WAT . . 61 ? -19.045 56.730  3.443 1.00   0.00 0 . 1
ATOM   559 O O   . WAT . . 62 ? -23.949 -10.360 61.604 1.00   0.00 0 . 1
ATOM   560 O O   . WAT . . 62 ? 59.523 -12.603 -25.430 1.00   0.00 0 . 1
ATOM   561 O O   . WAT . . 62 ? -14.616 35.901 -21.737 1.00   0.00 0 . 1
ATOM   562 H H1  . WAT . . 62 ? -23.705 -10.314 60.681 1.00   0.00 0 . 1
ATOM   563 H H1  . WAT . . 62 ? 60.151 -11.895 -25.302 1.00   0.00 0 . 1
ATOM   564 H H1  . WAT . . 62 ? -15.560 35.769 -21.818 1.00   0.00 0 . 1
ATOM   565 H H2  . WAT . . 62 ? -24.649 -11.013 61.648 1.00   0.00 0 . 1
ATOM   566 H H2  . WAT . . 62 ? 59.915 -13.150 -26.105 1.00   0.00 0 . 1
ATOM   567 H H2  . WAT . . 62 ? -14.450 35.837 -20.802 1.00   0.00 0 . 1
ATOM   568 O O   . WAT . . 63 ? 12.261 -16.615 -18.833 1.00   0.00 0 . 1
ATOM   569 O O   . WAT . . 63 ? 26.349 34.848 55.127 1.00   0.00 0 . 1
ATOM   570 O O   . WAT . . 63 ? -0.862 31.219 50.418 1.00   0.00 0 . 1
ATOM   571 H H1  . WAT . . 63 ? 12.593 -17.434 -18.477 1.00   0.00 0 . 1
ATOM   572 H H1  . WAT . . 63 ? 25.778 34.083 55.075 1.00   0.00 0 . 1
ATOM   573 H H1  . WAT . . 63 ? -1.777 31.201 50.149 1.00   0.00 0 . 1
ATOM   574 H H2  . WAT . . 63 ? 12.256 -16.011 -18.085 1.00   0.00 0 . 1
ATOM   575 H H2  . WAT . . 63 ? 26.043 35.419 54.425 1.00   0.00 0 . 1
ATOM   576 H H2  . WAT . . 63 ? -0.524 32.046 50.086 1.00   0.00 0 . 1
ATOM   577 O O   . WAT . . 64 ?  9.789 -0.760 -35.185 1.00   0.00 0 . 1
ATOM   578 O O   . WAT . . 64 ? -7.766 -1.556 -43.409 1.00   0.00 0 . 1
ATOM   579 O O   . WAT . . 64 ? -25.639 34.163 -52.183 1.00   0.00 0 . 1
ATOM   580 H H1  . WAT . . 64 ?  9.225 -0.129 -34.729 1.00   0.00 0 . 1
ATOM   581 H H1  . WAT . . 64 ? -7.897 -1.965 -42.547 1.00   0.00 0 . 1
ATOM   582 H H1  . WAT . . 64 ? -25.593 33.261 -51.864 1.00   0.00 0 . 1
ATOM   583 H H2  . WAT . . 64 ? 10.617 -0.729 -34.707 1.00   0.00 0 . 1
ATOM   584 H H2  . WAT . . 64 ? -8.009 -0.637 -43.279 1.00   0.00 0 . 1
ATOM   585 H H2  . WAT . . 64 ? -24.889 34.244 -52.776 1.00   0.00 0 . 1
ATOM   586 O O   . WAT . . 65 ? -14.288 -45.707 29.536 1.00   0.00 0 . 1
ATOM   587 O O   . WAT . . 65 ? 16.913 27.913 -37.808 1.00   0.00 0 . 1
ATOM   588 O O   . WAT . . 65 ? 17.980 -38.375 27.307 1.00   0.00 0 . 1
ATOM   589 H H1  . WAT . . 65 ? -14.396 -45.295 30.392 1.00   0.00 0 . 1
ATOM   590 H H1  . WAT . . 65 ? 16.396 28.298 -38.519 1.00   0.00 0 . 1
ATOM   591 H H1  . WAT . . 65 ? 18.264 -37.713 27.932 1.00   0.00 0 . 1
ATOM   592 H H2  . WAT . . 65 ? -13.348 -45.675 29.378 1.00   0.00 0 . 1
ATOM   593 H H2  . WAT . . 65 ? 16.856 28.555 -37.099 1.00   0.00 0 . 1
ATOM   594 H H2  . WAT . . 65 ? 18.125 -39.212 27.756 1.00   0.00 0 . 1
ATOM   595 O O   . WAT . . 66 ? -46.034 23.966  3.533 1.00   0.00 0 . 1
ATOM   596 O O   . WAT . . 66 ? 14.947 41.917 54.295 1.00   0.00 0 . 1
ATOM   597 O O   . WAT . . 66 ? 13.357 -20.904 -14.089 1.00   0.00 0 . 1
ATOM   598 H H1  . WAT . . 66 ? -46.071 24.808  3.062 1.00   0.00 0 . 1
ATOM   599 H H1  . WAT . . 66 ? 15.334 42.788 54.401 1.00   0.00 0 . 1
ATOM   600 H H1  . WAT . . 66 ? 14.251 -20.581 -13.968 1.00   0.00 0 . 1
ATOM   601 H H2  . WAT . . 66 ? -45.345 23.471  3.091 1.00   0.00 0 . 1
ATOM   602 H H2  . WAT . . 66 ? 15.686 41.318 54.325 1.00   0.00 0 . 1
ATOM   603 H H2  . WAT . . 66 ? 13.452 -21.682 -14.645 1.00   0.00 0 . 1
ATOM   604 O O   . WAT . . 67 ? 32.781 -24.091 -7.118 1.00   0.00 0 . 1
ATOM   605 O O   . WAT . . 67 ?  0.312 18.978 48.003 1.00   0.00 0 . 1
ATOM   606 O O   . WAT . . 67 ? -26.361 -24.328  3.524 1.00   0.00 0 . 1
ATOM   607 H H1  . WAT . . 67 ? 32.627 -23.562 -7.906 1.00   0.00 0 . 1
ATOM   608 H H1  . WAT . . 67 ? -0.259 19.496 48.567 1.00   0.00 0 . 1
ATOM   609 H H1  . WAT . . 67 ? -27.094 -24.846  3.196 1.00   0.00 0 . 1
ATOM   610 H H2  . WAT . . 67 ? 32.204 -23.699 -6.464 1.00   0.00 0 . 1
ATOM   611 H H2  . WAT . . 67 ? -0.284 18.392 47.530 1.00   0.00 0 . 1
ATOM   612 H H2  . WAT . . 67 ? -26.737 -23.474  3.725 1.00   0.00 0 . 1
ATOM   613 O O   . WAT . . 68 ? 23.243 -21.917  2.960 1.00   0.00 0 . 1
ATOM   614 O O   . WAT . . 68 ? -39.493 16.947 -35.980 1.00   0.00 0 . 1
ATOM   615 O O   . WAT . . 68 ? 32.144  7.951  7.720 1.00   0.00 0 . 1
ATOM   616 H H1  . WAT . . 68 ? 23.784 -22.594  3.387 1.00   0.00 0 . 1
ATOM   617 H H1  . WAT . . 68 ? -40.415 16.924 -36.228 1.00   0.00 0 . 1
ATOM   618 H H1  . WAT . . 68 ? 32.583  8.045  8.567 1.00   0.00 0 . 1
ATOM   619 H H2  . WAT . . 68 ? 22.604 -21.671  3.635 1.00   0.00 0 . 1
ATOM   620 H H2  . WAT . . 68 ? -39.104 17.621 -36.539 1.00   0.00 0 . 1
ATOM   621 H H2  . WAT . . 68 ? 31.517  7.237  7.855 1.00   0.00 0 . 1
ATOM   622 O O   . WAT . . 69 ? -46.491 -9.992  6.408 1.00   0.00 0 . 1
ATOM   623 O O   . WAT . . 69 ? 21.811 55.279  2.337 1.00   0.00 0 . 1
ATOM   624 O O   . WAT . . 69 ? -57.867 -4.620 -14.162 1.00   0.00 0 . 1
ATOM   625 H H1  . WAT . . 69 ? -46.776 -9.370  7.077 1.00   0.00 0 . 1
ATOM   626 H H1  . WAT . . 69 ? 22.253 55.174  3.178 1.00   0.00 0 . 1
ATOM   627 H H1  . WAT . . 69 ? -57.855 -3.681 -14.364 1.00   0.00 0 . 1
ATOM   628 H H2  . WAT . . 69 ? -47.211 -10.024  5.784 1.00   0.00 0 . 1
ATOM   629 H H2  . WAT . . 69 ? 20.993 54.793  2.435 1.00   0.00 0 . 1
ATOM   630 H H2  . WAT . . 69 ? -57.091 -4.767 -13.622 1.00   0.00 0 . 1
ATOM   631 O O   . WAT . . 70 ? -50.553 -20.608 17.292 1.00   0.00 0 . 1
ATOM   632 O O   . WAT . . 70 ? -25.377 -14.557 48.408 1.00   0.00 0 . 1
ATOM   633 O O   . WAT . . 70 ? -47.809 -26.932 -42.134 1.00   0.00 0 . 1
ATOM   634 H H1  . WAT . . 70 ? -50.978 -20.721 18.143 1.00   0.00 0 . 1
ATOM   635 H H1  . WAT . . 70 ? -25.747 -15.424 48.523 1.00   0.00 0 . 1
ATOM   636 H H1  . WAT . . 70 ? -47.579 -26.056 -42.446 1.00   0.00 0 . 1
ATOM   637 H H2  . WAT . . 70 ? -49.759 -20.112 17.490 1.00   0.00 0 . 1
ATOM   638 H H2  . WAT . . 70 ? -25.133 -14.278 49.289 1.00   0.00 0 . 1
ATOM   639 H H2  . WAT . . 70 ? -48.693 -27.079 -42.450 1.00   0.00 0 . 1
ATOM   640 O O   . WAT . . 71 ? -26.471 21.216 27.419 1.00   0.00 0 . 1
ATOM   641 O O   . WAT . . 71 ? -35.454 -6.666  5.797 1.00   0.00 0 . 1
ATOM   642 O O   . WAT . . 71 ? -34.918 53.861  4.657 1.00   0.00 0 . 1
ATOM   643 H H1  . WAT . . 71 ? -27.054 21.527 28.101 1.00   0.00 0 . 1
ATOM   644 H H1  . WAT . . 71 ? -35.929 -6.268  5.070 1.00   0.00 0 . 1
ATOM   645 H H1  . WAT . . 71 ? -34.903 54.807  4.809 1.00   0.00 0 . 1
ATOM   646 H H2  . WAT . . 71 ? -26.816 21.601 26.606 1.00   0.00 0 . 1
ATOM   647 H H2  . WAT . . 71 ? -35.450 -5.998  6.480 1.00   0.00 0 . 1
ATOM   648 H H2  . WAT . . 71 ? -35.059 53.490  5.528 1.00   0.00 0 . 1
ATOM   649 O O   . WAT . . 72 ? -29.069 18.009 56.933 1.00   0.00 0 . 1
ATOM   650 O O   . WAT . . 72 ? 49.880  0.465 -21.379 1.00   0.00 0 . 1
ATOM   651 O O   . WAT . . 72 ? -34.030 -22.265 -39.896 1.00   0.00 0 . 1
ATOM   652 H H1  . WAT . . 72 ? -28.825 17.518 56.153 1.00   0.00 0 . 1
ATOM   653 H H1  . WAT . . 72 ? 49.096  0.136 -21.822 1.00   0.00 0 . 1
ATOM   654 H H1  . WAT . . 72 ? -34.339 -22.772 -40.655 1.00   0.00 0 . 1
ATOM   655 H H2  . WAT . . 72 ? -28.708 17.516 57.660 1.00   0.00 0 . 1
ATOM   656 H H2  . WAT . . 72 ? 50.563 -0.163 -21.624 1.00   0.00 0 . 1
ATOM   657 H H2  . WAT . . 72 ? -33.637 -22.935 -39.322 1.00   0.00 0 . 1
ATOM   658 O O   . WAT . . 73 ? 43.089  6.686 36.112 1.00   0.00 0 . 1
ATOM   659 O O   . WAT . . 73 ? 36.713 -28.530 15.086 1.00   0.00 0 . 1
ATOM   660 O O   . WAT . . 73 ? 43.100 -10.059 29.446 1.00   0.00 0 . 1
ATOM   661 H H1  . WAT . . 73 ? 42.749  5.798 36.249 1.00   0.00 0 . 1
ATOM   662 H H1  . WAT . . 73 ? 37.450 -28.552 15.695 1.00   0.00 0 . 1
ATOM   663 H H1  . WAT . . 73 ? 43.927 -9.973 29.921 1.00   0.00 0 . 1
ATOM   664 H H2  . WAT . . 73 ? 44.027  6.603 36.282 1.00   0.00 0 . 1
ATOM   665 H H2  . WAT . . 73 ? 36.130 -27.852 15.434 1.00   0.00 0 . 1
ATOM   666 H H2  . WAT . . 73 ? 43.062 -9.281 28.895 1.00   0.00 0 . 1
ATOM   667 O O   . WAT . . 74 ? -30.863  8.450 -44.927 1.00   0.00 0 . 1
ATOM   668 O O   . WAT . . 74 ? 35.931 49.564 15.200 1.00   0.00 0 . 1
ATOM   669 O O   . WAT . . 74 ? -2.537 32.457 47.302 1.00   0.00 0 . 1
ATOM   670 H H1  . WAT . . 74 ? -30.784  9.404 -44.910 1.00   0.00 0 . 1
ATOM   671 H H1  . WAT . . 74 ? 35.863 49.951 16.079 1.00   0.00 0 . 1
ATOM   672 H H1  . WAT . . 74 ? -3.371 32.212 46.914 1.00   0.00 0 . 1
ATOM   673 H H2  . WAT . . 74 ? -30.862  8.226 -45.857 1.00   0.00 0 . 1
ATOM   674 H H2  . WAT . . 74 ? 35.350 48.804 15.228 1.00   0.00 0 . 1
ATOM   675 H H2  . WAT . . 74 ? -2.228 31.656 47.723 1.00   0.00 0 . 1
ATOM   676 O O   . WAT . . 75 ? -41.650 41.585 17.195 1.00   0.00 0 . 1
ATOM   677 O O   . WAT . . 75 ? -17.269 -39.414 -33.544 1.00   0.00 0 . 1
ATOM   678 O O   . WAT . . 75 ?  7.054 -47.713 -23.176 1.00   0.00 0 . 1
ATOM   679 H H1  . WAT . . 75 ? -42.488 41.300 17.556 1.00   0.00 0 . 1
ATOM   680 H H1  . WAT . . 75 ? -17.435 -39.763 -32.672 1.00   0.00 0 . 1
ATOM   681 H H1  . WAT . . 75 ?  6.129 -47.688 -22.955 1.00   0.00 0 . 1
ATOM   682 H H2  . WAT . . 75 ? -41.440 40.940 16.527 1.00   0.00 0 . 1
ATOM   683 H H2  . WAT . . 75 ? -17.913 -38.712 -33.653 1.00   0.00 0 . 1
ATOM   684 H H2  . WAT . . 75 ?  7.313 -46.788 -23.211 1.00   0.00 0 . 1
ATOM   685 O O   . WAT . . 76 ?  2.125 48.217 11.063 1.00   0.00 0 . 1
ATOM   686 O O   . WAT . . 76 ? -6.965 33.325 -27.487 1.00   0.00 0 . 1
ATOM   687 O O   . WAT . . 76 ? 24.238 55.630 22.120 1.00   0.00 0 . 1
ATOM   688 H H1  . WAT . . 76 ?  1.642 48.133 10.236 1.00   0.00 0 . 1
ATOM   689 H H1  . WAT . . 76 ? -6.837 34.084 -28.063 1.00   0.00 0 . 1
ATOM   690 H H1  . WAT . . 76 ? 23.293 55.804 22.178 1.00   0.00 0 . 1
ATOM   691 H H2  . WAT . . 76 ?  2.994 47.859 10.876 1.00   0.00 0 . 1
ATOM   692 H H2  . WAT . . 76 ? -6.785 33.663 -26.610 1.00   0.00 0 . 1
ATOM   693 H H2  . WAT . . 76 ? 24.557 55.737 23.014 1.00   0.00 0 . 1
ATOM   694 O O   . WAT . . 77 ? -49.373 -22.495  5.497 1.00   0.00 0 . 1
ATOM   695 O O   . WAT . . 77 ? -40.909 44.110 26.431 1.00   0.00 0 . 1
ATOM   696 O O   . WAT . . 77 ? -34.167 -33.366 12.189 1.00   0.00 0 . 1
ATOM   697 H H1  . WAT . . 77 ? -48.673 -22.231  4.894 1.00   0.00 0 . 1
ATOM   698 H H1  . WAT . . 77 ? -41.435 44.364 27.190 1.00   0.00 0 . 1
ATOM   699 H H1  . WAT . . 77 ? -34.905 -33.344 11.581 1.00   0.00 0 . 1
ATOM   700 H H2  . WAT . . 77 ? -50.169 -22.157  5.087 1.00   0.00 0 . 1
ATOM   701 H H2  . WAT . . 77 ? -40.006 44.295 26.690 1.00   0.00 0 . 1
ATOM   702 H H2  . WAT . . 77 ? -33.442 -32.988 11.691 1.00   0.00 0 . 1
ATOM   703 O O   . WAT . . 78 ? -28.654 -44.964 -44.145 1.00   0.00 0 . 1
ATOM   704 O O   . WAT . . 78 ?  2.400 -11.751 25.829 1.00   0.00 0 . 1
ATOM   705 O O   . WAT . . 78 ? 59.786  8.985 18.629 1.00   0.00 0 . 1
ATOM   706 H H1  . WAT . . 78 ? -29.444 -44.479 -43.909 1.00   0.00 0 . 1
ATOM   707 H H1  . WAT . . 78 ?  1.475 -11.723 25.621 1.00   0.00 0 . 1
ATOM   708 H H1  . WAT . . 78 ? 59.188  9.715 18.471 1.00   0.00 0 . 1
ATOM   709 H H2  . WAT . . 78 ? -28.884 -45.887 -44.011 1.00   0.00 0 . 1
ATOM   710 H H2  . WAT . . 78 ?  2.553 -10.970 26.369 1.00   0.00 0 . 1
ATOM   711 H H2  . WAT . . 78 ? 59.855  8.557 17.769 1.00   0.00 0 . 1
ATOM   712 O O   . WAT . . 79 ? -63.956 -0.067  0.629 1.00   0.00 0 . 1
ATOM   713 O O   . WAT . . 79 ? 22.220 27.395 38.294 1.00   0.00 0 . 1
ATOM   714 O O   . WAT . . 79 ? 14.842 -32.401 -34.969 1.00   0.00 0 . 1
ATOM   715 H H1  . WAT . . 79 ? -63.430 -0.476 -0.062 1.00   0.00 0 . 1
ATOM   716 H H1  . WAT . . 79 ? 22.128 26.443 38.327 1.00   0.00 0 . 1
ATOM   717 H H1  . WAT . . 79 ? 15.209 -31.594 -35.354 1.00   0.00 0 . 1
ATOM   718 H H2  . WAT . . 79 ? -64.064  0.845  0.348 1.00   0.00 0 . 1
ATOM   719 H H2  . WAT . . 79 ? 22.632 27.570 37.458 1.00   0.00 0 . 1
ATOM   720 H H2  . WAT . . 79 ? 14.531 -32.906 -35.719 1.00   0.00 0 . 1
ATOM   721 O O   . WAT . . 80 ? -34.812 23.362 40.787 1.00   0.00 0 . 1
ATOM   722 O O   . WAT . . 80 ? -22.090 -22.608 -44.902 1.00   0.00 0 . 1
ATOM   723 O O   . WAT . . 80 ?  8.645 31.051 57.250 1.00   0.00 0 . 1
ATOM   724 H H1  . WAT . . 80 ? -33.856 23.410 40.711 1.00   0.00 0 . 1
ATOM   725 H H1  . WAT . . 80 ? -21.620 -23.188 -45.503 1.00   0.00 0 . 1
ATOM   726 H H1  . WAT . . 80 ?  7.917 30.659 56.759 1.00   0.00 0 . 1
ATOM   727 H H2  . WAT . . 80 ? -35.017 22.467 40.513 1.00   0.00 0 . 1
ATOM   728 H H2  . WAT . . 80 ? -22.596 -22.033 -45.477 1.00   0.00 0 . 1
ATOM   729 H H2  . WAT . . 80 ?  8.885 30.377 57.889 1.00   0.00 0 . 1
ATOM   730 O O   . WAT . . 81 ? -46.938 33.406 37.004 1.00   0.00 0 . 1
ATOM   731 O O   . WAT . . 81 ? -20.077 16.806 52.656 1.00   0.00 0 . 1
ATOM   732 O O   . WAT . . 81 ? 52.546 16.564 -8.436 1.00   0.00 0 . 1
ATOM   733 H H1  . WAT . . 81 ? -47.229 32.784 37.674 1.00   0.00 0 . 1
ATOM   734 H H1  . WAT . . 81 ? -19.297 16.246 52.706 1.00   0.00 0 . 1
ATOM   735 H H1  . WAT . . 81 ? 53.020 15.774 -8.152 1.00   0.00 0 . 1
ATOM   736 H H2  . WAT . . 81 ? -46.187 33.851 37.404 1.00   0.00 0 . 1
ATOM   737 H H2  . WAT . . 81 ? -20.612 16.404 51.975 1.00   0.00 0 . 1
ATOM   738 H H2  . WAT . . 81 ? 51.642 16.280 -8.547 1.00   0.00 0 . 1
ATOM   739 O O   . WAT . . 82 ? -0.180 16.969 34.719 1.00   0.00 0 . 1
ATOM   740 O O   . WAT . . 82 ? -7.193 44.103 -34.055 1.00   0.00 0 . 1
ATOM   741 O O   . WAT . . 82 ? -18.864 14.703 -53.255 1.00   0.00 0 . 1
ATOM   742 H H1  . WAT . . 82 ? -1.129 17.040 34.810 1.00   0.00 0 . 1
ATOM   743 H H1  . WAT . . 82 ? -6.251 43.966 -34.091 1.00   0.00 0 . 1
ATOM   744 H H1  . WAT . . 82 ? -18.553 15.479 -53.717 1.00   0.00 0 . 1
ATOM   745 H H2  . WAT . . 82 ? -0.043 16.318 34.028 1.00   0.00 0 . 1
ATOM   746 H H2  . WAT . . 82 ? -7.300 45.056 -34.127 1.00   0.00 0 . 1
ATOM   747 H H2  . WAT . . 82 ? -19.816 14.722 -53.383 1.00   0.00 0 . 1
ATOM   748 O O   . WAT . . 83 ?  3.567 -32.253 63.870 1.00   0.00 0 . 1
ATOM   749 O O   . WAT . . 83 ? 12.885 37.693 37.619 1.00   0.00 0 . 1
ATOM   750 O O   . WAT . . 83 ? -7.047  3.484 62.981 1.00   0.00 0 . 1
ATOM   751 H H1  . WAT . . 83 ?  2.892 -32.289 63.194 1.00   0.00 0 . 1
ATOM   752 H H1  . WAT . . 83 ? 13.469 38.371 37.275 1.00   0.00 0 . 1
ATOM   753 H H1  . WAT . . 83 ? -7.531  4.007 62.339 1.00   0.00 0 . 1
ATOM   754 H H2  . WAT . . 83 ?  4.329 -31.882 63.423 1.00   0.00 0 . 1
ATOM   755 H H2  . WAT . . 83 ? 12.015 38.083 37.579 1.00   0.00 0 . 1
ATOM   756 H H2  . WAT . . 83 ? -7.496  2.643 62.981 1.00   0.00 0 . 1
ATOM   757 O O   . WAT . . 84 ? -6.376 -23.342 40.265 1.00   0.00 0 . 1
ATOM   758 O O   . WAT . . 84 ? 30.531 43.721 45.531 1.00   0.00 0 . 1
ATOM   759 O O   . WAT . . 84 ? -51.458 -21.330 19.703 1.00   0.00 0 . 1
ATOM   760 H H1  . WAT . . 84 ? -5.936 -23.144 39.439 1.00   0.00 0 . 1
ATOM   761 H H1  . WAT . . 84 ? 31.107 43.045 45.172 1.00   0.00 0 . 1
ATOM   762 H H1  . WAT . . 84 ? -51.742 -20.877 20.494 1.00   0.00 0 . 1
ATOM   763 H H2  . WAT . . 84 ? -6.318 -22.528 40.759 1.00   0.00 0 . 1
ATOM   764 H H2  . WAT . . 84 ? 30.526 43.554 46.466 1.00   0.00 0 . 1
ATOM   765 H H2  . WAT . . 84 ? -51.398 -22.255 19.978 1.00   0.00 0 . 1
ATOM   766 O O   . WAT . . 85 ? 29.011 -25.102 10.639 1.00   0.00 0 . 1
ATOM   767 O O   . WAT . . 85 ? -23.203 22.994 10.036 1.00   0.00 0 . 1
ATOM   768 O O   . WAT . . 85 ? -44.769 44.263 12.853 1.00   0.00 0 . 1
ATOM   769 H H1  . WAT . . 85 ? 29.030 -25.402 11.547 1.00   0.00 0 . 1
ATOM   770 H H1  . WAT . . 85 ? -22.488 23.302  9.479 1.00   0.00 0 . 1
ATOM   771 H H1  . WAT . . 85 ? -45.394 43.565 12.650 1.00   0.00 0 . 1
ATOM   772 H H2  . WAT . . 85 ? 29.543 -24.307 10.635 1.00   0.00 0 . 1
ATOM   773 H H2  . WAT . . 85 ? -23.201 23.583 10.779 1.00   0.00 0 . 1
ATOM   774 H H2  . WAT . . 85 ? -44.086 43.845 13.363 1.00   0.00 0 . 1
ATOM   775 O O   . WAT . . 86 ? 17.856 26.466 37.206 1.00   0.00 0 . 1
ATOM   776 O O   . WAT . . 86 ? 31.824 -43.029 -32.737 1.00   0.00 0 . 1
ATOM   777 O O   . WAT . . 86 ? -38.799 12.704 -13.982 1.00   0.00 0 . 1
ATOM   778 H H1  . WAT . . 86 ? 17.195 25.784 37.306 1.00   0.00 0 . 1
ATOM   779 H H1  . WAT . . 86 ? 31.080 -43.406 -32.284 1.00   0.00 0 . 1
ATOM   780 H H1  . WAT . . 86 ? -38.206 13.457 -13.944 1.00   0.00 0 . 1
ATOM   781 H H2  . WAT . . 86 ? 17.366 27.285 37.216 1.00   0.00 0 . 1
ATOM   782 H H2  . WAT . . 86 ? 32.542 -43.048 -32.091 1.00   0.00 0 . 1
ATOM   783 H H2  . WAT . . 86 ? -39.356 12.798 -13.214 1.00   0.00 0 . 1
ATOM   784 O O   . WAT . . 87 ?  9.086  0.054 33.186 1.00   0.00 0 . 1
ATOM   785 O O   . WAT . . 87 ? -34.107  4.823 -3.811 1.00   0.00 0 . 1
ATOM   786 O O   . WAT . . 87 ? -1.103 39.871 -13.158 1.00   0.00 0 . 1
ATOM   787 H H1  . WAT . . 87 ?  9.074 -0.900 33.130 1.00   0.00 0 . 1
ATOM   788 H H1  . WAT . . 87 ? -33.938  4.453 -2.942 1.00   0.00 0 . 1
ATOM   789 H H1  . WAT . . 87 ? -0.735 39.007 -13.306 1.00   0.00 0 . 1
ATOM   790 H H2  . WAT . . 87 ?  9.807  0.245 33.784 1.00   0.00 0 . 1
ATOM   791 H H2  . WAT . . 87 ? -34.453  4.084 -4.316 1.00   0.00 0 . 1
ATOM   792 H H2  . WAT . . 87 ? -1.045 40.302 -14.007 1.00   0.00 0 . 1
ATOM   793 O O   . WAT . . 88 ? -30.614 -18.972 -28.611 1.00   0.00 0 . 1
ATOM   794 O O   . WAT . . 88 ? -50.461 34.877 25.090 1.00   0.00 0 . 1
ATOM   795 O O   . WAT . . 88 ? 14.962 -45.657 -34.560 1.00   0.00 0 . 1
ATOM   796 H H1  . WAT . . 88 ? -30.545 -19.607 -27.900 1.00   0.00 0 . 1
ATOM   797 H H1  . WAT . . 88 ? -50.226 34.787 24.175 1.00   0.00 0 . 1
ATOM   798 H H1  . WAT . . 88 ? 14.464 -45.342 -35.314 1.00   0.00 0 . 1
ATOM   799 H H2  . WAT . . 88 ? -30.582 -19.506 -29.402 1.00   0.00 0 . 1
ATOM   800 H H2  . WAT . . 88 ? -51.089 34.179 25.252 1.00   0.00 0 . 1
ATOM   801 H H2  . WAT . . 88 ? 15.866 -45.397 -34.756 1.00   0.00 0 . 1
ATOM   802 O O   . WAT . . 89 ?  3.042 -3.428  9.497 1.00   0.00 0 . 1
ATOM   803 O O   . WAT . . 89 ? 14.951  7.766 -29.548 1.00   0.00 0 . 1
ATOM   804 O O   . WAT . . 89 ? -18.067  8.871 52.605 1.00   0.00 0 . 1
ATOM   805 H H1  . WAT . . 89 ?  2.879 -3.583  8.572 1.00   0.00 0 . 1
ATOM   806 H H1  . WAT . . 89 ? 14.913  8.120 -28.665 1.00   0.00 0 . 1
ATOM   807 H H1  . WAT . . 89 ? -17.707  8.452 51.821 1.00   0.00 0 . 1
ATOM   808 H H2  . WAT . . 89 ?  2.199 -3.124  9.838 1.00   0.00 0 . 1
ATOM   809 H H2  . WAT . . 89 ? 15.224  6.849 -29.431 1.00   0.00 0 . 1
ATOM   810 H H2  . WAT . . 89 ? -17.576  9.685 52.693 1.00   0.00 0 . 1
ATOM   811 O O   . WAT . . 90 ? -30.904 -2.129 -24.006 1.00   0.00 0 . 1
ATOM   812 O O   . WAT . . 90 ? -24.966 -6.055 -15.602 1.00   0.00 0 . 1
ATOM   813 O O   . WAT . . 90 ? 26.894 -49.809 -14.963 1.00   0.00 0 . 1
ATOM   814 H H1  . WAT . . 90 ? -30.608 -1.419 -24.580 1.00   0.00 0 . 1
ATOM   815 H H1  . WAT . . 90 ? -24.499 -5.612 -14.902 1.00   0.00 0 . 1
ATOM   816 H H1  . WAT . . 90 ? 26.301 -50.358 -15.476 1.00   0.00 0 . 1
ATOM   817 H H2  . WAT . . 90 ? -30.181 -2.243 -23.390 1.00   0.00 0 . 1
ATOM   818 H H2  . WAT . . 90 ? -25.350 -6.830 -15.197 1.00   0.00 0 . 1
ATOM   819 H H2  . WAT . . 90 ? 27.735 -49.876 -15.410 1.00   0.00 0 . 1
ATOM   820 O O   . WAT . . 91 ? 38.871 -7.358 31.481 1.00   0.00 0 . 1
ATOM   821 O O   . WAT . . 91 ? -48.963 -24.405 -34.918 1.00   0.00 0 . 1
ATOM   822 O O   . WAT . . 91 ?  6.698 48.645 -33.166 1.00   0.00 0 . 1
ATOM   823 H H1  . WAT . . 91 ? 39.314 -8.115 31.093 1.00   0.00 0 . 1
ATOM   824 H H1  . WAT . . 91 ? -48.170 -23.987 -35.255 1.00   0.00 0 . 1
ATOM   825 H H1  . WAT . . 91 ?  5.839 48.237 -33.251 1.00   0.00 0 . 1
ATOM   826 H H2  . WAT . . 91 ? 38.421 -6.941 30.734 1.00   0.00 0 . 1
ATOM   827 H H2  . WAT . . 91 ? -48.664 -24.934 -34.175 1.00   0.00 0 . 1
ATOM   828 H H2  . WAT . . 91 ?  6.779 49.198 -33.934 1.00   0.00 0 . 1
ATOM   829 O O   . WAT . . 92 ? 48.929 -36.026 -22.929 1.00   0.00 0 . 1
ATOM   830 O O   . WAT . . 92 ? -65.477  3.848 38.208 1.00   0.00 0 . 1
ATOM   831 O O   . WAT . . 92 ? -7.900 38.059 -19.510 1.00   0.00 0 . 1
ATOM   832 H H1  . WAT . . 92 ? 48.551 -36.128 -23.804 1.00   0.00 0 . 1
ATOM   833 H H1  . WAT . . 92 ? -65.513  2.923 38.433 1.00   0.00 0 . 1
ATOM   834 H H1  . WAT . . 92 ? -7.204 37.931 -18.854 1.00   0.00 0 . 1
ATOM   835 H H2  . WAT . . 92 ? 48.685 -35.131 -22.669 1.00   0.00 0 . 1
ATOM   836 H H2  . WAT . . 92 ? -66.394  4.131 38.194 1.00   0.00 0 . 1
ATOM   837 H H2  . WAT . . 92 ? -7.955 39.008 -19.612 1.00   0.00 0 . 1
ATOM   838 O O   . WAT . . 93 ? 29.248 -22.640 -37.062 1.00   0.00 0 . 1
ATOM   839 O O   . WAT . . 93 ? 31.159 -42.068 27.443 1.00   0.00 0 . 1
ATOM   840 O O   . WAT . . 93 ? 16.805 -40.035 -23.800 1.00   0.00 0 . 1
ATOM   841 H H1  . WAT . . 93 ? 28.771 -21.837 -37.276 1.00   0.00 0 . 1
ATOM   842 H H1  . WAT . . 93 ? 31.829 -42.268 26.794 1.00   0.00 0 . 1
ATOM   843 H H1  . WAT . . 93 ? 17.452 -40.527 -23.301 1.00   0.00 0 . 1
ATOM   844 H H2  . WAT . . 93 ? 29.768 -22.415 -36.291 1.00   0.00 0 . 1
ATOM   845 H H2  . WAT . . 93 ? 31.596 -41.491 28.075 1.00   0.00 0 . 1
ATOM   846 H H2  . WAT . . 93 ? 17.061 -39.117 -23.678 1.00   0.00 0 . 1
ATOM   847 O O   . WAT . . 94 ? -4.747 17.339 17.779 1.00   0.00 0 . 1
ATOM   848 O O   . WAT . . 94 ? 18.282  9.909 27.112 1.00   0.00 0 . 1
ATOM   849 O O   . WAT . . 94 ? 33.587 -14.890 39.406 1.00   0.00 0 . 1
ATOM   850 H H1  . WAT . . 94 ? -4.710 17.228 16.830 1.00   0.00 0 . 1
ATOM   851 H H1  . WAT . . 94 ? 18.971 10.437 26.707 1.00   0.00 0 . 1
ATOM   852 H H1  . WAT . . 94 ? 33.860 -14.369 40.155 1.00   0.00 0 . 1
ATOM   853 H H2  . WAT . . 94 ? -4.366 16.532 18.131 1.00   0.00 0 . 1
ATOM   854 H H2  . WAT . . 94 ? 18.004 10.411 27.872 1.00   0.00 0 . 1
ATOM   855 H H2  . WAT . . 94 ? 32.924 -15.480 39.756 1.00   0.00 0 . 1
ATOM   856 O O   . WAT . . 95 ? -34.665 -41.176 -38.363 1.00   0.00 0 . 1
ATOM   857 O O   . WAT . . 95 ? -41.967 -14.013 51.082 1.00   0.00 0 . 1
ATOM   858 O O   . WAT . . 95 ? 29.586 -7.549 -37.979 1.00   0.00 0 . 1
ATOM   859 H H1  . WAT . . 95 ? -35.274 -41.903 -38.190 1.00   0.00 0 . 1
ATOM   860 H H1  . WAT . . 95 ? -41.822 -14.538 51.867 1.00   0.00 0 . 1
ATOM   861 H H1  . WAT . . 95 ? 30.397 -7.048 -38.071 1.00   0.00 0 . 1
ATOM   862 H H2  . WAT . . 95 ? -35.221 -40.405 -38.417 1.00   0.00 0 . 1
ATOM   863 H H2  . WAT . . 95 ? -41.325 -14.330 50.455 1.00   0.00 0 . 1
ATOM   864 H H2  . WAT . . 95 ? 29.360 -7.816 -38.871 1.00   0.00 0 . 1
ATOM   865 O O   . WAT . . 96 ? -32.268  3.715 50.898 1.00   0.00 0 . 1
ATOM   866 O O   . WAT . . 96 ? 41.628 11.131 -25.770 1.00   0.00 0 . 1
ATOM   867 O O   . WAT . . 96 ? 31.927  8.189 -52.979 1.00   0.00 0 . 1
ATOM   868 H H1  . WAT . . 96 ? -32.178  4.585 51.270 1.00   0.00 0 . 1
ATOM   869 H H1  . WAT . . 96 ? 41.187 11.740 -25.191 1.00   0.00 0 . 1
ATOM   870 H H1  . WAT . . 96 ? 32.623  8.763 -52.682 1.00   0.00 0 . 1
ATOM   871 H H2  . WAT . . 96 ? -33.215  3.620 50.756 1.00   0.00 0 . 1
ATOM   872 H H2  . WAT . . 96 ? 41.413 10.266 -25.416 1.00   0.00 0 . 1
ATOM   873 H H2  . WAT . . 96 ? 31.140  8.730 -52.953 1.00   0.00 0 . 1
ATOM   874 O O   . WAT . . 97 ?  0.272 -0.647 -30.145 1.00   0.00 0 . 1
ATOM   875 O O   . WAT . . 97 ?  6.367 37.955 44.766 1.00   0.00 0 . 1
ATOM   876 O O   . WAT . . 97 ? 27.964 -4.830 -52.741 1.00   0.00 0 . 1
ATOM   877 H H1  . WAT . . 97 ?  0.541  0.210 -30.466 1.00   0.00 0 . 1
ATOM   878 H H1  . WAT . . 97 ?  6.028 37.988 45.663 1.00   0.00 0 . 1
ATOM   879 H H1  . WAT . . 97 ? 28.088 -4.053 -53.281 1.00   0.00 0 . 1
ATOM   880 H H2  . WAT . . 97 ? -0.275 -0.449 -29.388 1.00   0.00 0 . 1
ATOM   881 H H2  . WAT . . 97 ?  6.094 38.788 44.376 1.00   0.00 0 . 1
ATOM   882 H H2  . WAT . . 97 ? 27.786 -5.536 -53.366 1.00   0.00 0 . 1
ATOM   883 O O   . WAT . . 98 ? 28.029 19.915 30.329 1.00   0.00 0 . 1
ATOM   884 O O   . WAT . . 98 ? 12.335 -52.092 41.911 1.00   0.00 0 . 1
ATOM   885 O O   . WAT . . 98 ? 19.188 43.916 -35.862 1.00   0.00 0 . 1
ATOM   886 H H1  . WAT . . 98 ? 28.340 20.440 31.064 1.00   0.00 0 . 1
ATOM   887 H H1  . WAT . . 98 ? 11.722 -52.800 42.120 1.00   0.00 0 . 1
ATOM   888 H H1  . WAT . . 98 ? 19.777 44.661 -35.740 1.00   0.00 0 . 1
ATOM   889 H H2  . WAT . . 98 ? 28.641 19.181 30.272 1.00   0.00 0 . 1
ATOM   890 H H2  . WAT . . 98 ? 11.918 -51.631 41.181 1.00   0.00 0 . 1
ATOM   891 H H2  . WAT . . 98 ? 19.546 43.224 -35.310 1.00   0.00 0 . 1
ATOM   892 O O   . WAT . . 99 ? 31.003 -5.378 -41.801 1.00   0.00 0 . 1
ATOM   893 O O   . WAT . . 99 ? 44.367 18.521 12.514 1.00   0.00 0 . 1
ATOM   894 O O   . WAT . . 99 ? -46.719 -24.463 23.097 1.00   0.00 0 . 1
ATOM   895 H H1  . WAT . . 99 ? 30.834 -4.962 -42.649 1.00   0.00 0 . 1
ATOM   896 H H1  . WAT . . 99 ? 43.534 18.991 12.453 1.00   0.00 0 . 1
ATOM   897 H H1  . WAT . . 99 ? -46.789 -25.281 23.584 1.00   0.00 0 . 1
ATOM   898 H H2  . WAT . . 99 ? 30.505 -6.191 -41.827 1.00   0.00 0 . 1
ATOM   899 H H2  . WAT . . 99 ? 44.963 19.024 11.972 1.00   0.00 0 . 1
ATOM   900 H H2  . WAT . . 99 ? -45.895 -24.539 22.617 1.00   0.00 0 . 1
ATOM   901 O O   . WAT . . 100 ? -43.900 15.209 53.469 1.00   0.00 0 . 1
ATOM   902 O O   . WAT . . 100 ? 39.432 40.469 13.126 1.00   0.00 0 . 1
ATOM   903 O O   . WAT . . 100 ? 55.330 18.046  4.873 1.00   0.00 0 . 1
ATOM   904 H H1  . WAT . . 100 ? -43.294 14.972 52.764 1.00   0.00 0 . 1
ATOM   905 H H1  . WAT . . 100 ? 39.774 40.986 12.406 1.00   0.00 0 . 1
ATOM   906 H H1  . WAT . . 100 ? 54.417 17.964  5.142 1.00   0.00 0 . 1
ATOM   907 H H2  . WAT . . 100 ? -44.384 14.410 53.651 1.00   0.00 0 . 1
ATOM   908 H H2  . WAT . . 100 ? 40.197 40.199 13.619 1.00   0.00 0 . 1
ATOM   909 H H2  . WAT . . 100 ? 55.797 18.296  5.669 1.00   0.00 0 . 1
ATOM   910 O O   . WAT . . 101 ? 48.088 -3.611 -11.933 1.00   0.00 0 . 1
ATOM   911 O O   . WAT . . 101 ? -47.315 -1.477 22.867 1.00   0.00 0 . 1
ATOM   912 O O   . WAT . . 101 ? -9.842 -48.279 -6.588 1.00   0.00 0 . 1
ATOM   913 H H1  . WAT . . 101 ? 48.788 -3.195 -11.432 1.00   0.00 0 . 1
ATOM   914 H H1  . WAT . . 101 ? -47.163 -2.274 23.382 1.00   0.00 0 . 1
ATOM   915 H H1  . WAT . . 101 ? -9.111 -47.683 -6.780 1.00   0.00 0 . 1
ATOM   916 H H2  . WAT . . 101 ? 47.322 -3.566 -11.351 1.00   0.00 0 . 1
ATOM   917 H H2  . WAT . . 101 ? -46.984 -0.767 23.428 1.00   0.00 0 . 1
ATOM   918 H H2  . WAT . . 101 ? -9.436 -49.137 -6.511 1.00   0.00 0 . 1
ATOM   919 O O   . WAT . . 102 ? 37.288 -11.929 50.802 1.00   0.00 0 . 1
ATOM   920 O O   . WAT . . 102 ? 17.398 -12.606 -54.498 1.00   0.00 0 . 1
ATOM   921 O O   . WAT . . 102 ? 54.618  3.835 -5.145 1.00   0.00 0 . 1
ATOM   922 H H1  . WAT . . 102 ? 37.829 -12.040 50.024 1.00   0.00 0 . 1
ATOM   923 H H1  . WAT . . 102 ? 17.758 -12.601 -55.379 1.00   0.00 0 . 1
ATOM   924 H H1  . WAT . . 102 ? 55.322  3.338 -4.737 1.00   0.00 0 . 1
ATOM   925 H H2  . WAT . . 102 ? 37.890 -12.040 51.540 1.00   0.00 0 . 1
ATOM   926 H H2  . WAT . . 102 ? 17.588 -11.726 -54.151 1.00   0.00 0 . 1
ATOM   927 H H2  . WAT . . 102 ? 54.235  4.351 -4.429 1.00   0.00 0 . 1
ATOM   928 O O   . WAT . . 103 ? -38.908 -44.773 -11.263 1.00   0.00 0 . 1
ATOM   929 O O   . WAT . . 103 ?  7.720 -6.101  6.687 1.00   0.00 0 . 1
ATOM   930 O O   . WAT . . 103 ?  7.447 21.122 52.967 1.00   0.00 0 . 1
ATOM   931 H H1  . WAT . . 103 ? -39.718 -44.275 -11.367 1.00   0.00 0 . 1
ATOM   932 H H1  . WAT . . 103 ?  8.325 -5.377  6.567 1.00   0.00 0 . 1
ATOM   933 H H1  . WAT . . 103 ?  8.009 21.886 53.132 1.00   0.00 0 . 1
ATOM   934 H H2  . WAT . . 103 ? -38.210 -44.124 -11.264 1.00   0.00 0 . 1
ATOM   935 H H2  . WAT . . 103 ?  7.516 -6.398  5.797 1.00   0.00 0 . 1
ATOM   936 H H2  . WAT . . 103 ?  7.771 20.778 52.138 1.00   0.00 0 . 1
ATOM   937 O O   . WAT . . 104 ? 23.218 -44.762 26.572 1.00   0.00 0 . 1
ATOM   938 O O   . WAT . . 104 ? -50.123 -51.980 -3.775 1.00   0.00 0 . 1
ATOM   939 O O   . WAT . . 104 ? -13.905 26.604 -2.601 1.00   0.00 0 . 1
ATOM   940 H H1  . WAT . . 104 ? 23.416 -43.865 26.322 1.00   0.00 0 . 1
ATOM   941 H H1  . WAT . . 104 ? -49.220 -51.721 -3.616 1.00   0.00 0 . 1
ATOM   942 H H1  . WAT . . 104 ? -14.473 26.763 -3.354 1.00   0.00 0 . 1
ATOM   943 H H2  . WAT . . 104 ? 22.285 -44.860 26.381 1.00   0.00 0 . 1
ATOM   944 H H2  . WAT . . 104 ? -50.554 -51.872 -2.923 1.00   0.00 0 . 1
ATOM   945 H H2  . WAT . . 104 ? -13.535 25.737 -2.759 1.00   0.00 0 . 1
ATOM   946 O O   . WAT . . 105 ? 10.477 -8.024 -36.670 1.00   0.00 0 . 1
ATOM   947 O O   . WAT . . 105 ? -18.448 -25.254 -20.250 1.00   0.00 0 . 1
ATOM   948 O O   . WAT . . 105 ? -25.412 -24.862 25.215 1.00   0.00 0 . 1
ATOM   949 H H1  . WAT . . 105 ? 10.330 -8.418 -37.538 1.00   0.00 0 . 1
ATOM   950 H H1  . WAT . . 105 ? -18.678 -24.480 -19.731 1.00   0.00 0 . 1
ATOM   951 H H1  . WAT . . 105 ? -24.720 -24.229 25.017 1.00   0.00 0 . 1
ATOM   952 H H2  . WAT . . 105 ? 10.677 -7.108 -36.861 1.00   0.00 0 . 1
ATOM   953 H H2  . WAT . . 105 ? -18.644 -25.996 -19.681 1.00   0.00 0 . 1
ATOM   954 H H2  . WAT . . 105 ? -26.189 -24.318 25.367 1.00   0.00 0 . 1
ATOM   955 O O   . WAT . . 106 ? 10.549 -8.022 -22.456 1.00   0.00 0 . 1
ATOM   956 O O   . WAT . . 106 ? 11.987 -11.725 -12.684 1.00   0.00 0 . 1
ATOM   957 O O   . WAT . . 106 ? -34.813 45.328 -38.157 1.00   0.00 0 . 1
ATOM   958 H H1  . WAT . . 106 ? 10.861 -7.891 -23.354 1.00   0.00 0 . 1
ATOM   959 H H1  . WAT . . 106 ? 11.940 -11.088 -13.392 1.00   0.00 0 . 1
ATOM   960 H H1  . WAT . . 106 ? -34.265 45.775 -37.505 1.00   0.00 0 . 1
ATOM   961 H H2  . WAT . . 106 ? 11.317 -8.361 -21.989 1.00   0.00 0 . 1
ATOM   962 H H2  . WAT . . 106 ? 12.601 -12.390 -13.008 1.00   0.00 0 . 1
ATOM   963 H H2  . WAT . . 106 ? -34.362 45.466 -38.988 1.00   0.00 0 . 1
ATOM   964 O O   . WAT . . 107 ? -49.390 -7.617 11.805 1.00   0.00 0 . 1
ATOM   965 O O   . WAT . . 107 ? -23.987 -1.160 -17.166 1.00   0.00 0 . 1
ATOM   966 O O   . WAT . . 107 ? -12.524 59.888 -13.088 1.00   0.00 0 . 1
ATOM   967 H H1  . WAT . . 107 ? -48.614 -7.056 11.724 1.00   0.00 0 . 1
ATOM   968 H H1  . WAT . . 107 ? -23.248 -1.141 -17.768 1.00   0.00 0 . 1
ATOM   969 H H1  . WAT . . 107 ? -12.293 59.273 -13.790 1.00   0.00 0 . 1
ATOM   970 H H2  . WAT . . 107 ? -49.387 -7.899 12.716 1.00   0.00 0 . 1
ATOM   971 H H2  . WAT . . 107 ? -24.527 -1.888 -17.481 1.00   0.00 0 . 1
ATOM   972 H H2  . WAT . . 107 ? -12.407 59.389 -12.283 1.00   0.00 0 . 1
ATOM   973 O O   . WAT . . 108 ?  4.130 53.644 -39.268 1.00   0.00 0 . 1
ATOM   974 O O   . WAT . . 108 ? -16.291 15.313 -37.773 1.00   0.00 0 . 1
ATOM   975 O O   . WAT . . 108 ? -47.901 -1.757 -32.063 1.00   0.00 0 . 1
ATOM   976 H H1  . WAT . . 108 ?  3.977 52.934 -38.655 1.00   0.00 0 . 1
ATOM   977 H H1  . WAT . . 108 ? -15.516 15.702 -38.202 1.00   0.00 0 . 1
ATOM   978 H H1  . WAT . . 108 ? -47.715 -0.859 -32.347 1.00   0.00 0 . 1
ATOM   979 H H2  . WAT . . 108 ?  3.257 54.003 -39.457 1.00   0.00 0 . 1
ATOM   980 H H2  . WAT . . 108 ? -17.008 15.892 -38.025 1.00   0.00 0 . 1
ATOM   981 H H2  . WAT . . 108 ? -47.287 -1.908 -31.345 1.00   0.00 0 . 1
ATOM   982 O O   . WAT . . 109 ? -37.645 13.201 -0.244 1.00   0.00 0 . 1
ATOM   983 O O   . WAT . . 109 ? -16.691 -7.008 -18.135 1.00   0.00 0 . 1
ATOM   984 O O   . WAT . . 109 ? -57.958 10.754 15.481 1.00   0.00 0 . 1
ATOM   985 H H1  . WAT . . 109 ? -37.650 13.939  0.369 1.00   0.00 0 . 1
ATOM   986 H H1  . WAT . . 109 ? -17.294 -7.725 -18.328 1.00   0.00 0 . 1
ATOM   987 H H1  . WAT . . 109 ? -58.186 10.325 16.307 1.00   0.00 0 . 1
ATOM   988 H H2  . WAT . . 109 ? -38.511 12.803 -0.134 1.00   0.00 0 . 1
ATOM   989 H H2  . WAT . . 109 ? -15.841 -7.437 -18.038 1.00   0.00 0 . 1
ATOM   990 H H2  . WAT . . 109 ? -58.786 10.811 15.003 1.00   0.00 0 . 1
ATOM   991 O O   . WAT . . 110 ? -58.828 -0.474 -5.503 1.00   0.00 0 . 1
ATOM   992 O O   . WAT . . 110 ? -44.005 26.874 -40.945 1.00   0.00 0 . 1
ATOM   993 O O   . WAT . . 110 ? 67.372 -0.789 -15.675 1.00   0.00 0 . 1
ATOM   994 H H1  . WAT . . 110 ? -58.392 -0.219 -6.321 1.00   0.00 0 . 1
ATOM   995 H H1  . WAT . . 110 ? -43.117 26.562 -41.066 1.00   0.00 0 . 1
ATOM   996 H H1  . WAT . . 110 ? 67.939 -0.020 -15.678 1.00   0.00 0 . 1
ATOM   997 H H2  . WAT . . 110 ? -59.639 -0.899 -5.783 1.00   0.00 0 . 1
ATOM   998 H H2  . WAT . . 110 ? -44.515 26.077 -40.748 1.00   0.00 0 . 1
ATOM   999 H H2  . WAT . . 110 ? 67.391 -1.094 -16.583 1.00   0.00 0 . 1
ATOM   1000 O O   . WAT . . 111 ? 12.972 34.523 -53.452 1.00   0.00 0 . 1
ATOM   1001 O O   . WAT . . 111 ? -63.771 19.197 25.971 1.00   0.00 0 . 1
ATOM   1002 O O   . WAT . . 111 ? -25.166 34.199 58.758 1.00   0.00 0 . 1
ATOM   1003 H H1  . WAT . . 111 ? 12.380 35.282 -53.396 1.00   0.00 0 . 1
ATOM   1004 H H1  . WAT . . 111 ? -63.094 19.588 25.419 1.00   0.00 0 . 1
ATOM   1005 H H1  . WAT . . 111 ? -24.956 33.842 57.888 1.00   0.00 0 . 1
ATOM   1006 H H2  . WAT . . 111 ? 13.847 34.906 -53.421 1.00   0.00 0 . 1
ATOM   1007 H H2  . WAT . . 111 ? -63.297 18.590 26.536 1.00   0.00 0 . 1
ATOM   1008 H H2  . WAT . . 111 ? -26.130 34.213 58.786 1.00   0.00 0 . 1
ATOM   1009 O O   . WAT . . 112 ? -25.570 15.805 -33.859 1.00   0.00 0 . 1
ATOM   1010 O O   . WAT . . 112 ? 59.497 -22.581 -17.047 1.00   0.00 0 . 1
ATOM   1011 O O   . WAT . . 112 ? -1.982 -46.780 -37.535 1.00   0.00 0 . 1
ATOM   1012 H H1  . WAT . . 112 ? -26.019 16.188 -34.619 1.00   0.00 0 . 1
ATOM   1013 H H1  . WAT . . 112 ? 58.572 -22.663 -16.812 1.00   0.00 0 . 1
ATOM   1014 H H1  . WAT . . 112 ? -1.445 -46.262 -36.943 1.00   0.00 0 . 1
ATOM   1015 H H2  . WAT . . 112 ? -24.645 15.835 -34.082 1.00   0.00 0 . 1
ATOM   1016 H H2  . WAT . . 112 ? 59.894 -22.105 -16.326 1.00   0.00 0 . 1
ATOM   1017 H H2  . WAT . . 112 ? -2.023 -46.258 -38.341 1.00   0.00 0 . 1
ATOM   1018 O O   . WAT . . 113 ? -15.811 -27.330 59.018 1.00   0.00 0 . 1
ATOM   1019 O O   . WAT . . 113 ? 33.319 -10.041 -13.209 1.00   0.00 0 . 1
ATOM   1020 O O   . WAT . . 113 ? 11.027 -21.745 13.235 1.00   0.00 0 . 1
ATOM   1021 H H1  . WAT . . 113 ? -16.143 -27.224 59.910 1.00   0.00 0 . 1
ATOM   1022 H H1  . WAT . . 113 ? 33.752 -10.561 -12.536 1.00   0.00 0 . 1
ATOM   1023 H H1  . WAT . . 113 ? 10.102 -21.991 13.173 1.00   0.00 0 . 1
ATOM   1024 H H2  . WAT . . 113 ? -16.545 -27.050 58.466 1.00   0.00 0 . 1
ATOM   1025 H H2  . WAT . . 113 ? 33.354 -9.143 -12.875 1.00   0.00 0 . 1
ATOM   1026 H H2  . WAT . . 113 ? 11.457 -22.254 12.558 1.00   0.00 0 . 1
ATOM   1027 O O   . WAT . . 114 ? 10.532 22.063 50.054 1.00   0.00 0 . 1
ATOM   1028 O O   . WAT . . 114 ? 39.753 -19.828 -5.103 1.00   0.00 0 . 1
ATOM   1029 O O   . WAT . . 114 ? -39.142 -42.177 17.575 1.00   0.00 0 . 1
ATOM   1030 H H1  . WAT . . 114 ?  9.646 21.686 50.104 1.00   0.00 0 . 1
ATOM   1031 H H1  . WAT . . 114 ? 39.106 -20.179 -4.491 1.00   0.00 0 . 1
ATOM   1032 H H1  . WAT . . 114 ? -38.518 -42.865 17.342 1.00   0.00 0 . 1
ATOM   1033 H H2  . WAT . . 114 ? 11.103 21.385 50.415 1.00   0.00 0 . 1
ATOM   1034 H H2  . WAT . . 114 ? 39.415 -20.055 -5.973 1.00   0.00 0 . 1
ATOM   1035 H H2  . WAT . . 114 ? -38.601 -41.482 17.960 1.00   0.00 0 . 1
ATOM   1036 O O   . WAT . . 115 ? -3.154 -46.761  6.086 1.00   0.00 0 . 1
ATOM   1037 O O   . WAT . . 115 ? -16.689  5.251 -19.922 1.00   0.00 0 . 1
ATOM   1038 O O   . WAT . . 115 ? -56.255 -14.144  3.312 1.00   0.00 0 . 1
ATOM   1039 H H1  . WAT . . 115 ? -3.627 -47.112  5.332 1.00   0.00 0 . 1
ATOM   1040 H H1  . WAT . . 115 ? -16.973  6.097 -19.586 1.00   0.00 0 . 1
ATOM   1041 H H1  . WAT . . 115 ? -56.932 -13.535  2.999 1.00   0.00 0 . 1
ATOM   1042 H H2  . WAT . . 115 ? -3.636 -47.094  6.841 1.00   0.00 0 . 1
ATOM   1043 H H2  . WAT . . 115 ? -17.081  5.198 -20.801 1.00   0.00 0 . 1
ATOM   1044 H H2  . WAT . . 115 ? -56.324 -14.118  4.263 1.00   0.00 0 . 1
ATOM   1045 O O   . WAT . . 116 ?  5.626 -52.830  1.584 1.00   0.00 0 . 1
ATOM   1046 O O   . WAT . . 116 ? -11.993 37.272 -5.020 1.00   0.00 0 . 1
ATOM   1047 O O   . WAT . . 116 ? -61.099 -7.526 -21.020 1.00   0.00 0 . 1
ATOM   1048 H H1  . WAT . . 116 ?  6.213 -52.071  1.494 1.00   0.00 0 . 1
ATOM   1049 H H1  . WAT . . 116 ? -11.211 37.129 -5.555 1.00   0.00 0 . 1
ATOM   1050 H H1  . WAT . . 116 ? -60.939 -8.471 -20.971 1.00   0.00 0 . 1
ATOM   1051 H H2  . WAT . . 116 ?  5.194 -52.700  2.430 1.00   0.00 0 . 1
ATOM   1052 H H2  . WAT . . 116 ? -12.267 36.400 -4.739 1.00   0.00 0 . 1
ATOM   1053 H H2  . WAT . . 116 ? -60.540 -7.219 -21.733 1.00   0.00 0 . 1
ATOM   1054 O O   . WAT . . 117 ? -27.439 -53.557  1.460 1.00   0.00 0 . 1
ATOM   1055 O O   . WAT . . 117 ? 14.219 -39.852 15.717 1.00   0.00 0 . 1
ATOM   1056 O O   . WAT . . 117 ? -42.832 52.009 -8.346 1.00   0.00 0 . 1
ATOM   1057 H H1  . WAT . . 117 ? -27.976 -53.599  2.252 1.00   0.00 0 . 1
ATOM   1058 H H1  . WAT . . 117 ? 15.000 -40.393 15.670 1.00   0.00 0 . 1
ATOM   1059 H H1  . WAT . . 117 ? -43.750 52.116 -8.592 1.00   0.00 0 . 1
ATOM   1060 H H2  . WAT . . 117 ? -27.695 -52.723  1.052 1.00   0.00 0 . 1
ATOM   1061 H H2  . WAT . . 117 ? 14.426 -39.178 16.355 1.00   0.00 0 . 1
ATOM   1062 H H2  . WAT . . 117 ? -42.712 52.573 -7.585 1.00   0.00 0 . 1
ATOM   1063 O O   . WAT . . 118 ? -48.590  0.785 55.629 1.00   0.00 0 . 1
ATOM   1064 O O   . WAT . . 118 ? 26.400 -38.328 43.014 1.00   0.00 0 . 1
ATOM   1065 O O   . WAT . . 118 ? -42.254 22.344 40.465 1.00   0.00 0 . 1
ATOM   1066 H H1  . WAT . . 118 ? -49.435  0.594 56.020 1.00   0.00 0 . 1
ATOM   1067 H H1  . WAT . . 118 ? 26.117 -38.663 42.158 1.00   0.00 0 . 1
ATOM   1068 H H1  . WAT . . 118 ? -42.720 21.510 40.534 1.00   0.00 0 . 1
ATOM   1069 H H2  . WAT . . 118 ? -48.720  1.612 55.154 1.00   0.00 0 . 1
ATOM   1070 H H2  . WAT . . 118 ? 26.879 -37.530 42.810 1.00   0.00 0 . 1
ATOM   1071 H H2  . WAT . . 118 ? -42.049 22.428 39.536 1.00   0.00 0 . 1
ATOM   1072 O O   . WAT . . 119 ? 16.759  4.989 -57.076 1.00   0.00 0 . 1
ATOM   1073 O O   . WAT . . 119 ? -10.634 52.411 -20.273 1.00   0.00 0 . 1
ATOM   1074 O O   . WAT . . 119 ? -2.614 17.456 -42.131 1.00   0.00 0 . 1
ATOM   1075 H H1  . WAT . . 119 ? 17.223  4.840 -56.252 1.00   0.00 0 . 1
ATOM   1076 H H1  . WAT . . 119 ? -9.996 52.588 -20.972 1.00   0.00 0 . 1
ATOM   1077 H H1  . WAT . . 119 ? -1.931 18.031 -41.785 1.00   0.00 0 . 1
ATOM   1078 H H2  . WAT . . 119 ? 15.876  4.671 -56.915 1.00   0.00 0 . 1
ATOM   1079 H H2  . WAT . . 119 ? -10.602 51.462 -20.165 1.00   0.00 0 . 1
ATOM   1080 H H2  . WAT . . 119 ? -2.633 16.711 -41.526 1.00   0.00 0 . 1
ATOM   1081 O O   . WAT . . 120 ? -39.023 -11.320 19.059 1.00   0.00 0 . 1
ATOM   1082 O O   . WAT . . 120 ? -17.857 -20.332 52.520 1.00   0.00 0 . 1
ATOM   1083 O O   . WAT . . 120 ? -41.239 -6.909 -7.242 1.00   0.00 0 . 1
ATOM   1084 H H1  . WAT . . 120 ? -38.851 -10.421 19.336 1.00   0.00 0 . 1
ATOM   1085 H H1  . WAT . . 120 ? -17.747 -21.159 52.041 1.00   0.00 0 . 1
ATOM   1086 H H1  . WAT . . 120 ? -41.002 -5.997 -7.060 1.00   0.00 0 . 1
ATOM   1087 H H2  . WAT . . 120 ? -39.976 -11.412 19.145 1.00   0.00 0 . 1
ATOM   1088 H H2  . WAT . . 120 ? -18.772 -20.093 52.360 1.00   0.00 0 . 1
ATOM   1089 H H2  . WAT . . 120 ? -40.598 -7.421 -6.749 1.00   0.00 0 . 1
ATOM   1090 O O   . WAT . . 121 ? 39.956 -21.936 -36.439 1.00   0.00 0 . 1
ATOM   1091 O O   . WAT . . 121 ? 25.207 -14.280 33.873 1.00   0.00 0 . 1
ATOM   1092 O O   . WAT . . 121 ? 48.824 -12.079 -40.751 1.00   0.00 0 . 1
ATOM   1093 H H1  . WAT . . 121 ? 39.514 -22.321 -37.189 1.00   0.00 0 . 1
ATOM   1094 H H1  . WAT . . 121 ? 25.920 -14.064 33.274 1.00   0.00 0 . 1
ATOM   1095 H H1  . WAT . . 121 ? 49.042 -12.876 -40.276 1.00   0.00 0 . 1
ATOM   1096 H H2  . WAT . . 121 ? 40.761 -22.435 -36.356 1.00   0.00 0 . 1
ATOM   1097 H H2  . WAT . . 121 ? 24.623 -14.833 33.363 1.00   0.00 0 . 1
ATOM   1098 H H2  . WAT . . 121 ? 49.267 -12.181 -41.602 1.00   0.00 0 . 1
ATOM   1099 O O   . WAT . . 122 ? 30.038 -64.606 25.022 1.00   0.00 0 . 1
ATOM   1100 O O   . WAT . . 122 ? -23.191 -17.914 42.344 1.00   0.00 0 . 1
ATOM   1101 O O   . WAT . . 122 ? 20.990 19.809 -13.558 1.00   0.00 0 . 1
ATOM   1102 H H1  . WAT . . 122 ? 30.944 -64.897 24.868 1.00   0.00 0 . 1
ATOM   1103 H H1  . WAT . . 122 ? -23.066 -17.089 42.807 1.00   0.00 0 . 1
ATOM   1104 H H1  . WAT . . 122 ? 21.707 19.864 -12.930 1.00   0.00 0 . 1
ATOM   1105 H H2  . WAT . . 122 ? 30.129 -63.876 25.635 1.00   0.00 0 . 1
ATOM   1106 H H2  . WAT . . 122 ? -23.407 -17.660 41.450 1.00   0.00 0 . 1
ATOM   1107 H H2  . WAT . . 122 ? 21.397 20.063 -14.393 1.00   0.00 0 . 1
ATOM   1108 O O   . WAT . . 123 ? -56.847 -10.974 33.326 1.00   0.00 0 . 1
ATOM   1109 O O   . WAT . . 123 ? -37.114 -37.983 -1.709 1.00   0.00 0 . 1
ATOM   1110 O O   . WAT . . 123 ? -19.642 -26.349 -37.200 1.00   0.00 0 . 1
ATOM   1111 H H1  . WAT . . 123 ? -56.168 -10.355 33.589 1.00   0.00 0 . 1
ATOM   1112 H H1  . WAT . . 123 ? -37.832 -37.730 -1.134 1.00   0.00 0 . 1
ATOM   1113 H H1  . WAT . . 123 ? -19.835 -25.445 -36.954 1.00   0.00 0 . 1
ATOM   1114 H H2  . WAT . . 123 ? -57.646 -10.645 33.743 1.00   0.00 0 . 1
ATOM   1115 H H2  . WAT . . 123 ? -37.494 -37.975 -2.589 1.00   0.00 0 . 1
ATOM   1116 H H2  . WAT . . 123 ? -19.055 -26.268 -37.961 1.00   0.00 0 . 1
ATOM   1117 O O   . WAT . . 124 ? 19.289 40.823 38.800 1.00   0.00 0 . 1
ATOM   1118 O O   . WAT . . 124 ? 12.902 -24.132 -28.195 1.00   0.00 0 . 1
ATOM   1119 O O   . WAT . . 124 ? 35.354 -41.313 31.336 1.00   0.00 0 . 1
ATOM   1120 H H1  . WAT . . 124 ? 20.081 40.495 38.372 1.00   0.00 0 . 1
ATOM   1121 H H1  . WAT . . 124 ? 11.991 -24.174 -28.467 1.00   0.00 0 . 1
ATOM   1122 H H1  . WAT . . 124 ? 36.158 -41.806 31.156 1.00   0.00 0 . 1
ATOM   1123 H H2  . WAT . . 124 ? 19.054 40.138 39.423 1.00   0.00 0 . 1
ATOM   1124 H H2  . WAT . . 124 ? 13.401 -24.189 -29.024 1.00   0.00 0 . 1
ATOM   1125 H H2  . WAT . . 124 ? 35.384 -40.573 30.724 1.00   0.00 0 . 1
ATOM   1126 O O   . WAT . . 125 ? -38.279 43.690 45.720 1.00   0.00 0 . 1
ATOM   1127 O O   . WAT . . 125 ? -30.153 -2.470 -13.695 1.00   0.00 0 . 1
ATOM   1128 O O   . WAT . . 125 ? -43.519 -8.196 -12.217 1.00   0.00 0 . 1
ATOM   1129 H H1  . WAT . . 125 ? -37.861 44.081 44.950 1.00   0.00 0 . 1
ATOM   1130 H H1  . WAT . . 125 ? -29.794 -1.939 -14.414 1.00   0.00 0 . 1
ATOM   1131 H H1  . WAT . . 125 ? -43.318 -8.164 -11.276 1.00   0.00 0 . 1
ATOM   1132 H H2  . WAT . . 125 ? -39.204 43.650 45.497 1.00   0.00 0 . 1
ATOM   1133 H H2  . WAT . . 125 ? -30.150 -3.363 -14.033 1.00   0.00 0 . 1
ATOM   1134 H H2  . WAT . . 125 ? -43.706 -9.116 -12.388 1.00   0.00 0 . 1
ATOM   1135 O O   . WAT . . 126 ? -55.382 -4.116 -8.060 1.00   0.00 0 . 1
ATOM   1136 O O   . WAT . . 126 ? 10.095 39.866 56.312 1.00   0.00 0 . 1
ATOM   1137 O O   . WAT . . 126 ? -7.145 -34.597 -8.748 1.00   0.00 0 . 1
ATOM   1138 H H1  . WAT . . 126 ? -54.807 -3.686 -8.704 1.00   0.00 0 . 1
ATOM   1139 H H1  . WAT . . 126 ? 10.197 40.716 56.733 1.00   0.00 0 . 1
ATOM   1140 H H1  . WAT . . 126 ? -7.876 -35.004 -9.205 1.00   0.00 0 . 1
ATOM   1141 H H2  . WAT . . 126 ? -55.220 -3.639 -7.250 1.00   0.00 0 . 1
ATOM   1142 H H2  . WAT . . 126 ? 10.389 40.004 55.409 1.00   0.00 0 . 1
ATOM   1143 H H2  . WAT . . 126 ? -6.546 -34.328 -9.455 1.00   0.00 0 . 1
ATOM   1144 O O   . WAT . . 127 ? -9.515 14.907 36.867 1.00   0.00 0 . 1
ATOM   1145 O O   . WAT . . 127 ? -3.469 29.858 31.060 1.00   0.00 0 . 1
ATOM   1146 O O   . WAT . . 127 ? -14.215 26.502 39.598 1.00   0.00 0 . 1
ATOM   1147 H H1  . WAT . . 127 ? -9.450 15.047 35.919 1.00   0.00 0 . 1
ATOM   1148 H H1  . WAT . . 127 ? -4.313 29.913 30.601 1.00   0.00 0 . 1
ATOM   1149 H H1  . WAT . . 127 ? -14.227 27.450 39.535 1.00   0.00 0 . 1
ATOM   1150 H H2  . WAT . . 127 ? -9.239 14.001 36.992 1.00   0.00 0 . 1
ATOM   1151 H H2  . WAT . . 127 ? -3.263 30.765 31.269 1.00   0.00 0 . 1
ATOM   1152 H H2  . WAT . . 127 ? -15.015 26.282 40.066 1.00   0.00 0 . 1
ATOM   1153 O O   . WAT . . 128 ?  9.036 -16.154 -16.529 1.00   0.00 0 . 1
ATOM   1154 O O   . WAT . . 128 ? -1.738 -27.608 64.395 1.00   0.00 0 . 1
ATOM   1155 O O   . WAT . . 128 ? -15.830 32.080 -14.794 1.00   0.00 0 . 1
ATOM   1156 H H1  . WAT . . 128 ?  8.975 -16.591 -17.370 1.00   0.00 0 . 1
ATOM   1157 H H1  . WAT . . 128 ? -1.678 -28.550 64.257 1.00   0.00 0 . 1
ATOM   1158 H H1  . WAT . . 128 ? -15.471 31.516 -14.115 1.00   0.00 0 . 1
ATOM   1159 H H2  . WAT . . 128 ?  9.524 -15.346 -16.712 1.00   0.00 0 . 1
ATOM   1160 H H2  . WAT . . 128 ? -1.096 -27.231 63.797 1.00   0.00 0 . 1
ATOM   1161 H H2  . WAT . . 128 ? -16.371 32.705 -14.311 1.00   0.00 0 . 1
ATOM   1162 O O   . WAT . . 129 ? -34.928 26.896 41.137 1.00   0.00 0 . 1
ATOM   1163 O O   . WAT . . 129 ? -28.869 -3.332 20.562 1.00   0.00 0 . 1
ATOM   1164 O O   . WAT . . 129 ? -4.816 47.108 30.302 1.00   0.00 0 . 1
ATOM   1165 H H1  . WAT . . 129 ? -34.071 26.511 40.953 1.00   0.00 0 . 1
ATOM   1166 H H1  . WAT . . 129 ? -28.754 -2.709 19.847 1.00   0.00 0 . 1
ATOM   1167 H H1  . WAT . . 129 ? -5.189 47.405 29.473 1.00   0.00 0 . 1
ATOM   1168 H H2  . WAT . . 129 ? -35.550 26.312 40.679 1.00   0.00 0 . 1
ATOM   1169 H H2  . WAT . . 129 ? -27.990 -3.523 20.871 1.00   0.00 0 . 1
ATOM   1170 H H2  . WAT . . 129 ? -5.213 46.259 30.461 1.00   0.00 0 . 1
ATOM   1171 O O   . WAT . . 130 ? -39.930 -30.392 -44.098 1.00   0.00 0 . 1
ATOM   1172 O O   . WAT . . 130 ? 26.485 -30.104 35.879 1.00   0.00 0 . 1
ATOM   1173 O O   . WAT . . 130 ? 12.675 41.084 -11.060 1.00   0.00 0 . 1
ATOM   1174 H H1  . WAT . . 130 ? -40.403 -29.773 -44.655 1.00   0.00 0 . 1
ATOM   1175 H H1  . WAT . . 130 ? 27.358 -30.240 36.247 1.00   0.00 0 . 1
ATOM   1176 H H1  . WAT . . 130 ? 12.916 40.679 -10.221 1.00   0.00 0 . 1
ATOM   1177 H H2  . WAT . . 130 ? -39.560 -29.853 -43.397 1.00   0.00 0 . 1
ATOM   1178 H H2  . WAT . . 130 ? 26.600 -30.181 34.937 1.00   0.00 0 . 1
ATOM   1179 H H2  . WAT . . 130 ? 13.033 40.487 -11.721 1.00   0.00 0 . 1
ATOM   1180 O O   . WAT . . 131 ? -21.270 22.752 -50.426 1.00   0.00 0 . 1
ATOM   1181 O O   . WAT . . 131 ? -18.754 51.583 -31.723 1.00   0.00 0 . 1
ATOM   1182 O O   . WAT . . 131 ? -67.805  9.056 31.374 1.00   0.00 0 . 1
ATOM   1183 H H1  . WAT . . 131 ? -20.699 21.978 -50.347 1.00   0.00 0 . 1
ATOM   1184 H H1  . WAT . . 131 ? -19.494 50.975 -31.791 1.00   0.00 0 . 1
ATOM   1185 H H1  . WAT . . 131 ? -67.246  9.329 30.659 1.00   0.00 0 . 1
ATOM   1186 H H2  . WAT . . 131 ? -21.749 22.603 -51.238 1.00   0.00 0 . 1
ATOM   1187 H H2  . WAT . . 131 ? -19.161 52.449 -31.750 1.00   0.00 0 . 1
ATOM   1188 H H2  . WAT . . 131 ? -67.455  9.504 32.144 1.00   0.00 0 . 1
ATOM   1189 O O   . WAT . . 132 ? 29.177 -25.849 13.098 1.00   0.00 0 . 1
ATOM   1190 O O   . WAT . . 132 ?  0.171 47.106 41.488 1.00   0.00 0 . 1
ATOM   1191 O O   . WAT . . 132 ? -24.193 -32.523 -18.468 1.00   0.00 0 . 1
ATOM   1192 H H1  . WAT . . 132 ? 29.976 -25.726 13.601 1.00   0.00 0 . 1
ATOM   1193 H H1  . WAT . . 132 ?  0.880 47.736 41.618 1.00   0.00 0 . 1
ATOM   1194 H H1  . WAT . . 132 ? -24.285 -31.702 -17.984 1.00   0.00 0 . 1
ATOM   1195 H H2  . WAT . . 132 ? 28.475 -25.506 13.655 1.00   0.00 0 . 1
ATOM   1196 H H2  . WAT . . 132 ?  0.395 46.672 40.659 1.00   0.00 0 . 1
ATOM   1197 H H2  . WAT . . 132 ? -25.044 -32.931 -18.384 1.00   0.00 0 . 1
ATOM   1198 O O   . WAT . . 133 ? -53.246 -12.327 12.849 1.00   0.00 0 . 1
ATOM   1199 O O   . WAT . . 133 ? 40.823 33.909 43.453 1.00   0.00 0 . 1
ATOM   1200 O O   . WAT . . 133 ?  0.364  8.626 34.267 1.00   0.00 0 . 1
ATOM   1201 H H1  . WAT . . 133 ? -53.647 -11.851 12.120 1.00   0.00 0 . 1
ATOM   1202 H H1  . WAT . . 133 ? 40.204 34.573 43.755 1.00   0.00 0 . 1
ATOM   1203 H H1  . WAT . . 133 ?  0.192  9.453 33.825 1.00   0.00 0 . 1
ATOM   1204 H H2  . WAT . . 133 ? -53.898 -12.301 13.552 1.00   0.00 0 . 1
ATOM   1205 H H2  . WAT . . 133 ? 40.467 33.089 43.780 1.00   0.00 0 . 1
ATOM   1206 H H2  . WAT . . 133 ?  1.284  8.445 34.091 1.00   0.00 0 . 1
ATOM   1207 O O   . WAT . . 134 ? -32.045 -55.383 -7.907 1.00   0.00 0 . 1
ATOM   1208 O O   . WAT . . 134 ? -23.955  4.177 48.947 1.00   0.00 0 . 1
ATOM   1209 O O   . WAT . . 134 ? -9.575 -50.610 -35.542 1.00   0.00 0 . 1
ATOM   1210 H H1  . WAT . . 134 ? -32.781 -55.995 -7.838 1.00   0.00 0 . 1
ATOM   1211 H H1  . WAT . . 134 ? -24.809  4.331 48.537 1.00   0.00 0 . 1
ATOM   1212 H H1  . WAT . . 134 ? -9.517 -50.423 -36.482 1.00   0.00 0 . 1
ATOM   1213 H H2  . WAT . . 134 ? -31.509 -55.742 -8.608 1.00   0.00 0 . 1
ATOM   1214 H H2  . WAT . . 134 ? -23.746  3.268 48.715 1.00   0.00 0 . 1
ATOM   1215 H H2  . WAT . . 134 ? -8.685 -50.497 -35.217 1.00   0.00 0 . 1
ATOM   1216 O O   . WAT . . 135 ?  6.074 -38.669 30.752 1.00   0.00 0 . 1
ATOM   1217 O O   . WAT . . 135 ?  9.272 56.855 -19.023 1.00   0.00 0 . 1
ATOM   1218 O O   . WAT . . 135 ? 42.280 -48.910 -11.541 1.00   0.00 0 . 1
ATOM   1219 H H1  . WAT . . 135 ?  6.832 -38.166 31.046 1.00   0.00 0 . 1
ATOM   1220 H H1  . WAT . . 135 ?  8.888 56.924 -18.154 1.00   0.00 0 . 1
ATOM   1221 H H1  . WAT . . 135 ? 42.526 -49.342 -12.365 1.00   0.00 0 . 1
ATOM   1222 H H2  . WAT . . 135 ?  5.731 -39.077 31.541 1.00   0.00 0 . 1
ATOM   1223 H H2  . WAT . . 135 ?  9.819 56.074 -18.989 1.00   0.00 0 . 1
ATOM   1224 H H2  . WAT . . 135 ? 41.333 -48.809 -11.613 1.00   0.00 0 . 1
ATOM   1225 O O   . WAT . . 136 ? -46.046 18.693 40.340 1.00   0.00 0 . 1
ATOM   1226 O O   . WAT . . 136 ? 44.088 -22.389 -40.426 1.00   0.00 0 . 1
ATOM   1227 O O   . WAT . . 136 ? 41.193 10.030 -22.513 1.00   0.00 0 . 1
ATOM   1228 H H1  . WAT . . 136 ? -45.640 18.129 41.008 1.00   0.00 0 . 1
ATOM   1229 H H1  . WAT . . 136 ? 44.687 -22.692 -39.739 1.00   0.00 0 . 1
ATOM   1230 H H1  . WAT . . 136 ? 40.907  9.738 -23.379 1.00   0.00 0 . 1
ATOM   1231 H H2  . WAT . . 136 ? -46.988 18.568 40.457 1.00   0.00 0 . 1
ATOM   1232 H H2  . WAT . . 136 ? 43.690 -21.589 -40.060 1.00   0.00 0 . 1
ATOM   1233 H H2  . WAT . . 136 ? 41.001 10.965 -22.503 1.00   0.00 0 . 1
ATOM   1234 O O   . WAT . . 137 ? 26.312 -27.014 46.218 1.00   0.00 0 . 1
ATOM   1235 O O   . WAT . . 137 ? 29.734 -12.511 11.371 1.00   0.00 0 . 1
ATOM   1236 O O   . WAT . . 137 ? 27.732 -35.802 -48.708 1.00   0.00 0 . 1
ATOM   1237 H H1  . WAT . . 137 ? 26.003 -27.348 45.377 1.00   0.00 0 . 1
ATOM   1238 H H1  . WAT . . 137 ? 28.787 -12.685 11.361 1.00   0.00 0 . 1
ATOM   1239 H H1  . WAT . . 137 ? 27.456 -34.966 -48.337 1.00   0.00 0 . 1
ATOM   1240 H H2  . WAT . . 137 ? 25.517 -26.965 46.751 1.00   0.00 0 . 1
ATOM   1241 H H2  . WAT . . 137 ? 29.814 -11.635 11.750 1.00   0.00 0 . 1
ATOM   1242 H H2  . WAT . . 137 ? 26.951 -36.141 -49.138 1.00   0.00 0 . 1
ATOM   1243 O O   . WAT . . 138 ? -14.006 54.252 -0.583 1.00   0.00 0 . 1
ATOM   1244 O O   . WAT . . 138 ? -28.942 31.312  0.678 1.00   0.00 0 . 1
ATOM   1245 O O   . WAT . . 138 ? 34.694  8.157 40.121 1.00   0.00 0 . 1
ATOM   1246 H H1  . WAT . . 138 ? -14.783 54.676 -0.947 1.00   0.00 0 . 1
ATOM   1247 H H1  . WAT . . 138 ? -29.204 31.935  0.005 1.00   0.00 0 . 1
ATOM   1248 H H1  . WAT . . 138 ? 34.895  8.739 40.852 1.00   0.00 0 . 1
ATOM   1249 H H2  . WAT . . 138 ? -14.308 53.899  0.253 1.00   0.00 0 . 1
ATOM   1250 H H2  . WAT . . 138 ? -28.907 30.475  0.218 1.00   0.00 0 . 1
ATOM   1251 H H2  . WAT . . 138 ? 33.965  8.580 39.663 1.00   0.00 0 . 1
ATOM   1252 O O   . WAT . . 139 ?  1.790 52.079 22.029 1.00   0.00 0 . 1
ATOM   1253 O O   . WAT . . 139 ? -58.274 -11.764 -40.050 1.00   0.00 0 . 1
ATOM   1254 O O   . WAT . . 139 ? -46.396 -1.236 45.430 1.00   0.00 0 . 1
ATOM   1255 H H1  . WAT . . 139 ?  1.344 52.170 22.872 1.00   0.00 0 . 1
ATOM   1256 H H1  . WAT . . 139 ? -59.169 -11.846 -39.725 1.00   0.00 0 . 1
ATOM   1257 H H1  . WAT . . 139 ? -46.394 -1.803 46.197 1.00   0.00 0 . 1
ATOM   1258 H H2  . WAT . . 139 ?  1.436 51.276 21.663 1.00   0.00 0 . 1
ATOM   1259 H H2  . WAT . . 139 ? -57.839 -12.572 -39.770 1.00   0.00 0 . 1
ATOM   1260 H H2  . WAT . . 139 ? -45.469 -1.048 45.255 1.00   0.00 0 . 1
ATOM   1261 O O   . WAT . . 140 ? -15.013 47.480 -8.745 1.00   0.00 0 . 1
ATOM   1262 O O   . WAT . . 140 ? -11.630 -39.784 54.701 1.00   0.00 0 . 1
ATOM   1263 O O   . WAT . . 140 ? -23.177 -48.876 39.855 1.00   0.00 0 . 1
ATOM   1264 H H1  . WAT . . 140 ? -15.739 46.870 -8.632 1.00   0.00 0 . 1
ATOM   1265 H H1  . WAT . . 140 ? -10.690 -39.944 54.723 1.00   0.00 0 . 1
ATOM   1266 H H1  . WAT . . 140 ? -24.125 -49.043 39.897 1.00   0.00 0 . 1
ATOM   1267 H H2  . WAT . . 140 ? -15.264 48.010 -9.500 1.00   0.00 0 . 1
ATOM   1268 H H2  . WAT . . 140 ? -11.811 -39.285 55.502 1.00   0.00 0 . 1
ATOM   1269 H H2  . WAT . . 140 ? -23.098 -47.923 39.945 1.00   0.00 0 . 1
ATOM   1270 O O   . WAT . . 141 ? -51.621 40.311 20.657 1.00   0.00 0 . 1
ATOM   1271 O O   . WAT . . 141 ? 28.436 24.995 25.938 1.00   0.00 0 . 1
ATOM   1272 O O   . WAT . . 141 ? -27.020 -30.785 20.605 1.00   0.00 0 . 1
ATOM   1273 H H1  . WAT . . 141 ? -50.739 40.627 20.851 1.00   0.00 0 . 1
ATOM   1274 H H1  . WAT . . 141 ? 27.863 25.201 26.678 1.00   0.00 0 . 1
ATOM   1275 H H1  . WAT . . 141 ? -26.279 -30.481 21.130 1.00   0.00 0 . 1
ATOM   1276 H H2  . WAT . . 141 ? -51.487 39.576 20.058 1.00   0.00 0 . 1
ATOM   1277 H H2  . WAT . . 141 ? 27.982 24.297 25.477 1.00   0.00 0 . 1
ATOM   1278 H H2  . WAT . . 141 ? -27.753 -30.857 21.231 1.00   0.00 0 . 1
ATOM   1279 O O   . WAT . . 142 ? -28.980 -42.226 -21.748 1.00   0.00 0 . 1
ATOM   1280 O O   . WAT . . 142 ? 18.065 46.341 -2.679 1.00   0.00 0 . 1
ATOM   1281 O O   . WAT . . 142 ? -30.472 -28.630 -28.810 1.00   0.00 0 . 1
ATOM   1282 H H1  . WAT . . 142 ? -29.620 -42.193 -21.035 1.00   0.00 0 . 1
ATOM   1283 H H1  . WAT . . 142 ? 18.149 45.393 -2.791 1.00   0.00 0 . 1
ATOM   1284 H H1  . WAT . . 142 ? -30.114 -28.945 -29.639 1.00   0.00 0 . 1
ATOM   1285 H H2  . WAT . . 142 ? -29.101 -43.095 -22.127 1.00   0.00 0 . 1
ATOM   1286 H H2  . WAT . . 142 ? 18.192 46.694 -3.560 1.00   0.00 0 . 1
ATOM   1287 H H2  . WAT . . 142 ? -29.841 -28.928 -28.149 1.00   0.00 0 . 1
ATOM   1288 O O   . WAT . . 143 ? -27.453 -17.098 46.651 1.00   0.00 0 . 1
ATOM   1289 O O   . WAT . . 143 ?  6.334 -23.734 -33.148 1.00   0.00 0 . 1
ATOM   1290 O O   . WAT . . 143 ? 21.151 49.232 47.882 1.00   0.00 0 . 1
ATOM   1291 H H1  . WAT . . 143 ? -27.603 -16.193 46.353 1.00   0.00 0 . 1
ATOM   1292 H H1  . WAT . . 143 ?  5.438 -23.429 -33.246 1.00   0.00 0 . 1
ATOM   1293 H H1  . WAT . . 143 ? 21.236 50.081 48.321 1.00   0.00 0 . 1
ATOM   1294 H H2  . WAT . . 143 ? -28.307 -17.518 46.570 1.00   0.00 0 . 1
ATOM   1295 H H2  . WAT . . 143 ?  6.610 -23.417 -32.290 1.00   0.00 0 . 1
ATOM   1296 H H2  . WAT . . 143 ? 21.587 49.353 47.042 1.00   0.00 0 . 1
ATOM   1297 O O   . WAT . . 144 ? -44.167 -27.067 -5.902 1.00   0.00 0 . 1
ATOM   1298 O O   . WAT . . 144 ? 52.495  0.082  4.142 1.00   0.00 0 . 1
ATOM   1299 O O   . WAT . . 144 ? 34.495 -58.368 10.997 1.00   0.00 0 . 1
ATOM   1300 H H1  . WAT . . 144 ? -43.574 -26.349 -6.107 1.00   0.00 0 . 1
ATOM   1301 H H1  . WAT . . 144 ? 51.606  0.268  4.449 1.00   0.00 0 . 1
ATOM   1302 H H1  . WAT . . 144 ? 34.099 -58.450 10.134 1.00   0.00 0 . 1
ATOM   1303 H H2  . WAT . . 144 ? -43.595 -27.814 -5.714 1.00   0.00 0 . 1
ATOM   1304 H H2  . WAT . . 144 ? 52.543 -0.873  4.109 1.00   0.00 0 . 1
ATOM   1305 H H2  . WAT . . 144 ? 35.421 -58.212 10.818 1.00   0.00 0 . 1
ATOM   1306 O O   . WAT . . 145 ? -10.623 -25.324 -32.418 1.00   0.00 0 . 1
ATOM   1307 O O   . WAT . . 145 ? 25.043  9.343 -52.570 1.00   0.00 0 . 1
ATOM   1308 O O   . WAT . . 145 ? 42.107 -14.546 16.473 1.00   0.00 0 . 1
ATOM   1309 H H1  . WAT . . 145 ? -11.171 -24.944 -33.102 1.00   0.00 0 . 1
ATOM   1310 H H1  . WAT . . 145 ? 25.715  9.943 -52.900 1.00   0.00 0 . 1
ATOM   1311 H H1  . WAT . . 145 ? 41.177 -14.329 16.576 1.00   0.00 0 . 1
ATOM   1312 H H2  . WAT . . 145 ? -11.237 -25.807 -31.863 1.00   0.00 0 . 1
ATOM   1313 H H2  . WAT . . 145 ? 25.466  8.903 -51.834 1.00   0.00 0 . 1
ATOM   1314 H H2  . WAT . . 145 ? 42.204 -15.383 16.934 1.00   0.00 0 . 1
ATOM   1315 O O   . WAT . . 146 ? 21.783 -3.342 28.984 1.00   0.00 0 . 1
ATOM   1316 O O   . WAT . . 146 ? -10.479 17.303 11.354 1.00   0.00 0 . 1
ATOM   1317 O O   . WAT . . 146 ? 34.898 -43.786  2.639 1.00   0.00 0 . 1
ATOM   1318 H H1  . WAT . . 146 ? 20.871 -3.098 29.095 1.00   0.00 0 . 1
ATOM   1319 H H1  . WAT . . 146 ? -10.951 16.662 11.899 1.00   0.00 0 . 1
ATOM   1320 H H1  . WAT . . 146 ? 34.198 -43.141  2.731 1.00   0.00 0 . 1
ATOM   1321 H H2  . WAT . . 146 ? 21.829 -4.257 29.285 1.00   0.00 0 . 1
ATOM   1322 H H2  . WAT . . 146 ? -9.564 17.030 11.428 1.00   0.00 0 . 1
ATOM   1323 H H2  . WAT . . 146 ? 35.697 -43.271  2.531 1.00   0.00 0 . 1
ATOM   1324 O O   . WAT . . 147 ? -9.292 -10.988 -19.718 1.00   0.00 0 . 1
ATOM   1325 O O   . WAT . . 147 ? -49.278 -14.437 -21.939 1.00   0.00 0 . 1
ATOM   1326 O O   . WAT . . 147 ? -52.354 21.550  9.023 1.00   0.00 0 . 1
ATOM   1327 H H1  . WAT . . 147 ? -9.551 -11.019 -18.801 1.00   0.00 0 . 1
ATOM   1328 H H1  . WAT . . 147 ? -49.167 -13.849 -21.195 1.00   0.00 0 . 1
ATOM   1329 H H1  . WAT . . 147 ? -51.735 22.176  9.387 1.00   0.00 0 . 1
ATOM   1330 H H2  . WAT . . 147 ? -10.096 -10.777 -20.195 1.00   0.00 0 . 1
ATOM   1331 H H2  . WAT . . 147 ? -49.111 -13.886 -22.700 1.00   0.00 0 . 1
ATOM   1332 H H2  . WAT . . 147 ? -51.922 20.703  9.102 1.00   0.00 0 . 1
ATOM   1333 O O   . WAT . . 148 ? -6.485 -6.352 43.641 1.00   0.00 0 . 1
ATOM   1334 O O   . WAT . . 148 ? 11.477 -23.626 30.813 1.00   0.00 0 . 1
ATOM   1335 O O   . WAT . . 148 ? -39.124 31.114 48.386 1.00   0.00 0 . 1
ATOM   1336 H H1  . WAT . . 148 ? -6.285 -7.105 43.100 1.00   0.00 0 . 1
ATOM   1337 H H1  . WAT . . 148 ? 12.071 -23.547 30.065 1.00   0.00 0 . 1
ATOM   1338 H H1  . WAT . . 148 ? -38.531 31.363 47.673 1.00   0.00 0 . 1
ATOM   1339 H H2  . WAT . . 148 ? -6.989 -5.765 43.074 1.00   0.00 0 . 1
ATOM   1340 H H2  . WAT . . 148 ? 10.779 -24.211 30.508 1.00   0.00 0 . 1
ATOM   1341 H H2  . WAT . . 148 ? -39.198 30.161 48.318 1.00   0.00 0 . 1
ATOM   1342 O O   . WAT . . 149 ? 46.662 15.396 42.734 1.00   0.00 0 . 1
ATOM   1343 O O   . WAT . . 149 ? 33.359 -45.217 38.469 1.00   0.00 0 . 1
ATOM   1344 O O   . WAT . . 149 ? -6.322 -13.540 -53.201 1.00   0.00 0 . 1
ATOM   1345 H H1  . WAT . . 149 ? 47.047 15.198 41.883 1.00   0.00 0 . 1
ATOM   1346 H H1  . WAT . . 149 ? 33.082 -44.897 39.334 1.00   0.00 0 . 1
ATOM   1347 H H1  . WAT . . 149 ? -6.551 -12.946 -52.494 1.00   0.00 0 . 1
ATOM   1348 H H2  . WAT . . 149 ? 47.221 14.951 43.373 1.00   0.00 0 . 1
ATOM   1349 H H2  . WAT . . 149 ? 33.054 -44.545 37.859 1.00   0.00 0 . 1
ATOM   1350 H H2  . WAT . . 149 ? -5.848 -14.255 -52.778 1.00   0.00 0 . 1
ATOM   1351 O O   . WAT . . 150 ?  6.520 -40.191 -11.237 1.00   0.00 0 . 1
ATOM   1352 O O   . WAT . . 150 ?  3.113 43.207 -12.408 1.00   0.00 0 . 1
ATOM   1353 O O   . WAT . . 150 ? 31.047 -13.987 -18.389 1.00   0.00 0 . 1
ATOM   1354 H H1  . WAT . . 150 ?  7.252 -39.786 -11.687 1.00   0.00 0 . 1
ATOM   1355 H H1  . WAT . . 150 ?  2.889 44.122 -12.546 1.00   0.00 0 . 1
ATOM   1356 H H1  . WAT . . 150 ? 31.321 -14.326 -17.538 1.00   0.00 0 . 1
ATOM   1357 H H2  . WAT . . 150 ?  6.412 -41.042 -11.679 1.00   0.00 0 . 1
ATOM   1358 H H2  . WAT . . 150 ?  2.656 42.738 -13.100 1.00   0.00 0 . 1
ATOM   1359 H H2  . WAT . . 150 ? 31.785 -13.440 -18.673 1.00   0.00 0 . 1
ATOM   1360 O O   . WAT . . 151 ? -8.242 -34.873 38.735 1.00   0.00 0 . 1
ATOM   1361 O O   . WAT . . 151 ? 13.705 -36.178 -16.567 1.00   0.00 0 . 1
ATOM   1362 O O   . WAT . . 151 ? -44.196 -13.459 29.763 1.00   0.00 0 . 1
ATOM   1363 H H1  . WAT . . 151 ? -9.065 -35.329 38.574 1.00   0.00 0 . 1
ATOM   1364 H H1  . WAT . . 151 ? 14.280 -35.448 -16.810 1.00   0.00 0 . 1
ATOM   1365 H H1  . WAT . . 151 ? -43.920 -12.622 30.137 1.00   0.00 0 . 1
ATOM   1366 H H2  . WAT . . 151 ? -7.923 -35.223 39.566 1.00   0.00 0 . 1
ATOM   1367 H H2  . WAT . . 151 ? 14.248 -36.956 -16.670 1.00   0.00 0 . 1
ATOM   1368 H H2  . WAT . . 151 ? -44.367 -14.019 30.526 1.00   0.00 0 . 1
ATOM   1369 O O   . WAT . . 152 ? -13.376 48.768  3.862 1.00   0.00 0 . 1
ATOM   1370 O O   . WAT . . 152 ?  5.009 -11.837 60.731 1.00   0.00 0 . 1
ATOM   1371 O O   . WAT . . 152 ? -6.086  8.574 59.344 1.00   0.00 0 . 1
ATOM   1372 H H1  . WAT . . 152 ? -13.880 47.979  4.048 1.00   0.00 0 . 1
ATOM   1373 H H1  . WAT . . 152 ?  4.989 -12.283 61.580 1.00   0.00 0 . 1
ATOM   1374 H H1  . WAT . . 152 ? -6.406  8.040 60.082 1.00   0.00 0 . 1
ATOM   1375 H H2  . WAT . . 152 ? -13.633 49.008  2.974 1.00   0.00 0 . 1
ATOM   1376 H H2  . WAT . . 152 ?  5.889 -12.000 60.407 1.00   0.00 0 . 1
ATOM   1377 H H2  . WAT . . 152 ? -6.456  9.441 59.501 1.00   0.00 0 . 1
ATOM   1378 O O   . WAT . . 153 ? -36.812 29.704 28.172 1.00   0.00 0 . 1
ATOM   1379 O O   . WAT . . 153 ? -4.399 -35.406 22.733 1.00   0.00 0 . 1
ATOM   1380 O O   . WAT . . 153 ? 10.345 47.378  6.249 1.00   0.00 0 . 1
ATOM   1381 H H1  . WAT . . 153 ? -36.576 30.388 27.540 1.00   0.00 0 . 1
ATOM   1382 H H1  . WAT . . 153 ? -3.607 -35.868 23.034 1.00   0.00 0 . 1
ATOM   1383 H H1  . WAT . . 153 ?  9.619 46.926  6.691 1.00   0.00 0 . 1
ATOM   1384 H H2  . WAT . . 153 ? -37.767 29.646 28.114 1.00   0.00 0 . 1
ATOM   1385 H H2  . WAT . . 153 ? -4.278 -35.322 21.787 1.00   0.00 0 . 1
ATOM   1386 H H2  . WAT . . 153 ? 10.315 47.040  5.350 1.00   0.00 0 . 1
ATOM   1387 O O   . WAT . . 154 ? 40.514 -41.515 -26.679 1.00   0.00 0 . 1
ATOM   1388 O O   . WAT . . 154 ? -20.931 21.872 -25.528 1.00   0.00 0 . 1
ATOM   1389 O O   . WAT . . 154 ? 33.393  2.999 18.659 1.00   0.00 0 . 1
ATOM   1390 H H1  . WAT . . 154 ? 39.724 -41.956 -26.346 1.00   0.00 0 . 1
ATOM   1391 H H1  . WAT . . 154 ? -20.387 21.093 -25.640 1.00   0.00 0 . 1
ATOM   1392 H H1  . WAT . . 154 ? 34.143  3.492 18.338 1.00   0.00 0 . 1
ATOM   1393 H H2  . WAT . . 154 ? 41.240 -42.031 -26.336 1.00   0.00 0 . 1
ATOM   1394 H H2  . WAT . . 154 ? -20.369 22.503 -25.071 1.00   0.00 0 . 1
ATOM   1395 H H2  . WAT . . 154 ? 32.636  3.393 18.223 1.00   0.00 0 . 1
ATOM   1396 O O   . WAT . . 155 ? -23.607  1.401 -44.136 1.00   0.00 0 . 1
ATOM   1397 O O   . WAT . . 155 ?  9.410 35.174 18.189 1.00   0.00 0 . 1
ATOM   1398 O O   . WAT . . 155 ? 37.034 -35.300 -21.145 1.00   0.00 0 . 1
ATOM   1399 H H1  . WAT . . 155 ? -23.608  1.378 -43.181 1.00   0.00 0 . 1
ATOM   1400 H H1  . WAT . . 155 ?  8.630 35.514 17.761 1.00   0.00 0 . 1
ATOM   1401 H H1  . WAT . . 155 ? 36.935 -34.712 -21.893 1.00   0.00 0 . 1
ATOM   1402 H H2  . WAT . . 155 ? -22.687  1.496 -44.375 1.00   0.00 0 . 1
ATOM   1403 H H2  . WAT . . 155 ?  9.511 35.707 18.975 1.00   0.00 0 . 1
ATOM   1404 H H2  . WAT . . 155 ? 36.129 -35.520 -20.895 1.00   0.00 0 . 1
ATOM   1405 O O   . WAT . . 156 ? 46.032 -49.324 -22.377 1.00   0.00 0 . 1
ATOM   1406 O O   . WAT . . 156 ?  2.480 34.194 -57.762 1.00   0.00 0 . 1
ATOM   1407 O O   . WAT . . 156 ? -6.170 -45.257 36.478 1.00   0.00 0 . 1
ATOM   1408 H H1  . WAT . . 156 ? 46.905 -49.185 -22.740 1.00   0.00 0 . 1
ATOM   1409 H H1  . WAT . . 156 ?  2.543 34.488 -56.846 1.00   0.00 0 . 1
ATOM   1410 H H1  . WAT . . 156 ? -6.188 -44.645 35.750 1.00   0.00 0 . 1
ATOM   1411 H H2  . WAT . . 156 ? 45.677 -50.040 -22.899 1.00   0.00 0 . 1
ATOM   1412 H H2  . WAT . . 156 ?  1.797 34.741 -58.136 1.00   0.00 0 . 1
ATOM   1413 H H2  . WAT . . 156 ? -6.699 -45.997 36.189 1.00   0.00 0 . 1
ATOM   1414 O O   . WAT . . 157 ? -27.166 47.089 -28.767 1.00   0.00 0 . 1
ATOM   1415 O O   . WAT . . 157 ? -49.126  5.920 50.499 1.00   0.00 0 . 1
ATOM   1416 O O   . WAT . . 157 ?  1.461 23.081 -42.726 1.00   0.00 0 . 1
ATOM   1417 H H1  . WAT . . 157 ? -27.802 47.613 -28.279 1.00   0.00 0 . 1
ATOM   1418 H H1  . WAT . . 157 ? -48.925  6.482 51.245 1.00   0.00 0 . 1
ATOM   1419 H H1  . WAT . . 157 ?  1.553 22.153 -42.527 1.00   0.00 0 . 1
ATOM   1420 H H2  . WAT . . 157 ? -26.439 46.972 -28.170 1.00   0.00 0 . 1
ATOM   1421 H H2  . WAT . . 157 ? -49.175  6.519 49.747 1.00   0.00 0 . 1
ATOM   1422 H H2  . WAT . . 157 ?  1.625 23.137 -43.667 1.00   0.00 0 . 1
ATOM   1423 O O   . WAT . . 158 ? -46.715 -18.047 24.796 1.00   0.00 0 . 1
ATOM   1424 O O   . WAT . . 158 ?  5.127 -10.282 44.548 1.00   0.00 0 . 1
ATOM   1425 O O   . WAT . . 158 ? 14.568 41.436 38.335 1.00   0.00 0 . 1
ATOM   1426 H H1  . WAT . . 158 ? -47.341 -18.512 24.237 1.00   0.00 0 . 1
ATOM   1427 H H1  . WAT . . 158 ?  5.083 -9.875 45.407 1.00   0.00 0 . 1
ATOM   1428 H H1  . WAT . . 158 ? 15.233 40.930 38.789 1.00   0.00 0 . 1
ATOM   1429 H H2  . WAT . . 158 ? -47.203 -17.300 25.136 1.00   0.00 0 . 1
ATOM   1430 H H2  . WAT . . 158 ?  5.956 -10.789 44.575 1.00   0.00 0 . 1
ATOM   1431 H H2  . WAT . . 158 ? 14.919 41.565 37.455 1.00   0.00 0 . 1
ATOM   1432 O O   . WAT . . 159 ?  0.859 -24.523 14.245 1.00   0.00 0 . 1
ATOM   1433 O O   . WAT . . 159 ? 32.619 -5.056 -24.519 1.00   0.00 0 . 1
ATOM   1434 O O   . WAT . . 159 ? -30.843  3.795 10.164 1.00   0.00 0 . 1
ATOM   1435 H H1  . WAT . . 159 ?  1.178 -23.913 14.909 1.00   0.00 0 . 1
ATOM   1436 H H1  . WAT . . 159 ? 33.398 -5.607 -24.491 1.00   0.00 0 . 1
ATOM   1437 H H1  . WAT . . 159 ? -30.909  2.848 10.075 1.00   0.00 0 . 1
ATOM   1438 H H2  . WAT . . 159 ?  0.505 -23.952 13.555 1.00   0.00 0 . 1
ATOM   1439 H H2  . WAT . . 159 ? 32.637 -4.667 -25.398 1.00   0.00 0 . 1
ATOM   1440 H H2  . WAT . . 159 ? -31.373  4.141  9.449 1.00   0.00 0 . 1
ATOM   1441 O O   . WAT . . 160 ? 25.784 38.837 -14.756 1.00   0.00 0 . 1
ATOM   1442 O O   . WAT . . 160 ? 13.826 26.951 33.208 1.00   0.00 0 . 1
ATOM   1443 O O   . WAT . . 160 ? -54.574 -3.501 -37.154 1.00   0.00 0 . 1
ATOM   1444 H H1  . WAT . . 160 ? 26.578 38.788 -15.289 1.00   0.00 0 . 1
ATOM   1445 H H1  . WAT . . 160 ? 14.447 26.226 33.171 1.00   0.00 0 . 1
ATOM   1446 H H1  . WAT . . 160 ? -54.969 -2.904 -36.521 1.00   0.00 0 . 1
ATOM   1447 H H2  . WAT . . 160 ? 25.579 39.779 -14.729 1.00   0.00 0 . 1
ATOM   1448 H H2  . WAT . . 160 ? 14.007 27.459 32.418 1.00   0.00 0 . 1
ATOM   1449 H H2  . WAT . . 160 ? -55.005 -3.300 -37.983 1.00   0.00 0 . 1
ATOM   1450 O O   . WAT . . 161 ?  0.124 35.383 53.428 1.00   0.00 0 . 1
ATOM   1451 O O   . WAT . . 161 ? -49.150 48.143 14.965 1.00   0.00 0 . 1
ATOM   1452 O O   . WAT . . 161 ? 33.996 -41.539 15.816 1.00   0.00 0 . 1
ATOM   1453 H H1  . WAT . . 161 ? -0.239 36.018 54.037 1.00   0.00 0 . 1
ATOM   1454 H H1  . WAT . . 161 ? -49.549 47.376 14.571 1.00   0.00 0 . 1
ATOM   1455 H H1  . WAT . . 161 ? 33.143 -41.849 16.117 1.00   0.00 0 . 1
ATOM   1456 H H2  . WAT . . 161 ? -0.244 35.621 52.582 1.00   0.00 0 . 1
ATOM   1457 H H2  . WAT . . 161 ? -48.271 48.188 14.572 1.00   0.00 0 . 1
ATOM   1458 H H2  . WAT . . 161 ? 34.550 -41.567 16.598 1.00   0.00 0 . 1
ATOM   1459 O O   . WAT . . 162 ? 33.488 -35.711 52.392 1.00   0.00 0 . 1
ATOM   1460 O O   . WAT . . 162 ? -8.242 20.831 -35.313 1.00   0.00 0 . 1
ATOM   1461 O O   . WAT . . 162 ? 34.401 -1.093 -46.816 1.00   0.00 0 . 1
ATOM   1462 H H1  . WAT . . 162 ? 33.614 -34.887 52.855 1.00   0.00 0 . 1
ATOM   1463 H H1  . WAT . . 162 ? -7.616 21.236 -34.719 1.00   0.00 0 . 1
ATOM   1464 H H1  . WAT . . 162 ? 34.393 -0.138 -46.962 1.00   0.00 0 . 1
ATOM   1465 H H2  . WAT . . 162 ? 34.064 -36.326 52.822 1.00   0.00 0 . 1
ATOM   1466 H H2  . WAT . . 162 ? -7.751 20.682 -36.123 1.00   0.00 0 . 1
ATOM   1467 H H2  . WAT . . 162 ? 35.147 -1.403 -47.330 1.00   0.00 0 . 1
ATOM   1468 O O   . WAT . . 163 ? -20.889 -54.465 -18.773 1.00   0.00 0 . 1
ATOM   1469 O O   . WAT . . 163 ? -19.058 56.630  8.309 1.00   0.00 0 . 1
ATOM   1470 O O   . WAT . . 163 ? -35.846 -5.507 50.605 1.00   0.00 0 . 1
ATOM   1471 H H1  . WAT . . 163 ? -20.756 -53.638 -19.239 1.00   0.00 0 . 1
ATOM   1472 H H1  . WAT . . 163 ? -18.143 56.892  8.156 1.00   0.00 0 . 1
ATOM   1473 H H1  . WAT . . 163 ? -36.430 -4.909 51.085 1.00   0.00 0 . 1
ATOM   1474 H H2  . WAT . . 163 ? -21.844 -54.522 -18.675 1.00   0.00 0 . 1
ATOM   1475 H H2  . WAT . . 163 ? -19.070 55.688  8.114 1.00   0.00 0 . 1
ATOM   1476 H H2  . WAT . . 163 ? -34.985 -5.101 50.680 1.00   0.00 0 . 1
ATOM   1477 O O   . WAT . . 164 ? -9.089 31.946 -11.872 1.00   0.00 0 . 1
ATOM   1478 O O   . WAT . . 164 ? -1.119 -17.505 -29.812 1.00   0.00 0 . 1
ATOM   1479 O O   . WAT . . 164 ? -14.255 19.441 -34.258 1.00   0.00 0 . 1
ATOM   1480 H H1  . WAT . . 164 ? -9.881 31.448 -12.080 1.00   0.00 0 . 1
ATOM   1481 H H1  . WAT . . 164 ? -0.552 -17.011 -30.420 1.00   0.00 0 . 1
ATOM   1482 H H1  . WAT . . 164 ? -13.842 19.362 -33.397 1.00   0.00 0 . 1
ATOM   1483 H H2  . WAT . . 164 ? -8.998 31.873 -10.918 1.00   0.00 0 . 1
ATOM   1484 H H2  . WAT . . 164 ? -0.669 -18.345 -29.710 1.00   0.00 0 . 1
ATOM   1485 H H2  . WAT . . 164 ? -13.855 20.212 -34.648 1.00   0.00 0 . 1
ATOM   1486 O O   . WAT . . 165 ? -24.626 -14.242 -26.362 1.00   0.00 0 . 1
ATOM   1487 O O   . WAT . . 165 ? 37.717 -37.895 -11.407 1.00   0.00 0 . 1
ATOM   1488 O O   . WAT . . 165 ? 19.251 -29.191  5.963 1.00   0.00 0 . 1
ATOM   1489 H H1  . WAT . . 165 ? -25.317 -13.666 -26.044 1.00   0.00 0 . 1
ATOM   1490 H H1  . WAT . . 165 ? 36.890 -37.496 -11.117 1.00   0.00 0 . 1
ATOM   1491 H H1  . WAT . . 165 ? 20.208 -29.198  5.890 1.00   0.00 0 . 1
ATOM   1492 H H2  . WAT . . 165 ? -24.977 -14.629 -27.167 1.00   0.00 0 . 1
ATOM   1493 H H2  . WAT . . 165 ? 38.280 -37.875 -10.634 1.00   0.00 0 . 1
ATOM   1494 H H2  . WAT . . 165 ? 19.003 -28.284  5.780 1.00   0.00 0 . 1
ATOM   1495 O O   . WAT . . 166 ? 20.260  3.419 -18.727 1.00   0.00 0 . 1
ATOM   1496 O O   . WAT . . 166 ? 38.170  5.919 -22.769 1.00   0.00 0 . 1
ATOM   1497 O O   . WAT . . 166 ? 17.172 44.453  8.583 1.00   0.00 0 . 1
ATOM   1498 H H1  . WAT . . 166 ? 20.928  2.928 -19.205 1.00   0.00 0 . 1
ATOM   1499 H H1  . WAT . . 166 ? 38.822  6.605 -22.871 1.00   0.00 0 . 1
ATOM   1500 H H1  . WAT . . 166 ? 17.690 43.679  8.809 1.00   0.00 0 . 1
ATOM   1501 H H2  . WAT . . 166 ? 19.641  3.711 -19.395 1.00   0.00 0 . 1
ATOM   1502 H H2  . WAT . . 166 ? 38.201  5.692 -21.844 1.00   0.00 0 . 1
ATOM   1503 H H2  . WAT . . 166 ? 16.890 44.805  9.429 1.00   0.00 0 . 1
ATOM   1504 O O   . WAT . . 167 ? -42.306 22.415 -24.110 1.00   0.00 0 . 1
ATOM   1505 O O   . WAT . . 167 ? -15.180  5.661 -41.053 1.00   0.00 0 . 1
ATOM   1506 O O   . WAT . . 167 ? 11.967 -35.510 54.423 1.00   0.00 0 . 1
ATOM   1507 H H1  . WAT . . 167 ? -42.316 22.971 -23.331 1.00   0.00 0 . 1
ATOM   1508 H H1  . WAT . . 167 ? -15.772  6.355 -41.358 1.00   0.00 0 . 1
ATOM   1509 H H1  . WAT . . 167 ? 12.710 -34.924 54.570 1.00   0.00 0 . 1
ATOM   1510 H H2  . WAT . . 167 ? -41.966 22.981 -24.799 1.00   0.00 0 . 1
ATOM   1511 H H2  . WAT . . 167 ? -14.440  5.699 -41.669 1.00   0.00 0 . 1
ATOM   1512 H H2  . WAT . . 167 ? 11.298 -34.951 54.018 1.00   0.00 0 . 1
ATOM   1513 O O   . WAT . . 168 ? 28.410 -55.157 -8.496 1.00   0.00 0 . 1
ATOM   1514 O O   . WAT . . 168 ?  7.858 -8.983 25.802 1.00   0.00 0 . 1
ATOM   1515 O O   . WAT . . 168 ? -43.217  6.606 45.021 1.00   0.00 0 . 1
ATOM   1516 H H1  . WAT . . 168 ? 28.714 -54.831 -7.645 1.00   0.00 0 . 1
ATOM   1517 H H1  . WAT . . 168 ?  8.164 -8.575 24.985 1.00   0.00 0 . 1
ATOM   1518 H H1  . WAT . . 168 ? -43.842  6.271 45.654 1.00   0.00 0 . 1
ATOM   1519 H H2  . WAT . . 168 ? 29.113 -54.917 -9.103 1.00   0.00 0 . 1
ATOM   1520 H H2  . WAT . . 168 ?  7.004 -8.581 25.961 1.00   0.00 0 . 1
ATOM   1521 H H2  . WAT . . 168 ? -43.273  5.996 44.283 1.00   0.00 0 . 1
ATOM   1522 O O   . WAT . . 169 ?  1.311 -20.478 -41.575 1.00   0.00 0 . 1
ATOM   1523 O O   . WAT . . 169 ?  2.072 48.215 38.963 1.00   0.00 0 . 1
ATOM   1524 O O   . WAT . . 169 ? -37.161 43.891 -7.046 1.00   0.00 0 . 1
ATOM   1525 H H1  . WAT . . 169 ?  0.363 -20.397 -41.633 1.00   0.00 0 . 1
ATOM   1526 H H1  . WAT . . 169 ?  1.405 48.884 39.088 1.00   0.00 0 . 1
ATOM   1527 H H1  . WAT . . 169 ? -36.511 43.375 -6.551 1.00   0.00 0 . 1
ATOM   1528 H H2  . WAT . . 169 ?  1.492 -20.525 -40.631 1.00   0.00 0 . 1
ATOM   1529 H H2  . WAT . . 169 ?  2.571 48.215 39.781 1.00   0.00 0 . 1
ATOM   1530 H H2  . WAT . . 169 ? -36.800 44.777 -7.063 1.00   0.00 0 . 1
ATOM   1531 O O   . WAT . . 170 ? -37.136 35.543 -7.744 1.00   0.00 0 . 1
ATOM   1532 O O   . WAT . . 170 ? -4.492 31.815 -46.363 1.00   0.00 0 . 1
ATOM   1533 O O   . WAT . . 170 ? -4.231 -56.195 -0.521 1.00   0.00 0 . 1
ATOM   1534 H H1  . WAT . . 170 ? -37.241 36.172 -8.452 1.00   0.00 0 . 1
ATOM   1535 H H1  . WAT . . 170 ? -4.751 32.321 -45.589 1.00   0.00 0 . 1
ATOM   1536 H H1  . WAT . . 170 ? -5.172 -56.140 -0.362 1.00   0.00 0 . 1
ATOM   1537 H H2  . WAT . . 170 ? -37.865 34.935 -7.852 1.00   0.00 0 . 1
ATOM   1538 H H2  . WAT . . 170 ? -4.264 30.950 -46.016 1.00   0.00 0 . 1
ATOM   1539 H H2  . WAT . . 170 ? -3.839 -55.848  0.280 1.00   0.00 0 . 1
ATOM   1540 O O   . WAT . . 171 ? -11.066 20.141 -26.309 1.00   0.00 0 . 1
ATOM   1541 O O   . WAT . . 171 ? -40.945 25.823 -19.674 1.00   0.00 0 . 1
ATOM   1542 O O   . WAT . . 171 ? 35.395 -11.311 -20.564 1.00   0.00 0 . 1
ATOM   1543 H H1  . WAT . . 171 ? -11.318 20.515 -27.153 1.00   0.00 0 . 1
ATOM   1544 H H1  . WAT . . 171 ? -40.694 25.062 -19.148 1.00   0.00 0 . 1
ATOM   1545 H H1  . WAT . . 171 ? 34.517 -11.607 -20.313 1.00   0.00 0 . 1
ATOM   1546 H H2  . WAT . . 171 ? -11.549 19.311 -26.255 1.00   0.00 0 . 1
ATOM   1547 H H2  . WAT . . 171 ? -41.902 25.821 -19.651 1.00   0.00 0 . 1
ATOM   1548 H H2  . WAT . . 171 ? 35.879 -12.118 -20.735 1.00   0.00 0 . 1
ATOM   1549 O O   . WAT . . 172 ? -52.223 -30.097 -4.923 1.00   0.00 0 . 1
ATOM   1550 O O   . WAT . . 172 ? 27.094 -19.241 -49.608 1.00   0.00 0 . 1
ATOM   1551 O O   . WAT . . 172 ? -36.866 10.213 65.150 1.00   0.00 0 . 1
ATOM   1552 H H1  . WAT . . 172 ? -52.055 -30.101 -5.881 1.00   0.00 0 . 1
ATOM   1553 H H1  . WAT . . 172 ? 26.712 -18.638 -48.975 1.00   0.00 0 . 1
ATOM   1554 H H1  . WAT . . 172 ? -36.232 10.822 64.769 1.00   0.00 0 . 1
ATOM   1555 H H2  . WAT . . 172 ? -52.518 -29.213 -4.734 1.00   0.00 0 . 1
ATOM   1556 H H2  . WAT . . 172 ? 26.398 -19.873 -49.788 1.00   0.00 0 . 1
ATOM   1557 H H2  . WAT . . 172 ? -37.702 10.462 64.763 1.00   0.00 0 . 1
ATOM   1558 O O   . WAT . . 173 ?  7.065 37.236 19.151 1.00   0.00 0 . 1
ATOM   1559 O O   . WAT . . 173 ? -32.165  0.341 40.506 1.00   0.00 0 . 1
ATOM   1560 O O   . WAT . . 173 ? 10.884 18.302 -42.949 1.00   0.00 0 . 1
ATOM   1561 H H1  . WAT . . 173 ?  6.800 36.360 18.840 1.00   0.00 0 . 1
ATOM   1562 H H1  . WAT . . 173 ? -32.187  0.436 41.461 1.00   0.00 0 . 1
ATOM   1563 H H1  . WAT . . 173 ? 10.392 17.961 -42.205 1.00   0.00 0 . 1
ATOM   1564 H H2  . WAT . . 173 ?  7.682 37.061 19.864 1.00   0.00 0 . 1
ATOM   1565 H H2  . WAT . . 173 ? -31.756  1.142 40.204 1.00   0.00 0 . 1
ATOM   1566 H H2  . WAT . . 173 ? 10.216 18.541 -43.593 1.00   0.00 0 . 1
ATOM   1567 O O   . WAT . . 174 ? 51.622 -24.316 -9.709 1.00   0.00 0 . 1
ATOM   1568 O O   . WAT . . 174 ? 31.510 -18.079 -43.207 1.00   0.00 0 . 1
ATOM   1569 O O   . WAT . . 174 ? -0.411 35.153 -57.668 1.00   0.00 0 . 1
ATOM   1570 H H1  . WAT . . 174 ? 51.062 -24.776 -10.339 1.00   0.00 0 . 1
ATOM   1571 H H1  . WAT . . 174 ? 30.646 -17.765 -42.936 1.00   0.00 0 . 1
ATOM   1572 H H1  . WAT . . 174 ? -0.676 34.234 -57.604 1.00   0.00 0 . 1
ATOM   1573 H H2  . WAT . . 174 ? 52.512 -24.510 -9.992 1.00   0.00 0 . 1
ATOM   1574 H H2  . WAT . . 174 ? 31.852 -17.385 -43.769 1.00   0.00 0 . 1
ATOM   1575 H H2  . WAT . . 174 ? -0.817 35.576 -56.915 1.00   0.00 0 . 1
ATOM   1576 O O   . WAT . . 175 ? -6.454 -9.774 -22.961 1.00   0.00 0 . 1
ATOM   1577 O O   . WAT . . 175 ? 21.024 -2.600 -28.563 1.00   0.00 0 . 1
ATOM   1578 O O   . WAT . . 175 ? -31.440  4.706 -33.346 1.00   0.00 0 . 1
ATOM   1579 H H1  . WAT . . 175 ? -7.212 -10.165 -23.385 1.00   0.00 0 . 1
ATOM   1580 H H1  . WAT . . 175 ? 21.539 -1.793 -28.606 1.00   0.00 0 . 1
ATOM   1581 H H1  . WAT . . 175 ? -31.488  4.000 -32.704 1.00   0.00 0 . 1
ATOM   1582 H H2  . WAT . . 175 ? -6.776 -9.492 -22.107 1.00   0.00 0 . 1
ATOM   1583 H H2  . WAT . . 175 ? 20.262 -2.365 -28.014 1.00   0.00 0 . 1
ATOM   1584 H H2  . WAT . . 175 ? -32.191  5.269 -33.141 1.00   0.00 0 . 1
ATOM   1585 O O   . WAT . . 176 ? 12.793 -23.800  2.709 1.00   0.00 0 . 1
ATOM   1586 O O   . WAT . . 176 ? -25.620  6.480 44.630 1.00   0.00 0 . 1
ATOM   1587 O O   . WAT . . 176 ? 33.777 44.347 38.556 1.00   0.00 0 . 1
ATOM   1588 H H1  . WAT . . 176 ? 13.056 -24.510  2.119 1.00   0.00 0 . 1
ATOM   1589 H H1  . WAT . . 176 ? -26.194  7.214 44.862 1.00   0.00 0 . 1
ATOM   1590 H H1  . WAT . . 176 ? 34.416 43.650 38.454 1.00   0.00 0 . 1
ATOM   1591 H H2  . WAT . . 176 ? 12.235 -23.240  2.180 1.00   0.00 0 . 1
ATOM   1592 H H2  . WAT . . 176 ? -24.745  6.764 44.882 1.00   0.00 0 . 1
ATOM   1593 H H2  . WAT . . 176 ? 33.875 44.636 39.459 1.00   0.00 0 . 1
ATOM   1594 O O   . WAT . . 177 ? -3.586 40.510 26.484 1.00   0.00 0 . 1
ATOM   1595 O O   . WAT . . 177 ? 17.080 -17.547 29.244 1.00   0.00 0 . 1
ATOM   1596 O O   . WAT . . 177 ? 18.248 -54.068 -4.296 1.00   0.00 0 . 1
ATOM   1597 H H1  . WAT . . 177 ? -4.437 40.245 26.128 1.00   0.00 0 . 1
ATOM   1598 H H1  . WAT . . 177 ? 16.999 -17.515 30.202 1.00   0.00 0 . 1
ATOM   1599 H H1  . WAT . . 177 ? 17.642 -53.958 -3.562 1.00   0.00 0 . 1
ATOM   1600 H H2  . WAT . . 177 ? -2.994 39.803 26.260 1.00   0.00 0 . 1
ATOM   1601 H H2  . WAT . . 177 ? 17.454 -16.699 29.008 1.00   0.00 0 . 1
ATOM   1602 H H2  . WAT . . 177 ? 17.867 -53.552 -5.000 1.00   0.00 0 . 1
ATOM   1603 O O   . WAT . . 178 ?  3.032 33.039 -22.516 1.00   0.00 0 . 1
ATOM   1604 O O   . WAT . . 178 ? -54.336 -7.470 -3.498 1.00   0.00 0 . 1
ATOM   1605 O O   . WAT . . 178 ? -17.673 -38.436 30.838 1.00   0.00 0 . 1
ATOM   1606 H H1  . WAT . . 178 ?  3.855 32.779 -22.098 1.00   0.00 0 . 1
ATOM   1607 H H1  . WAT . . 178 ? -53.653 -7.815 -2.931 1.00   0.00 0 . 1
ATOM   1608 H H1  . WAT . . 178 ? -17.666 -37.683 30.250 1.00   0.00 0 . 1
ATOM   1609 H H2  . WAT . . 178 ?  2.628 33.639 -21.886 1.00   0.00 0 . 1
ATOM   1610 H H2  . WAT . . 178 ? -54.351 -8.046 -4.257 1.00   0.00 0 . 1
ATOM   1611 H H2  . WAT . . 178 ? -18.329 -38.219 31.496 1.00   0.00 0 . 1
ATOM   1612 O O   . WAT . . 179 ?  9.985  9.748 -47.749 1.00   0.00 0 . 1
ATOM   1613 O O   . WAT . . 179 ? 30.970 15.984 -50.885 1.00   0.00 0 . 1
ATOM   1614 O O   . WAT . . 179 ? -38.807  1.548 -16.238 1.00   0.00 0 . 1
ATOM   1615 H H1  . WAT . . 179 ? 10.771 10.234 -48.009 1.00   0.00 0 . 1
ATOM   1616 H H1  . WAT . . 179 ? 30.421 15.753 -51.639 1.00   0.00 0 . 1
ATOM   1617 H H1  . WAT . . 179 ? -37.886  1.346 -16.409 1.00   0.00 0 . 1
ATOM   1618 H H2  . WAT . . 179 ?  9.482 10.384 -47.230 1.00   0.00 0 . 1
ATOM   1619 H H2  . WAT . . 179 ? 31.849 15.682 -51.114 1.00   0.00 0 . 1
ATOM   1620 H H2  . WAT . . 179 ? -38.799  2.037 -15.419 1.00   0.00 0 . 1
ATOM   1621 O O   . WAT . . 180 ? -54.325 11.720 34.471 1.00   0.00 0 . 1
ATOM   1622 O O   . WAT . . 180 ? -20.311 26.255 48.416 1.00   0.00 0 . 1
ATOM   1623 O O   . WAT . . 180 ? -30.731 -12.758 16.996 1.00   0.00 0 . 1
ATOM   1624 H H1  . WAT . . 180 ? -55.155 12.077 34.165 1.00   0.00 0 . 1
ATOM   1625 H H1  . WAT . . 180 ? -19.517 25.779 48.178 1.00   0.00 0 . 1
ATOM   1626 H H1  . WAT . . 180 ? -30.812 -12.315 17.839 1.00   0.00 0 . 1
ATOM   1627 H H2  . WAT . . 180 ? -53.784 12.492 34.640 1.00   0.00 0 . 1
ATOM   1628 H H2  . WAT . . 180 ? -20.017 27.130 48.659 1.00   0.00 0 . 1
ATOM   1629 H H2  . WAT . . 180 ? -29.882 -13.205 17.034 1.00   0.00 0 . 1
ATOM   1630 O O   . WAT . . 181 ? 28.694 -6.671 34.684 1.00   0.00 0 . 1
ATOM   1631 O O   . WAT . . 181 ?  4.775 -0.497 -17.585 1.00   0.00 0 . 1
ATOM   1632 O O   . WAT . . 181 ? 34.754 -1.838 33.081 1.00   0.00 0 . 1
ATOM   1633 H H1  . WAT . . 181 ? 28.011 -6.056 34.400 1.00   0.00 0 . 1
ATOM   1634 H H1  . WAT . . 181 ?  4.008 -1.062 -17.658 1.00   0.00 0 . 1
ATOM   1635 H H1  . WAT . . 181 ? 34.087 -2.090 32.445 1.00   0.00 0 . 1
ATOM   1636 H H2  . WAT . . 181 ? 28.258 -7.526 34.700 1.00   0.00 0 . 1
ATOM   1637 H H2  . WAT . . 181 ?  4.637 -0.004 -16.785 1.00   0.00 0 . 1
ATOM   1638 H H2  . WAT . . 181 ? 35.318 -2.597 33.166 1.00   0.00 0 . 1
ATOM   1639 O O   . WAT . . 182 ?  2.981 -37.077  8.234 1.00   0.00 0 . 1
ATOM   1640 O O   . WAT . . 182 ? -28.796 -51.861 -26.580 1.00   0.00 0 . 1
ATOM   1641 O O   . WAT . . 182 ? -55.508  2.435 19.049 1.00   0.00 0 . 1
ATOM   1642 H H1  . WAT . . 182 ?  2.343 -36.905  8.927 1.00   0.00 0 . 1
ATOM   1643 H H1  . WAT . . 182 ? -29.592 -52.385 -26.532 1.00   0.00 0 . 1
ATOM   1644 H H1  . WAT . . 182 ? -56.275  2.981 19.245 1.00   0.00 0 . 1
ATOM   1645 H H2  . WAT . . 182 ?  3.744 -36.553  8.462 1.00   0.00 0 . 1
ATOM   1646 H H2  . WAT . . 182 ? -28.923 -51.174 -25.916 1.00   0.00 0 . 1
ATOM   1647 H H2  . WAT . . 182 ? -54.962  2.509 19.839 1.00   0.00 0 . 1
ATOM   1648 O O   . WAT . . 183 ? -46.585 -10.266 -42.090 1.00   0.00 0 . 1
ATOM   1649 O O   . WAT . . 183 ? -6.294 -2.496 -20.384 1.00   0.00 0 . 1
ATOM   1650 O O   . WAT . . 183 ? 31.370 -17.637 11.577 1.00   0.00 0 . 1
ATOM   1651 H H1  . WAT . . 183 ? -46.460 -10.260 -43.038 1.00   0.00 0 . 1
ATOM   1652 H H1  . WAT . . 183 ? -5.527 -2.943 -20.728 1.00   0.00 0 . 1
ATOM   1653 H H1  . WAT . . 183 ? 31.583 -17.800 12.490 1.00   0.00 0 . 1
ATOM   1654 H H2  . WAT . . 183 ? -47.283 -10.905 -41.955 1.00   0.00 0 . 1
ATOM   1655 H H2  . WAT . . 183 ? -6.160 -1.580 -20.620 1.00   0.00 0 . 1
ATOM   1656 H H2  . WAT . . 183 ? 32.135 -17.188 11.226 1.00   0.00 0 . 1
ATOM   1657 O O   . WAT . . 184 ?  9.038 -39.797 -51.860 1.00   0.00 0 . 1
ATOM   1658 O O   . WAT . . 184 ? -27.921 23.954 -36.670 1.00   0.00 0 . 1
ATOM   1659 O O   . WAT . . 184 ? 23.091 -28.805 25.168 1.00   0.00 0 . 1
ATOM   1660 H H1  . WAT . . 184 ?  9.683 -39.111 -52.058 1.00   0.00 0 . 1
ATOM   1661 H H1  . WAT . . 184 ? -28.168 24.020 -37.590 1.00   0.00 0 . 1
ATOM   1662 H H1  . WAT . . 184 ? 23.016 -29.407 24.434 1.00   0.00 0 . 1
ATOM   1663 H H2  . WAT . . 184 ?  8.770 -39.629 -50.959 1.00   0.00 0 . 1
ATOM   1664 H H2  . WAT . . 184 ? -27.097 23.466 -36.680 1.00   0.00 0 . 1
ATOM   1665 H H2  . WAT . . 184 ? 24.035 -28.660 25.266 1.00   0.00 0 . 1
ATOM   1666 O O   . WAT . . 185 ? -6.838 -14.274 -31.081 1.00   0.00 0 . 1
ATOM   1667 O O   . WAT . . 185 ? -11.654 -29.668 -34.842 1.00   0.00 0 . 1
ATOM   1668 O O   . WAT . . 185 ? -62.323 -24.766  9.336 1.00   0.00 0 . 1
ATOM   1669 H H1  . WAT . . 185 ? -7.472 -14.952 -30.873 1.00   0.00 0 . 1
ATOM   1670 H H1  . WAT . . 185 ? -11.344 -30.365 -35.427 1.00   0.00 0 . 1
ATOM   1671 H H1  . WAT . . 185 ? -62.336 -25.344  8.568 1.00   0.00 0 . 1
ATOM   1672 H H2  . WAT . . 185 ? -6.052 -14.506 -30.572 1.00   0.00 0 . 1
ATOM   1673 H H2  . WAT . . 185 ? -11.196 -28.887 -35.151 1.00   0.00 0 . 1
ATOM   1674 H H2  . WAT . . 185 ? -61.417 -24.479  9.406 1.00   0.00 0 . 1
ATOM   1675 O O   . WAT . . 186 ? 41.587 -4.105 -23.509 1.00   0.00 0 . 1
ATOM   1676 O O   . WAT . . 186 ? 35.471 47.825 -8.957 1.00   0.00 0 . 1
ATOM   1677 O O   . WAT . . 186 ? 16.643 14.003 47.115 1.00   0.00 0 . 1
ATOM   1678 H H1  . WAT . . 186 ? 41.367 -4.820 -22.897 1.00   0.00 0 . 1
ATOM   1679 H H1  . WAT . . 186 ? 35.050 46.979 -9.065 1.00   0.00 0 . 1
ATOM   1680 H H1  . WAT . . 186 ? 16.117 14.790 47.250 1.00   0.00 0 . 1
ATOM   1681 H H2  . WAT . . 186 ? 42.487 -4.303 -23.789 1.00   0.00 0 . 1
ATOM   1682 H H2  . WAT . . 186 ? 35.783 48.057 -9.837 1.00   0.00 0 . 1
ATOM   1683 H H2  . WAT . . 186 ? 17.544 14.304 47.181 1.00   0.00 0 . 1
ATOM   1684 O O   . WAT . . 187 ? 20.554 -8.273 -1.078 1.00   0.00 0 . 1
ATOM   1685 O O   . WAT . . 187 ? -0.502 -26.125 62.220 1.00   0.00 0 . 1
ATOM   1686 O O   . WAT . . 187 ? 19.819 -18.022 -11.681 1.00   0.00 0 . 1
ATOM   1687 H H1  . WAT . . 187 ? 20.126 -7.416 -1.002 1.00   0.00 0 . 1
ATOM   1688 H H1  . WAT . . 187 ? -0.214 -25.309 61.818 1.00   0.00 0 . 1
ATOM   1689 H H1  . WAT . . 187 ? 19.762 -18.971 -11.527 1.00   0.00 0 . 1
ATOM   1690 H H2  . WAT . . 187 ? 19.924 -8.815 -1.568 1.00   0.00 0 . 1
ATOM   1691 H H2  . WAT . . 187 ?  0.092 -26.795 61.883 1.00   0.00 0 . 1
ATOM   1692 H H2  . WAT . . 187 ? 20.663 -17.905 -12.128 1.00   0.00 0 . 1
ATOM   1693 O O   . WAT . . 188 ? 27.198 -46.964 33.323 1.00   0.00 0 . 1
ATOM   1694 O O   . WAT . . 188 ? -21.341 45.781 -8.673 1.00   0.00 0 . 1
ATOM   1695 O O   . WAT . . 188 ?  6.570 44.109 17.108 1.00   0.00 0 . 1
ATOM   1696 H H1  . WAT . . 188 ? 27.393 -46.104 32.955 1.00   0.00 0 . 1
ATOM   1697 H H1  . WAT . . 188 ? -20.692 45.198 -8.266 1.00   0.00 0 . 1
ATOM   1698 H H1  . WAT . . 188 ?  6.162 43.539 16.459 1.00   0.00 0 . 1
ATOM   1699 H H2  . WAT . . 188 ? 27.031 -46.801 34.255 1.00   0.00 0 . 1
ATOM   1700 H H2  . WAT . . 188 ? -21.858 46.107 -7.929 1.00   0.00 0 . 1
ATOM   1701 H H2  . WAT . . 188 ?  6.546 44.979 16.706 1.00   0.00 0 . 1
ATOM   1702 O O   . WAT . . 189 ? -36.928 -21.140 -33.858 1.00   0.00 0 . 1
ATOM   1703 O O   . WAT . . 189 ? 40.912 46.764 12.321 1.00   0.00 0 . 1
ATOM   1704 O O   . WAT . . 189 ? -16.439 -45.670 -37.289 1.00   0.00 0 . 1
ATOM   1705 H H1  . WAT . . 189 ? -36.631 -20.250 -33.879 1.00   0.00 0 . 1
ATOM   1706 H H1  . WAT . . 189 ? 41.092 46.460 11.434 1.00   0.00 0 . 1
ATOM   1707 H H1  . WAT . . 189 ? -15.552 -45.981 -37.483 1.00   0.00 0 . 1
ATOM   1708 H H2  . WAT . . 189 ? -36.182 -21.671 -34.156 1.00   0.00 0 . 1
ATOM   1709 H H2  . WAT . . 189 ? 40.588 45.983 12.781 1.00   0.00 0 . 1
ATOM   1710 H H2  . WAT . . 189 ? -16.539 -45.850 -36.348 1.00   0.00 0 . 1
ATOM   1711 O O   . WAT . . 190 ? 28.251 46.545  9.588 1.00   0.00 0 . 1
ATOM   1712 O O   . WAT . . 190 ? 29.805  5.676 -37.710 1.00   0.00 0 . 1
ATOM   1713 O O   . WAT . . 190 ? 34.439 -31.401 -44.113 1.00   0.00 0 . 1
ATOM   1714 H H1  . WAT . . 190 ? 28.115 46.272  8.684 1.00   0.00 0 . 1
ATOM   1715 H H1  . WAT . . 190 ? 29.307  4.927 -38.043 1.00   0.00 0 . 1
ATOM   1716 H H1  . WAT . . 190 ? 34.718 -30.482 -44.070 1.00   0.00 0 . 1
ATOM   1717 H H2  . WAT . . 190 ? 28.272 47.503  9.540 1.00   0.00 0 . 1
ATOM   1718 H H2  . WAT . . 190 ? 29.145  6.292 -37.405 1.00   0.00 0 . 1
ATOM   1719 H H2  . WAT . . 190 ? 33.996 -31.482 -44.964 1.00   0.00 0 . 1
ATOM   1720 O O   . WAT . . 191 ? -2.153 -4.050 -5.637 1.00   0.00 0 . 1
ATOM   1721 O O   . WAT . . 191 ? -24.841 35.709 24.249 1.00   0.00 0 . 1
ATOM   1722 O O   . WAT . . 191 ? -11.469 37.544 27.796 1.00   0.00 0 . 1
ATOM   1723 H H1  . WAT . . 191 ? -2.565 -3.183 -5.602 1.00   0.00 0 . 1
ATOM   1724 H H1  . WAT . . 191 ? -24.276 34.940 24.274 1.00   0.00 0 . 1
ATOM   1725 H H1  . WAT . . 191 ? -10.583 37.615 27.451 1.00   0.00 0 . 1
ATOM   1726 H H2  . WAT . . 191 ? -2.698 -4.546 -6.246 1.00   0.00 0 . 1
ATOM   1727 H H2  . WAT . . 191 ? -24.299 36.400 23.873 1.00   0.00 0 . 1
ATOM   1728 H H2  . WAT . . 191 ? -11.493 36.674 28.209 1.00   0.00 0 . 1
ATOM   1729 O O   . WAT . . 192 ? -29.409 -35.719 -43.147 1.00   0.00 0 . 1
ATOM   1730 O O   . WAT . . 192 ? -38.602 -13.050 -15.338 1.00   0.00 0 . 1
ATOM   1731 O O   . WAT . . 192 ? 49.153  2.241 52.062 1.00   0.00 0 . 1
ATOM   1732 H H1  . WAT . . 192 ? -28.918 -36.015 -43.913 1.00   0.00 0 . 1
ATOM   1733 H H1  . WAT . . 192 ? -38.122 -13.878 -15.442 1.00   0.00 0 . 1
ATOM   1734 H H1  . WAT . . 192 ? 49.874  2.130 52.687 1.00   0.00 0 . 1
ATOM   1735 H H2  . WAT . . 192 ? -28.823 -35.899 -42.407 1.00   0.00 0 . 1
ATOM   1736 H H2  . WAT . . 192 ? -38.755 -12.745 -16.231 1.00   0.00 0 . 1
ATOM   1737 H H2  . WAT . . 192 ? 48.583  1.483 52.207 1.00   0.00 0 . 1
ATOM   1738 O O   . WAT . . 193 ? 40.768 -12.600  1.202 1.00   0.00 0 . 1
ATOM   1739 O O   . WAT . . 193 ? -23.692  9.425 -16.342 1.00   0.00 0 . 1
ATOM   1740 O O   . WAT . . 193 ? -6.528 -11.449 -14.918 1.00   0.00 0 . 1
ATOM   1741 H H1  . WAT . . 193 ? 41.263 -12.760  0.406 1.00   0.00 0 . 1
ATOM   1742 H H1  . WAT . . 193 ? -22.872  9.383 -15.859 1.00   0.00 0 . 1
ATOM   1743 H H1  . WAT . . 193 ? -6.657 -10.706 -15.510 1.00   0.00 0 . 1
ATOM   1744 H H2  . WAT . . 193 ? 40.336 -13.431  1.391 1.00   0.00 0 . 1
ATOM   1745 H H2  . WAT . . 193 ? -23.596 10.185 -16.925 1.00   0.00 0 . 1
ATOM   1746 H H2  . WAT . . 193 ? -5.771 -11.218 -14.395 1.00   0.00 0 . 1
ATOM   1747 O O   . WAT . . 194 ? -8.746 30.168 -28.878 1.00   0.00 0 . 1
ATOM   1748 O O   . WAT . . 194 ? -40.153 22.894 -40.328 1.00   0.00 0 . 1
ATOM   1749 O O   . WAT . . 194 ? -24.551 38.270 -37.581 1.00   0.00 0 . 1
ATOM   1750 H H1  . WAT . . 194 ? -9.098 31.035 -28.664 1.00   0.00 0 . 1
ATOM   1751 H H1  . WAT . . 194 ? -41.029 22.987 -39.957 1.00   0.00 0 . 1
ATOM   1752 H H1  . WAT . . 194 ? -24.246 38.896 -36.923 1.00   0.00 0 . 1
ATOM   1753 H H2  . WAT . . 194 ? -9.499 29.582 -28.828 1.00   0.00 0 . 1
ATOM   1754 H H2  . WAT . . 194 ? -39.635 22.509 -39.617 1.00   0.00 0 . 1
ATOM   1755 H H2  . WAT . . 194 ? -25.503 38.344 -37.554 1.00   0.00 0 . 1
ATOM   1756 O O   . WAT . . 195 ? 21.269 26.595 -14.740 1.00   0.00 0 . 1
ATOM   1757 O O   . WAT . . 195 ? -1.659 -25.739 -38.332 1.00   0.00 0 . 1
ATOM   1758 O O   . WAT . . 195 ? -70.407 -18.156  1.864 1.00   0.00 0 . 1
ATOM   1759 H H1  . WAT . . 195 ? 20.816 27.309 -14.293 1.00   0.00 0 . 1
ATOM   1760 H H1  . WAT . . 195 ? -2.600 -25.598 -38.412 1.00   0.00 0 . 1
ATOM   1761 H H1  . WAT . . 195 ? -69.499 -18.326  2.101 1.00   0.00 0 . 1
ATOM   1762 H H2  . WAT . . 195 ? 21.547 26.014 -14.031 1.00   0.00 0 . 1
ATOM   1763 H H2  . WAT . . 195 ? -1.283 -25.138 -38.981 1.00   0.00 0 . 1
ATOM   1764 H H2  . WAT . . 195 ? -70.735 -18.994  1.553 1.00   0.00 0 . 1
ATOM   1765 O O   . WAT . . 196 ? 23.978 -2.411 35.235 1.00   0.00 0 . 1
ATOM   1766 O O   . WAT . . 196 ?  0.438 -29.019 13.415 1.00   0.00 0 . 1
ATOM   1767 O O   . WAT . . 196 ? -15.082  5.188 44.360 1.00   0.00 0 . 1
ATOM   1768 H H1  . WAT . . 196 ? 24.405 -1.590 35.485 1.00   0.00 0 . 1
ATOM   1769 H H1  . WAT . . 196 ?  0.045 -29.003 12.552 1.00   0.00 0 . 1
ATOM   1770 H H1  . WAT . . 196 ? -14.220  5.454 44.676 1.00   0.00 0 . 1
ATOM   1771 H H2  . WAT . . 196 ? 23.046 -2.192 35.190 1.00   0.00 0 . 1
ATOM   1772 H H2  . WAT . . 196 ?  0.024 -28.295 13.890 1.00   0.00 0 . 1
ATOM   1773 H H2  . WAT . . 196 ? -15.218  5.696 43.560 1.00   0.00 0 . 1
ATOM   1774 O O   . WAT . . 197 ? 53.336  6.740 29.369 1.00   0.00 0 . 1
ATOM   1775 O O   . WAT . . 197 ? 39.479 20.028 54.799 1.00   0.00 0 . 1
ATOM   1776 O O   . WAT . . 197 ? -30.498 20.807  0.906 1.00   0.00 0 . 1
ATOM   1777 H H1  . WAT . . 197 ? 53.612  6.999 28.497 1.00   0.00 0 . 1
ATOM   1778 H H1  . WAT . . 197 ? 38.972 19.261 55.063 1.00   0.00 0 . 1
ATOM   1779 H H1  . WAT . . 197 ? -31.427 20.994  0.807 1.00   0.00 0 . 1
ATOM   1780 H H2  . WAT . . 197 ? 53.861  5.971 29.575 1.00   0.00 0 . 1
ATOM   1781 H H2  . WAT . . 197 ? 39.183 20.728 55.374 1.00   0.00 0 . 1
ATOM   1782 H H2  . WAT . . 197 ? -30.102 21.088  0.073 1.00   0.00 0 . 1
ATOM   1783 O O   . WAT . . 198 ? -42.674 11.519 13.307 1.00   0.00 0 . 1
ATOM   1784 O O   . WAT . . 198 ? -62.855  1.811  7.756 1.00   0.00 0 . 1
ATOM   1785 O O   . WAT . . 198 ? 58.585 -9.169 -28.026 1.00   0.00 0 . 1
ATOM   1786 H H1  . WAT . . 198 ? -42.962 10.600 13.377 1.00   0.00 0 . 1
ATOM   1787 H H1  . WAT . . 198 ? -63.364  1.570  8.536 1.00   0.00 0 . 1
ATOM   1788 H H1  . WAT . . 198 ? 58.740 -10.085 -28.235 1.00   0.00 0 . 1
ATOM   1789 H H2  . WAT . . 198 ? -42.645 11.685 12.366 1.00   0.00 0 . 1
ATOM   1790 H H2  . WAT . . 198 ? -63.158  2.693  7.537 1.00   0.00 0 . 1
ATOM   1791 H H2  . WAT . . 198 ? 58.852 -9.090 -27.104 1.00   0.00 0 . 1
ATOM   1792 O O   . WAT . . 199 ? -10.255 -8.475 -27.904 1.00   0.00 0 . 1
ATOM   1793 O O   . WAT . . 199 ?  6.206 -35.316 21.722 1.00   0.00 0 . 1
ATOM   1794 O O   . WAT . . 199 ? 57.837  4.559 -1.477 1.00   0.00 0 . 1
ATOM   1795 H H1  . WAT . . 199 ? -9.503 -8.959 -28.242 1.00   0.00 0 . 1
ATOM   1796 H H1  . WAT . . 199 ?  6.612 -34.843 22.445 1.00   0.00 0 . 1
ATOM   1797 H H1  . WAT . . 199 ? 57.461  5.303 -0.989 1.00   0.00 0 . 1
ATOM   1798 H H2  . WAT . . 199 ? -11.015 -8.970 -28.221 1.00   0.00 0 . 1
ATOM   1799 H H2  . WAT . . 199 ?  5.466 -35.779 22.122 1.00   0.00 0 . 1
ATOM   1800 H H2  . WAT . . 199 ? 57.320  3.812 -1.187 1.00   0.00 0 . 1
ATOM   1801 O O   . WAT . . 200 ? -20.520 42.819 25.159 1.00   0.00 0 . 1
ATOM   1802 O O   . WAT . . 200 ? 21.441 -14.973 34.080 1.00   0.00 0 . 1
ATOM   1803 O O   . WAT . . 200 ? -38.806 10.020 -31.152 1.00   0.00 0 . 1
ATOM   1804 H H1  . WAT . . 200 ? -20.163 42.257 25.848 1.00   0.00 0 . 1
ATOM   1805 H H1  . WAT . . 200 ? 21.380 -15.796 33.588 1.00   0.00 0 . 1
ATOM   1806 H H1  . WAT . . 200 ? -39.329  9.247 -31.349 1.00   0.00 0 . 1
ATOM   1807 H H2  . WAT . . 200 ? -20.848 42.213 24.493 1.00   0.00 0 . 1
ATOM   1808 H H2  . WAT . . 200 ? 21.635 -14.310 33.413 1.00   0.00 0 . 1
ATOM   1809 H H2  . WAT . . 200 ? -39.160 10.344 -30.324 1.00   0.00 0 . 1
ATOM   1810 O O   . WAT . . 201 ? 29.476 -38.146 -30.145 1.00   0.00 0 . 1
ATOM   1811 O O   . WAT . . 201 ? 50.064 -5.954 -11.764 1.00   0.00 0 . 1
ATOM   1812 O O   . WAT . . 201 ? 19.502 16.845 -36.842 1.00   0.00 0 . 1
ATOM   1813 H H1  . WAT . . 201 ? 28.600 -37.762 -30.247 1.00   0.00 0 . 1
ATOM   1814 H H1  . WAT . . 201 ? 49.330 -5.345 -11.795 1.00   0.00 0 . 1
ATOM   1815 H H1  . WAT . . 201 ? 19.179 17.714 -36.613 1.00   0.00 0 . 1
ATOM   1816 H H2  . WAT . . 201 ? 29.364 -38.806 -29.452 1.00   0.00 0 . 1
ATOM   1817 H H2  . WAT . . 201 ? 50.840 -5.386 -11.721 1.00   0.00 0 . 1
ATOM   1818 H H2  . WAT . . 201 ? 18.924 16.546 -37.544 1.00   0.00 0 . 1
ATOM   1819 O O   . WAT . . 202 ? -48.314 -33.254 -0.182 1.00   0.00 0 . 1
ATOM   1820 O O   . WAT . . 202 ? -30.314 24.137 22.087 1.00   0.00 0 . 1
ATOM   1821 O O   . WAT . . 202 ? 23.367 38.286 -34.606 1.00   0.00 0 . 1
ATOM   1822 H H1  . WAT . . 202 ? -48.921 -33.186 -0.921 1.00   0.00 0 . 1
ATOM   1823 H H1  . WAT . . 202 ? -30.345 25.081 22.241 1.00   0.00 0 . 1
ATOM   1824 H H1  . WAT . . 202 ? 23.868 38.918 -34.089 1.00   0.00 0 . 1
ATOM   1825 H H2  . WAT . . 202 ? -47.882 -32.401 -0.146 1.00   0.00 0 . 1
ATOM   1826 H H2  . WAT . . 202 ? -29.391 23.910 22.194 1.00   0.00 0 . 1
ATOM   1827 H H2  . WAT . . 202 ? 22.895 38.816 -35.247 1.00   0.00 0 . 1
ATOM   1828 O O   . WAT . . 203 ? -29.033 -33.631 -27.418 1.00   0.00 0 . 1
ATOM   1829 O O   . WAT . . 203 ? -10.363 -46.539 -28.387 1.00   0.00 0 . 1
ATOM   1830 O O   . WAT . . 203 ? -18.618 24.436 -5.521 1.00   0.00 0 . 1
ATOM   1831 H H1  . WAT . . 203 ? -28.613 -32.863 -27.021 1.00   0.00 0 . 1
ATOM   1832 H H1  . WAT . . 203 ? -9.645 -46.679 -29.009 1.00   0.00 0 . 1
ATOM   1833 H H1  . WAT . . 203 ? -19.120 25.177 -5.182 1.00   0.00 0 . 1
ATOM   1834 H H2  . WAT . . 203 ? -29.956 -33.376 -27.490 1.00   0.00 0 . 1
ATOM   1835 H H2  . WAT . . 203 ? -11.157 -46.561 -28.934 1.00   0.00 0 . 1
ATOM   1836 H H2  . WAT . . 203 ? -18.969 23.679 -5.051 1.00   0.00 0 . 1
ATOM   1837 O O   . WAT . . 204 ? 53.563 13.144 43.154 1.00   0.00 0 . 1
ATOM   1838 O O   . WAT . . 204 ? 13.684 -43.356 -15.611 1.00   0.00 0 . 1
ATOM   1839 O O   . WAT . . 204 ? -19.593 -12.811 -29.853 1.00   0.00 0 . 1
ATOM   1840 H H1  . WAT . . 204 ? 53.904 12.491 43.777 1.00   0.00 0 . 1
ATOM   1841 H H1  . WAT . . 204 ? 13.224 -44.163 -15.411 1.00   0.00 0 . 1
ATOM   1842 H H1  . WAT . . 204 ? -20.427 -12.638 -29.407 1.00   0.00 0 . 1
ATOM   1843 H H2  . WAT . . 204 ? 54.225 13.826 43.127 1.00   0.00 0 . 1
ATOM   1844 H H2  . WAT . . 204 ? 13.808 -43.384 -16.561 1.00   0.00 0 . 1
ATOM   1845 H H2  . WAT . . 204 ? -19.165 -13.481 -29.324 1.00   0.00 0 . 1
ATOM   1846 O O   . WAT . . 205 ? 43.511 -19.419 34.274 1.00   0.00 0 . 1
ATOM   1847 O O   . WAT . . 205 ? 37.560 -22.546 -22.838 1.00   0.00 0 . 1
ATOM   1848 O O   . WAT . . 205 ? 11.313 42.949 47.263 1.00   0.00 0 . 1
ATOM   1849 H H1  . WAT . . 205 ? 43.821 -19.231 33.383 1.00   0.00 0 . 1
ATOM   1850 H H1  . WAT . . 205 ? 36.737 -22.102 -23.048 1.00   0.00 0 . 1
ATOM   1851 H H1  . WAT . . 205 ? 11.700 43.707 46.821 1.00   0.00 0 . 1
ATOM   1852 H H2  . WAT . . 205 ? 43.790 -20.322 34.431 1.00   0.00 0 . 1
ATOM   1853 H H2  . WAT . . 205 ? 37.941 -22.032 -22.129 1.00   0.00 0 . 1
ATOM   1854 H H2  . WAT . . 205 ? 10.817 43.318 47.990 1.00   0.00 0 . 1
ATOM   1855 O O   . WAT . . 206 ? -12.543 47.499 -14.167 1.00   0.00 0 . 1
ATOM   1856 O O   . WAT . . 206 ? 43.452 -26.586 -8.643 1.00   0.00 0 . 1
ATOM   1857 O O   . WAT . . 206 ? 37.291 -3.236 10.904 1.00   0.00 0 . 1
ATOM   1858 H H1  . WAT . . 206 ? -13.165 48.092 -14.580 1.00   0.00 0 . 1
ATOM   1859 H H1  . WAT . . 206 ? 43.547 -27.136 -7.873 1.00   0.00 0 . 1
ATOM   1860 H H1  . WAT . . 206 ? 37.909 -2.995 10.207 1.00   0.00 0 . 1
ATOM   1861 H H2  . WAT . . 206 ? -12.995 47.167 -13.396 1.00   0.00 0 . 1
ATOM   1862 H H2  . WAT . . 206 ? 44.144 -26.897 -9.241 1.00   0.00 0 . 1
ATOM   1863 H H2  . WAT . . 206 ? 37.111 -2.405 11.357 1.00   0.00 0 . 1
ATOM   1864 O O   . WAT . . 207 ? -30.405 31.517 -9.605 1.00   0.00 0 . 1
ATOM   1865 O O   . WAT . . 207 ? -14.266  0.855 -26.057 1.00   0.00 0 . 1
ATOM   1866 O O   . WAT . . 207 ? -0.461 -20.294 -29.130 1.00   0.00 0 . 1
ATOM   1867 H H1  . WAT . . 207 ? -31.195 31.997 -9.848 1.00   0.00 0 . 1
ATOM   1868 H H1  . WAT . . 207 ? -14.543  1.631 -26.549 1.00   0.00 0 . 1
ATOM   1869 H H1  . WAT . . 207 ? -0.669 -21.179 -29.418 1.00   0.00 0 . 1
ATOM   1870 H H2  . WAT . . 207 ? -30.152 31.886 -8.752 1.00   0.00 0 . 1
ATOM   1871 H H2  . WAT . . 207 ? -14.511  1.058 -25.149 1.00   0.00 0 . 1
ATOM   1872 H H2  . WAT . . 207 ? -0.819 -20.232 -28.243 1.00   0.00 0 . 1
ATOM   1873 O O   . WAT . . 208 ? -27.021 27.078 -7.189 1.00   0.00 0 . 1
ATOM   1874 O O   . WAT . . 208 ? -38.422 -32.664 20.053 1.00   0.00 0 . 1
ATOM   1875 O O   . WAT . . 208 ? 36.696 11.053 29.722 1.00   0.00 0 . 1
ATOM   1876 H H1  . WAT . . 208 ? -26.627 27.129 -6.320 1.00   0.00 0 . 1
ATOM   1877 H H1  . WAT . . 208 ? -38.230 -32.761 19.121 1.00   0.00 0 . 1
ATOM   1878 H H1  . WAT . . 208 ? 36.531 10.270 30.244 1.00   0.00 0 . 1
ATOM   1879 H H2  . WAT . . 208 ? -26.459 26.477 -7.673 1.00   0.00 0 . 1
ATOM   1880 H H2  . WAT . . 208 ? -38.037 -31.817 20.290 1.00   0.00 0 . 1
ATOM   1881 H H2  . WAT . . 208 ? 36.244 10.881 28.900 1.00   0.00 0 . 1
ATOM   1882 O O   . WAT . . 209 ? 19.183 62.379 -6.240 1.00   0.00 0 . 1
ATOM   1883 O O   . WAT . . 209 ? 23.529 41.839  3.654 1.00   0.00 0 . 1
ATOM   1884 O O   . WAT . . 209 ? 43.122 -31.571 -29.517 1.00   0.00 0 . 1
ATOM   1885 H H1  . WAT . . 209 ? 19.217 63.299 -6.506 1.00   0.00 0 . 1
ATOM   1886 H H1  . WAT . . 209 ? 22.968 42.479  4.109 1.00   0.00 0 . 1
ATOM   1887 H H1  . WAT . . 209 ? 43.298 -31.683 -30.449 1.00   0.00 0 . 1
ATOM   1888 H H2  . WAT . . 209 ? 19.040 62.414 -5.294 1.00   0.00 0 . 1
ATOM   1889 H H2  . WAT . . 209 ? 24.122 41.516  4.335 1.00   0.00 0 . 1
ATOM   1890 H H2  . WAT . . 209 ? 43.945 -31.227 -29.153 1.00   0.00 0 . 1
ATOM   1891 O O   . WAT . . 210 ? -30.700 21.763 -23.232 1.00   0.00 0 . 1
ATOM   1892 O O   . WAT . . 210 ? 51.043 -7.235 28.596 1.00   0.00 0 . 1
ATOM   1893 O O   . WAT . . 210 ? -9.912 51.451 -24.601 1.00   0.00 0 . 1
ATOM   1894 H H1  . WAT . . 210 ? -31.086 21.516 -24.076 1.00   0.00 0 . 1
ATOM   1895 H H1  . WAT . . 210 ? 50.591 -6.709 29.254 1.00   0.00 0 . 1
ATOM   1896 H H1  . WAT . . 210 ? -10.061 50.509 -24.665 1.00   0.00 0 . 1
ATOM   1897 H H2  . WAT . . 210 ? -30.283 22.604 -23.395 1.00   0.00 0 . 1
ATOM   1898 H H2  . WAT . . 210 ? 50.849 -6.784 27.766 1.00   0.00 0 . 1
ATOM   1899 H H2  . WAT . . 210 ? -9.096 51.542 -24.118 1.00   0.00 0 . 1
ATOM   1900 O O   . WAT . . 211 ? -17.930 19.261 59.468 1.00   0.00 0 . 1
ATOM   1901 O O   . WAT . . 211 ? -23.526 63.248 -17.714 1.00   0.00 0 . 1
ATOM   1902 O O   . WAT . . 211 ? -0.260 -39.048 49.985 1.00   0.00 0 . 1
ATOM   1903 H H1  . WAT . . 211 ? -18.055 19.197 58.529 1.00   0.00 0 . 1
ATOM   1904 H H1  . WAT . . 211 ? -23.254 63.451 -18.606 1.00   0.00 0 . 1
ATOM   1905 H H1  . WAT . . 211 ? -0.002 -38.631 50.807 1.00   0.00 0 . 1
ATOM   1906 H H2  . WAT . . 211 ? -18.429 18.528 59.830 1.00   0.00 0 . 1
ATOM   1907 H H2  . WAT . . 211 ? -23.758 64.089 -17.336 1.00   0.00 0 . 1
ATOM   1908 H H2  . WAT . . 211 ?  0.027 -39.954 50.071 1.00   0.00 0 . 1
ATOM   1909 O O   . WAT . . 212 ? -38.806  8.071 -40.919 1.00   0.00 0 . 1
ATOM   1910 O O   . WAT . . 212 ? 44.046  9.252 -25.057 1.00   0.00 0 . 1
ATOM   1911 O O   . WAT . . 212 ? 51.845 13.417 17.279 1.00   0.00 0 . 1
ATOM   1912 H H1  . WAT . . 212 ? -39.588  8.604 -41.078 1.00   0.00 0 . 1
ATOM   1913 H H1  . WAT . . 212 ? 43.620  8.622 -25.643 1.00   0.00 0 . 1
ATOM   1914 H H1  . WAT . . 212 ? 52.559 12.809 17.108 1.00   0.00 0 . 1
ATOM   1915 H H2  . WAT . . 212 ? -38.941  7.283 -41.454 1.00   0.00 0 . 1
ATOM   1916 H H2  . WAT . . 212 ? 44.321  9.974 -25.617 1.00   0.00 0 . 1
ATOM   1917 H H2  . WAT . . 212 ? 51.060 12.951 17.013 1.00   0.00 0 . 1
ATOM   1918 O O   . WAT . . 213 ? 43.086  3.622 36.540 1.00   0.00 0 . 1
ATOM   1919 O O   . WAT . . 213 ? -46.653 14.938 10.152 1.00   0.00 0 . 1
ATOM   1920 O O   . WAT . . 213 ? -32.376 -28.667 51.498 1.00   0.00 0 . 1
ATOM   1921 H H1  . WAT . . 213 ? 43.913  3.499 37.011 1.00   0.00 0 . 1
ATOM   1922 H H1  . WAT . . 213 ? -46.347 14.582 10.982 1.00   0.00 0 . 1
ATOM   1923 H H1  . WAT . . 213 ? -32.901 -27.940 51.156 1.00   0.00 0 . 1
ATOM   1924 H H2  . WAT . . 213 ? 42.421  3.251 37.111 1.00   0.00 0 . 1
ATOM   1925 H H2  . WAT . . 213 ? -47.254 14.264  9.813 1.00   0.00 0 . 1
ATOM   1926 H H2  . WAT . . 213 ? -31.647 -28.744 50.885 1.00   0.00 0 . 1
ATOM   1927 O O   . WAT . . 214 ? -34.724  9.118 -27.466 1.00   0.00 0 . 1
ATOM   1928 O O   . WAT . . 214 ? 14.966 -11.931 29.073 1.00   0.00 0 . 1
ATOM   1929 O O   . WAT . . 214 ? 11.580 -46.699  2.253 1.00   0.00 0 . 1
ATOM   1930 H H1  . WAT . . 214 ? -33.980  8.526 -27.447 1.00   0.00 0 . 1
ATOM   1931 H H1  . WAT . . 214 ? 14.996 -11.320 28.333 1.00   0.00 0 . 1
ATOM   1932 H H1  . WAT . . 214 ? 10.719 -46.590  2.634 1.00   0.00 0 . 1
ATOM   1933 H H2  . WAT . . 214 ? -35.489  8.552 -27.466 1.00   0.00 0 . 1
ATOM   1934 H H2  . WAT . . 214 ? 14.038 -11.956 29.315 1.00   0.00 0 . 1
ATOM   1935 H H2  . WAT . . 214 ? 11.853 -45.812  1.999 1.00   0.00 0 . 1
ATOM   1936 O O   . WAT . . 215 ? -17.273 35.621 -42.061 1.00   0.00 0 . 1
ATOM   1937 O O   . WAT . . 215 ? -23.543 19.513 63.463 1.00   0.00 0 . 1
ATOM   1938 O O   . WAT . . 215 ? -12.707 -46.039 -21.973 1.00   0.00 0 . 1
ATOM   1939 H H1  . WAT . . 215 ? -17.703 35.950 -41.270 1.00   0.00 0 . 1
ATOM   1940 H H1  . WAT . . 215 ? -23.499 20.030 64.272 1.00   0.00 0 . 1
ATOM   1941 H H1  . WAT . . 215 ? -12.538 -46.058 -21.028 1.00   0.00 0 . 1
ATOM   1942 H H2  . WAT . . 215 ? -17.715 34.785 -42.238 1.00   0.00 0 . 1
ATOM   1943 H H2  . WAT . . 215 ? -23.954 18.687 63.739 1.00   0.00 0 . 1
ATOM   1944 H H2  . WAT . . 215 ? -11.842 -46.066 -22.373 1.00   0.00 0 . 1
ATOM   1945 O O   . WAT . . 216 ? -37.021 -35.902 -10.728 1.00   0.00 0 . 1
ATOM   1946 O O   . WAT . . 216 ? -27.939 26.654 12.097 1.00   0.00 0 . 1
ATOM   1947 O O   . WAT . . 216 ?  9.822 -24.676 -52.791 1.00   0.00 0 . 1
ATOM   1948 H H1  . WAT . . 216 ? -37.613 -36.614 -10.483 1.00   0.00 0 . 1
ATOM   1949 H H1  . WAT . . 216 ? -27.427 25.948 12.474 1.00   0.00 0 . 1
ATOM   1950 H H1  . WAT . . 216 ?  9.740 -24.622 -51.838 1.00   0.00 0 . 1
ATOM   1951 H H2  . WAT . . 216 ? -37.074 -35.292 -10.001 1.00   0.00 0 . 1
ATOM   1952 H H2  . WAT . . 216 ? -28.342 27.086 12.850 1.00   0.00 0 . 1
ATOM   1953 H H2  . WAT . . 216 ? 10.066 -23.789 -53.061 1.00   0.00 0 . 1
ATOM   1954 O O   . WAT . . 217 ? -6.869 26.339 -17.373 1.00   0.00 0 . 1
ATOM   1955 O O   . WAT . . 217 ? -13.529 35.710 25.829 1.00   0.00 0 . 1
ATOM   1956 O O   . WAT . . 217 ? -50.912 19.504 -2.069 1.00   0.00 0 . 1
ATOM   1957 H H1  . WAT . . 217 ? -7.803 26.420 -17.166 1.00   0.00 0 . 1
ATOM   1958 H H1  . WAT . . 217 ? -12.675 35.656 26.258 1.00   0.00 0 . 1
ATOM   1959 H H1  . WAT . . 217 ? -51.277 18.638 -1.932 1.00   0.00 0 . 1
ATOM   1960 H H2  . WAT . . 217 ? -6.664 25.431 -17.157 1.00   0.00 0 . 1
ATOM   1961 H H2  . WAT . . 217 ? -13.466 35.094 25.095 1.00   0.00 0 . 1
ATOM   1962 H H2  . WAT . . 217 ? -49.960 19.377 -2.011 1.00   0.00 0 . 1
ATOM   1963 O O   . WAT . . 218 ? -26.697 38.649 -10.886 1.00   0.00 0 . 1
ATOM   1964 O O   . WAT . . 218 ? -25.548 37.369 46.714 1.00   0.00 0 . 1
ATOM   1965 O O   . WAT . . 218 ? -16.367 25.887 -11.427 1.00   0.00 0 . 1
ATOM   1966 H H1  . WAT . . 218 ? -25.938 39.215 -10.982 1.00   0.00 0 . 1
ATOM   1967 H H1  . WAT . . 218 ? -24.778 37.929 46.611 1.00   0.00 0 . 1
ATOM   1968 H H1  . WAT . . 218 ? -15.818 25.392 -12.042 1.00   0.00 0 . 1
ATOM   1969 H H2  . WAT . . 218 ? -26.376 37.783 -11.106 1.00   0.00 0 . 1
ATOM   1970 H H2  . WAT . . 218 ? -25.654 36.948 45.860 1.00   0.00 0 . 1
ATOM   1971 H H2  . WAT . . 218 ? -16.896 25.220 -10.992 1.00   0.00 0 . 1
ATOM   1972 O O   . WAT . . 219 ? 11.955 27.588 -60.148 1.00   0.00 0 . 1
ATOM   1973 O O   . WAT . . 219 ? 36.511 -3.532 -51.537 1.00   0.00 0 . 1
ATOM   1974 O O   . WAT . . 219 ? -59.951 -3.089 -12.872 1.00   0.00 0 . 1
ATOM   1975 H H1  . WAT . . 219 ? 12.766 27.240 -59.764 1.00   0.00 0 . 1
ATOM   1976 H H1  . WAT . . 219 ? 36.030 -4.272 -51.170 1.00   0.00 0 . 1
ATOM   1977 H H1  . WAT . . 219 ? -60.701 -2.529 -12.676 1.00   0.00 0 . 1
ATOM   1978 H H2  . WAT . . 219 ? 11.448 27.888 -59.396 1.00   0.00 0 . 1
ATOM   1979 H H2  . WAT . . 219 ? 36.311 -2.804 -50.949 1.00   0.00 0 . 1
ATOM   1980 H H2  . WAT . . 219 ? -60.338 -3.934 -13.099 1.00   0.00 0 . 1
ATOM   1981 O O   . WAT . . 220 ? -33.112 -52.723 15.647 1.00   0.00 0 . 1
ATOM   1982 O O   . WAT . . 220 ?  4.443 -37.285 -43.588 1.00   0.00 0 . 1
ATOM   1983 O O   . WAT . . 220 ? -12.242 38.922 18.674 1.00   0.00 0 . 1
ATOM   1984 H H1  . WAT . . 220 ? -32.661 -52.585 14.816 1.00   0.00 0 . 1
ATOM   1985 H H1  . WAT . . 220 ?  3.861 -37.925 -43.200 1.00   0.00 0 . 1
ATOM   1986 H H1  . WAT . . 220 ? -11.972 38.443 17.897 1.00   0.00 0 . 1
ATOM   1987 H H2  . WAT . . 220 ? -32.421 -52.739 16.308 1.00   0.00 0 . 1
ATOM   1988 H H2  . WAT . . 220 ?  4.456 -37.503 -44.517 1.00   0.00 0 . 1
ATOM   1989 H H2  . WAT . . 220 ? -13.132 39.232 18.482 1.00   0.00 0 . 1
ATOM   1990 O O   . WAT . . 221 ? 63.970 13.669  1.367 1.00   0.00 0 . 1
ATOM   1991 O O   . WAT . . 221 ? -36.284 34.402 31.055 1.00   0.00 0 . 1
ATOM   1992 O O   . WAT . . 221 ? 17.332 -48.757 20.385 1.00   0.00 0 . 1
ATOM   1993 H H1  . WAT . . 221 ? 64.478 14.241  1.940 1.00   0.00 0 . 1
ATOM   1994 H H1  . WAT . . 221 ? -36.554 33.724 30.437 1.00   0.00 0 . 1
ATOM   1995 H H1  . WAT . . 221 ? 16.688 -48.646 19.680 1.00   0.00 0 . 1
ATOM   1996 H H2  . WAT . . 221 ? 63.238 13.387  1.904 1.00   0.00 0 . 1
ATOM   1997 H H2  . WAT . . 221 ? -36.853 34.282 31.817 1.00   0.00 0 . 1
ATOM   1998 H H2  . WAT . . 221 ? 17.059 -49.562 20.828 1.00   0.00 0 . 1
ATOM   1999 O O   . WAT . . 222 ? -29.009  6.733 -14.123 1.00   0.00 0 . 1
ATOM   2000 O O   . WAT . . 222 ? -29.192 19.615 -10.565 1.00   0.00 0 . 1
ATOM   2001 O O   . WAT . . 222 ? -44.816 13.627 -19.523 1.00   0.00 0 . 1
ATOM   2002 H H1  . WAT . . 222 ? -28.345  7.217 -13.634 1.00   0.00 0 . 1
ATOM   2003 H H1  . WAT . . 222 ? -28.962 19.375 -11.467 1.00   0.00 0 . 1
ATOM   2004 H H1  . WAT . . 222 ? -44.694 13.291 -18.639 1.00   0.00 0 . 1
ATOM   2005 H H2  . WAT . . 222 ? -29.838  7.015 -13.743 1.00   0.00 0 . 1
ATOM   2006 H H2  . WAT . . 222 ? -29.662 20.445 -10.648 1.00   0.00 0 . 1
ATOM   2007 H H2  . WAT . . 222 ? -45.481 14.313 -19.423 1.00   0.00 0 . 1
ATOM   2008 O O   . WAT . . 223 ? -18.175  5.450 -45.421 1.00   0.00 0 . 1
ATOM   2009 O O   . WAT . . 223 ? 11.496 -14.451 -50.791 1.00   0.00 0 . 1
ATOM   2010 O O   . WAT . . 223 ? -54.564 -10.718  8.215 1.00   0.00 0 . 1
ATOM   2011 H H1  . WAT . . 223 ? -17.244  5.396 -45.227 1.00   0.00 0 . 1
ATOM   2012 H H1  . WAT . . 223 ? 12.187 -14.014 -51.288 1.00   0.00 0 . 1
ATOM   2013 H H1  . WAT . . 223 ? -54.559 -11.213  9.029 1.00   0.00 0 . 1
ATOM   2014 H H2  . WAT . . 223 ? -18.237  5.316 -46.363 1.00   0.00 0 . 1
ATOM   2015 H H2  . WAT . . 223 ? 11.519 -15.367 -51.078 1.00   0.00 0 . 1
ATOM   2016 H H2  . WAT . . 223 ? -53.728 -10.921  7.798 1.00   0.00 0 . 1
ATOM   2017 O O   . WAT . . 224 ?  3.060 -22.434 31.969 1.00   0.00 0 . 1
ATOM   2018 O O   . WAT . . 224 ? 44.733 -25.622 25.154 1.00   0.00 0 . 1
ATOM   2019 O O   . WAT . . 224 ? 26.559 42.543 25.772 1.00   0.00 0 . 1
ATOM   2020 H H1  . WAT . . 224 ?  3.596 -21.925 31.372 1.00   0.00 0 . 1
ATOM   2021 H H1  . WAT . . 224 ? 43.944 -25.990 25.544 1.00   0.00 0 . 1
ATOM   2022 H H1  . WAT . . 224 ? 27.100 42.629 26.557 1.00   0.00 0 . 1
ATOM   2023 H H2  . WAT . . 224 ?  2.157 -22.222 31.734 1.00   0.00 0 . 1
ATOM   2024 H H2  . WAT . . 224 ? 45.087 -26.340 24.625 1.00   0.00 0 . 1
ATOM   2025 H H2  . WAT . . 224 ? 26.526 41.604 25.614 1.00   0.00 0 . 1
ATOM   2026 O O   . WAT . . 225 ? -64.685  1.828 14.130 1.00   0.00 0 . 1
ATOM   2027 O O   . WAT . . 225 ? 20.735 56.298 -0.413 1.00   0.00 0 . 1
ATOM   2028 O O   . WAT . . 225 ? 41.076  4.739 -47.618 1.00   0.00 0 . 1
ATOM   2029 H H1  . WAT . . 225 ? -65.003  1.026 14.543 1.00   0.00 0 . 1
ATOM   2030 H H1  . WAT . . 225 ? 20.216 57.005 -0.801 1.00   0.00 0 . 1
ATOM   2031 H H1  . WAT . . 225 ? 41.907  4.717 -48.088 1.00   0.00 0 . 1
ATOM   2032 H H2  . WAT . . 225 ? -64.863  2.511 14.774 1.00   0.00 0 . 1
ATOM   2033 H H2  . WAT . . 225 ? 20.857 56.567  0.499 1.00   0.00 0 . 1
ATOM   2034 H H2  . WAT . . 225 ? 40.852  5.663 -47.549 1.00   0.00 0 . 1
ATOM   2035 O O   . WAT . . 226 ? -32.547 27.072 22.014 1.00   0.00 0 . 1
ATOM   2036 O O   . WAT . . 226 ? -44.785  6.534 60.916 1.00   0.00 0 . 1
ATOM   2037 O O   . WAT . . 226 ? 25.599 -22.814 -6.274 1.00   0.00 0 . 1
ATOM   2038 H H1  . WAT . . 226 ? -31.699 26.898 22.418 1.00   0.00 0 . 1
ATOM   2039 H H1  . WAT . . 226 ? -44.726  5.673 61.323 1.00   0.00 0 . 1
ATOM   2040 H H1  . WAT . . 226 ? 24.910 -22.962 -6.928 1.00   0.00 0 . 1
ATOM   2041 H H2  . WAT . . 226 ? -32.872 27.844 22.474 1.00   0.00 0 . 1
ATOM   2042 H H2  . WAT . . 226 ? -44.728  6.361 59.975 1.00   0.00 0 . 1
ATOM   2043 H H2  . WAT . . 226 ? 26.287 -23.433 -6.520 1.00   0.00 0 . 1
ATOM   2044 O O   . WAT . . 227 ? -48.003 -5.176 31.169 1.00   0.00 0 . 1
ATOM   2045 O O   . WAT . . 227 ? 12.217 -30.856 -39.207 1.00   0.00 0 . 1
ATOM   2046 O O   . WAT . . 227 ? 33.476 -21.677 58.853 1.00   0.00 0 . 1
ATOM   2047 H H1  . WAT . . 227 ? -48.442 -6.013 31.296 1.00   0.00 0 . 1
ATOM   2048 H H1  . WAT . . 227 ? 12.605 -30.085 -39.631 1.00   0.00 0 . 1
ATOM   2049 H H1  . WAT . . 227 ? 33.448 -21.810 59.796 1.00   0.00 0 . 1
ATOM   2050 H H2  . WAT . . 227 ? -48.230 -4.651 31.934 1.00   0.00 0 . 1
ATOM   2051 H H2  . WAT . . 227 ? 11.563 -31.176 -39.825 1.00   0.00 0 . 1
ATOM   2052 H H2  . WAT . . 227 ? 33.162 -20.788 58.724 1.00   0.00 0 . 1
ATOM   2053 O O   . WAT . . 228 ? -20.751 10.637 29.375 1.00   0.00 0 . 1
ATOM   2054 O O   . WAT . . 228 ?  4.721 -52.526 24.079 1.00   0.00 0 . 1
ATOM   2055 O O   . WAT . . 228 ? -19.596 20.386 -50.154 1.00   0.00 0 . 1
ATOM   2056 H H1  . WAT . . 228 ? -20.830 11.528 29.710 1.00   0.00 0 . 1
ATOM   2057 H H1  . WAT . . 228 ?  5.224 -52.638 24.892 1.00   0.00 0 . 1
ATOM   2058 H H1  . WAT . . 228 ? -19.768 20.280 -49.213 1.00   0.00 0 . 1
ATOM   2059 H H2  . WAT . . 228 ? -20.470 10.128 30.131 1.00   0.00 0 . 1
ATOM   2060 H H2  . WAT . . 228 ?  4.280 -51.681 24.186 1.00   0.00 0 . 1
ATOM   2061 H H2  . WAT . . 228 ? -19.988 19.606 -50.554 1.00   0.00 0 . 1
ATOM   2062 O O   . WAT . . 229 ? -58.639 -19.692  0.981 1.00   0.00 0 . 1
ATOM   2063 O O   . WAT . . 229 ? -0.790 46.593 -25.471 1.00   0.00 0 . 1
ATOM   2064 O O   . WAT . . 229 ? -58.356  6.484 -17.243 1.00   0.00 0 . 1
ATOM   2065 H H1  . WAT . . 229 ? -59.129 -18.964  0.594 1.00   0.00 0 . 1
ATOM   2066 H H1  . WAT . . 229 ? -1.598 46.205 -25.122 1.00   0.00 0 . 1
ATOM   2067 H H1  . WAT . . 229 ? -58.362  7.177 -17.904 1.00   0.00 0 . 1
ATOM   2068 H H2  . WAT . . 229 ? -59.237 -20.440  0.889 1.00   0.00 0 . 1
ATOM   2069 H H2  . WAT . . 229 ? -0.564 47.280 -24.842 1.00   0.00 0 . 1
ATOM   2070 H H2  . WAT . . 229 ? -57.611  5.928 -17.493 1.00   0.00 0 . 1
ATOM   2071 O O   . WAT . . 230 ? -58.458 -30.428 -11.055 1.00   0.00 0 . 1
ATOM   2072 O O   . WAT . . 230 ? -50.387 -1.211 -26.930 1.00   0.00 0 . 1
ATOM   2073 O O   . WAT . . 230 ?  6.968 47.066 44.692 1.00   0.00 0 . 1
ATOM   2074 H H1  . WAT . . 230 ? -58.790 -29.609 -11.411 1.00   0.00 0 . 1
ATOM   2075 H H1  . WAT . . 230 ? -51.142 -1.549 -26.468 1.00   0.00 0 . 1
ATOM   2076 H H1  . WAT . . 230 ?  7.306 47.907 44.378 1.00   0.00 0 . 1
ATOM   2077 H H2  . WAT . . 230 ? -58.519 -31.045 -11.782 1.00   0.00 0 . 1
ATOM   2078 H H2  . WAT . . 230 ? -50.330 -0.298 -26.658 1.00   0.00 0 . 1
ATOM   2079 H H2  . WAT . . 230 ?  6.740 47.229 45.602 1.00   0.00 0 . 1
ATOM   2080 O O   . WAT . . 231 ? -45.795 42.125  8.411 1.00   0.00 0 . 1
ATOM   2081 O O   . WAT . . 231 ? 26.487 31.094 31.683 1.00   0.00 0 . 1
ATOM   2082 O O   . WAT . . 231 ?  1.633 -22.813 16.177 1.00   0.00 0 . 1
ATOM   2083 H H1  . WAT . . 231 ? -45.128 42.055  9.089 1.00   0.00 0 . 1
ATOM   2084 H H1  . WAT . . 231 ? 26.557 30.147 31.620 1.00   0.00 0 . 1
ATOM   2085 H H1  . WAT . . 231 ?  2.414 -22.917 16.719 1.00   0.00 0 . 1
ATOM   2086 H H2  . WAT . . 231 ? -46.035 41.223  8.215 1.00   0.00 0 . 1
ATOM   2087 H H2  . WAT . . 231 ? 25.636 31.306 31.301 1.00   0.00 0 . 1
ATOM   2088 H H2  . WAT . . 231 ?  1.236 -22.001 16.478 1.00   0.00 0 . 1
ATOM   2089 O O   . WAT . . 232 ? 43.178  8.604 -21.069 1.00   0.00 0 . 1
ATOM   2090 O O   . WAT . . 232 ? -0.861 16.052 -53.549 1.00   0.00 0 . 1
ATOM   2091 O O   . WAT . . 232 ? 34.965 -5.580 -49.920 1.00   0.00 0 . 1
ATOM   2092 H H1  . WAT . . 232 ? 42.448  9.070 -21.464 1.00   0.00 0 . 1
ATOM   2093 H H1  . WAT . . 232 ? -1.167 16.222 -52.666 1.00   0.00 0 . 1
ATOM   2094 H H1  . WAT . . 232 ? 35.566 -5.440 -49.197 1.00   0.00 0 . 1
ATOM   2095 H H2  . WAT . . 232 ? 43.888  8.662 -21.706 1.00   0.00 0 . 1
ATOM   2096 H H2  . WAT . . 232 ? -1.650 16.105 -54.091 1.00   0.00 0 . 1
ATOM   2097 H H2  . WAT . . 232 ? 34.383 -4.818 -49.894 1.00   0.00 0 . 1
ATOM   2098 O O   . WAT . . 233 ? -42.623 -14.291 -39.760 1.00   0.00 0 . 1
ATOM   2099 O O   . WAT . . 233 ? 22.411 21.385 -41.739 1.00   0.00 0 . 1
ATOM   2100 O O   . WAT . . 233 ? -3.139 45.957  2.669 1.00   0.00 0 . 1
ATOM   2101 H H1  . WAT . . 233 ? -43.329 -14.340 -39.125 1.00   0.00 0 . 1
ATOM   2102 H H1  . WAT . . 233 ? 22.782 21.159 -40.884 1.00   0.00 0 . 1
ATOM   2103 H H1  . WAT . . 233 ? -4.041 45.937  2.352 1.00   0.00 0 . 1
ATOM   2104 H H2  . WAT . . 233 ? -42.943 -14.773 -40.527 1.00   0.00 0 . 1
ATOM   2105 H H2  . WAT . . 233 ? 23.161 21.411 -42.329 1.00   0.00 0 . 1
ATOM   2106 H H2  . WAT . . 233 ? -2.930 46.886  2.738 1.00   0.00 0 . 1
ATOM   2107 O O   . WAT . . 234 ? 55.583  7.499 -8.425 1.00   0.00 0 . 1
ATOM   2108 O O   . WAT . . 234 ? 16.595 12.366 -43.664 1.00   0.00 0 . 1
ATOM   2109 O O   . WAT . . 234 ? -23.858 -36.474 20.131 1.00   0.00 0 . 1
ATOM   2110 H H1  . WAT . . 234 ? 55.425  8.181 -9.071 1.00   0.00 0 . 1
ATOM   2111 H H1  . WAT . . 234 ? 16.590 11.468 -43.982 1.00   0.00 0 . 1
ATOM   2112 H H1  . WAT . . 234 ? -23.165 -36.012 19.659 1.00   0.00 0 . 1
ATOM   2113 H H2  . WAT . . 234 ? 56.464  7.180 -8.608 1.00   0.00 0 . 1
ATOM   2114 H H2  . WAT . . 234 ? 17.184 12.351 -42.908 1.00   0.00 0 . 1
ATOM   2115 H H2  . WAT . . 234 ? -24.670 -36.137 19.739 1.00   0.00 0 . 1
ATOM   2116 O O   . WAT . . 235 ? 13.681 38.694 -25.427 1.00   0.00 0 . 1
ATOM   2117 O O   . WAT . . 235 ? -17.930 -36.653 -41.644 1.00   0.00 0 . 1
ATOM   2118 O O   . WAT . . 235 ? 16.975 -39.434 -3.001 1.00   0.00 0 . 1
ATOM   2119 H H1  . WAT . . 235 ? 13.110 38.777 -26.194 1.00   0.00 0 . 1
ATOM   2120 H H1  . WAT . . 235 ? -17.627 -37.421 -42.141 1.00   0.00 0 . 1
ATOM   2121 H H1  . WAT . . 235 ? 16.567 -40.306 -2.954 1.00   0.00 0 . 1
ATOM   2122 H H2  . WAT . . 235 ? 13.209 38.080 -24.846 1.00   0.00 0 . 1
ATOM   2123 H H2  . WAT . . 235 ? -18.841 -36.555 -41.928 1.00   0.00 0 . 1
ATOM   2124 H H2  . WAT . . 235 ? 17.241 -39.352 -3.918 1.00   0.00 0 . 1
ATOM   2125 O O   . WAT . . 236 ? -20.224 53.861 -29.930 1.00   0.00 0 . 1
ATOM   2126 O O   . WAT . . 236 ? -38.886 -26.252 -28.510 1.00   0.00 0 . 1
ATOM   2127 O O   . WAT . . 236 ?  8.482 -9.222 21.259 1.00   0.00 0 . 1
ATOM   2128 H H1  . WAT . . 236 ? -20.500 54.466 -30.613 1.00   0.00 0 . 1
ATOM   2129 H H1  . WAT . . 236 ? -38.408 -25.894 -29.260 1.00   0.00 0 . 1
ATOM   2130 H H1  . WAT . . 236 ?  7.968 -9.332 20.463 1.00   0.00 0 . 1
ATOM   2131 H H2  . WAT . . 236 ? -20.689 54.148 -29.147 1.00   0.00 0 . 1
ATOM   2132 H H2  . WAT . . 236 ? -38.392 -27.045 -28.264 1.00   0.00 0 . 1
ATOM   2133 H H2  . WAT . . 236 ?  9.226 -8.688 20.979 1.00   0.00 0 . 1
ATOM   2134 O O   . WAT . . 237 ? -55.489 -15.397 -9.660 1.00   0.00 0 . 1
ATOM   2135 O O   . WAT . . 237 ? -24.636 -24.671 47.553 1.00   0.00 0 . 1
ATOM   2136 O O   . WAT . . 237 ? 14.719 -52.951 40.536 1.00   0.00 0 . 1
ATOM   2137 H H1  . WAT . . 237 ? -55.542 -14.807 -10.410 1.00   0.00 0 . 1
ATOM   2138 H H1  . WAT . . 237 ? -24.564 -24.956 46.640 1.00   0.00 0 . 1
ATOM   2139 H H1  . WAT . . 237 ? 13.857 -53.022 40.948 1.00   0.00 0 . 1
ATOM   2140 H H2  . WAT . . 237 ? -54.778 -16.002 -9.894 1.00   0.00 0 . 1
ATOM   2141 H H2  . WAT . . 237 ? -24.191 -23.827 47.572 1.00   0.00 0 . 1
ATOM   2142 H H2  . WAT . . 237 ? 15.148 -53.780 40.726 1.00   0.00 0 . 1
ATOM   2143 O O   . WAT . . 238 ? 17.387 -14.540 60.557 1.00   0.00 0 . 1
ATOM   2144 O O   . WAT . . 238 ? -30.918 -41.906 15.411 1.00   0.00 0 . 1
ATOM   2145 O O   . WAT . . 238 ? 22.034  2.262 16.925 1.00   0.00 0 . 1
ATOM   2146 H H1  . WAT . . 238 ? 16.895 -14.720 61.359 1.00   0.00 0 . 1
ATOM   2147 H H1  . WAT . . 238 ? -30.531 -41.657 14.563 1.00   0.00 0 . 1
ATOM   2148 H H1  . WAT . . 238 ? 22.744  2.773 16.539 1.00   0.00 0 . 1
ATOM   2149 H H2  . WAT . . 238 ? 16.735 -14.204 59.946 1.00   0.00 0 . 1
ATOM   2150 H H2  . WAT . . 238 ? -30.540 -42.759 15.596 1.00   0.00 0 . 1
ATOM   2151 H H2  . WAT . . 238 ? 21.234  2.680 16.600 1.00   0.00 0 . 1
ATOM   2152 O O   . WAT . . 239 ? 10.139 -56.376 32.113 1.00   0.00 0 . 1
ATOM   2153 O O   . WAT . . 239 ? -41.069 23.404 15.541 1.00   0.00 0 . 1
ATOM   2154 O O   . WAT . . 239 ? -16.304 -45.251 -25.497 1.00   0.00 0 . 1
ATOM   2155 H H1  . WAT . . 239 ?  9.886 -55.681 31.508 1.00   0.00 0 . 1
ATOM   2156 H H1  . WAT . . 239 ? -41.192 24.059 16.224 1.00   0.00 0 . 1
ATOM   2157 H H1  . WAT . . 239 ? -16.478 -44.334 -25.260 1.00   0.00 0 . 1
ATOM   2158 H H2  . WAT . . 239 ?  9.475 -57.057 31.993 1.00   0.00 0 . 1
ATOM   2159 H H2  . WAT . . 239 ? -40.246 22.973 15.769 1.00   0.00 0 . 1
ATOM   2160 H H2  . WAT . . 239 ? -15.366 -45.277 -25.684 1.00   0.00 0 . 1
ATOM   2161 O O   . WAT . . 240 ? 12.364 -59.892 12.572 1.00   0.00 0 . 1
ATOM   2162 O O   . WAT . . 240 ? -24.003 32.329 -32.316 1.00   0.00 0 . 1
ATOM   2163 O O   . WAT . . 240 ?  7.798 54.598 -2.026 1.00   0.00 0 . 1
ATOM   2164 H H1  . WAT . . 240 ? 11.929 -59.064 12.361 1.00   0.00 0 . 1
ATOM   2165 H H1  . WAT . . 240 ? -24.018 32.818 -31.491 1.00   0.00 0 . 1
ATOM   2166 H H1  . WAT . . 240 ?  8.084 54.218 -1.194 1.00   0.00 0 . 1
ATOM   2167 H H2  . WAT . . 240 ? 13.297 -59.669 12.578 1.00   0.00 0 . 1
ATOM   2168 H H2  . WAT . . 240 ? -24.879 32.475 -32.698 1.00   0.00 0 . 1
ATOM   2169 H H2  . WAT . . 240 ?  6.856 54.452 -2.051 1.00   0.00 0 . 1
ATOM   2170 O O   . WAT . . 241 ? -8.851 36.266 -50.642 1.00   0.00 0 . 1
ATOM   2171 O O   . WAT . . 241 ? -3.900 34.791 54.178 1.00   0.00 0 . 1
ATOM   2172 O O   . WAT . . 241 ? -13.664 53.825  8.947 1.00   0.00 0 . 1
ATOM   2173 H H1  . WAT . . 241 ? -8.032 36.170 -51.128 1.00   0.00 0 . 1
ATOM   2174 H H1  . WAT . . 241 ? -4.026 35.648 54.594 1.00   0.00 0 . 1
ATOM   2175 H H1  . WAT . . 241 ? -14.224 54.003  8.191 1.00   0.00 0 . 1
ATOM   2176 H H2  . WAT . . 241 ? -9.536 36.236 -51.311 1.00   0.00 0 . 1
ATOM   2177 H H2  . WAT . . 241 ? -3.596 34.222 54.889 1.00   0.00 0 . 1
ATOM   2178 H H2  . WAT . . 241 ? -14.186 54.089  9.704 1.00   0.00 0 . 1
ATOM   2179 O O   . WAT . . 242 ? 31.111 -18.013 -17.917 1.00   0.00 0 . 1
ATOM   2180 O O   . WAT . . 242 ? 42.471 -10.678 58.053 1.00   0.00 0 . 1
ATOM   2181 O O   . WAT . . 242 ? 42.125 -30.409 -36.127 1.00   0.00 0 . 1
ATOM   2182 H H1  . WAT . . 242 ? 31.239 -18.800 -18.443 1.00   0.00 0 . 1
ATOM   2183 H H1  . WAT . . 242 ? 41.925 -10.851 58.821 1.00   0.00 0 . 1
ATOM   2184 H H1  . WAT . . 242 ? 41.517 -30.203 -35.415 1.00   0.00 0 . 1
ATOM   2185 H H2  . WAT . . 242 ? 31.729 -17.373 -18.276 1.00   0.00 0 . 1
ATOM   2186 H H2  . WAT . . 242 ? 41.938 -10.085 57.521 1.00   0.00 0 . 1
ATOM   2187 H H2  . WAT . . 242 ? 41.627 -30.984 -36.698 1.00   0.00 0 . 1
ATOM   2188 O O   . WAT . . 243 ? 14.159  4.700 -52.223 1.00   0.00 0 . 1
ATOM   2189 O O   . WAT . . 243 ? 11.818 -56.108 -7.068 1.00   0.00 0 . 1
ATOM   2190 O O   . WAT . . 243 ?  7.386 -28.938 -30.888 1.00   0.00 0 . 1
ATOM   2191 H H1  . WAT . . 243 ? 13.903  5.269 -52.946 1.00   0.00 0 . 1
ATOM   2192 H H1  . WAT . . 243 ? 12.047 -56.855 -7.626 1.00   0.00 0 . 1
ATOM   2193 H H1  . WAT . . 243 ?  7.262 -28.083 -30.481 1.00   0.00 0 . 1
ATOM   2194 H H2  . WAT . . 243 ? 14.113  5.269 -51.454 1.00   0.00 0 . 1
ATOM   2195 H H2  . WAT . . 243 ? 12.030 -56.405 -6.176 1.00   0.00 0 . 1
ATOM   2196 H H2  . WAT . . 243 ?  6.721 -29.499 -30.492 1.00   0.00 0 . 1
ATOM   2197 O O   . WAT . . 244 ? -48.557 16.548 20.533 1.00   0.00 0 . 1
ATOM   2198 O O   . WAT . . 244 ? -42.585 15.274 -5.837 1.00   0.00 0 . 1
ATOM   2199 O O   . WAT . . 244 ? -65.929  6.609  9.788 1.00   0.00 0 . 1
ATOM   2200 H H1  . WAT . . 244 ? -47.765 16.054 20.320 1.00   0.00 0 . 1
ATOM   2201 H H1  . WAT . . 244 ? -42.719 15.269 -6.781 1.00   0.00 0 . 1
ATOM   2202 H H1  . WAT . . 244 ? -66.400  6.783 10.596 1.00   0.00 0 . 1
ATOM   2203 H H2  . WAT . . 244 ? -49.105 16.476 19.754 1.00   0.00 0 . 1
ATOM   2204 H H2  . WAT . . 244 ? -43.383 14.897 -5.468 1.00   0.00 0 . 1
ATOM   2205 H H2  . WAT . . 244 ? -65.486  7.421  9.574 1.00   0.00 0 . 1
ATOM   2206 O O   . WAT . . 245 ? 40.274 -20.950 36.979 1.00   0.00 0 . 1
ATOM   2207 O O   . WAT . . 245 ? -50.105 31.360 36.999 1.00   0.00 0 . 1
ATOM   2208 O O   . WAT . . 245 ? 20.827  8.733 19.941 1.00   0.00 0 . 1
ATOM   2209 H H1  . WAT . . 245 ? 40.803 -21.737 37.147 1.00   0.00 0 . 1
ATOM   2210 H H1  . WAT . . 245 ? -50.696 31.498 36.258 1.00   0.00 0 . 1
ATOM   2211 H H1  . WAT . . 245 ? 20.804  9.675 20.108 1.00   0.00 0 . 1
ATOM   2212 H H2  . WAT . . 245 ? 40.490 -20.365 37.702 1.00   0.00 0 . 1
ATOM   2213 H H2  . WAT . . 245 ? -49.441 30.759 36.661 1.00   0.00 0 . 1
ATOM   2214 H H2  . WAT . . 245 ? 20.069  8.385 20.405 1.00   0.00 0 . 1
ATOM   2215 O O   . WAT . . 246 ? -55.334 16.736 -0.660 1.00   0.00 0 . 1
ATOM   2216 O O   . WAT . . 246 ? 17.051  1.830 -50.356 1.00   0.00 0 . 1
ATOM   2217 O O   . WAT . . 246 ? 23.845 29.806 -25.382 1.00   0.00 0 . 1
ATOM   2218 H H1  . WAT . . 246 ? -55.722 16.588  0.206 1.00   0.00 0 . 1
ATOM   2219 H H1  . WAT . . 246 ? 17.145  2.773 -50.449 1.00   0.00 0 . 1
ATOM   2220 H H1  . WAT . . 246 ? 23.530 28.994 -25.780 1.00   0.00 0 . 1
ATOM   2221 H H2  . WAT . . 246 ? -54.397 16.593 -0.528 1.00   0.00 0 . 1
ATOM   2222 H H2  . WAT . . 246 ? 17.515  1.470 -51.113 1.00   0.00 0 . 1
ATOM   2223 H H2  . WAT . . 246 ? 24.319 30.249 -26.080 1.00   0.00 0 . 1
ATOM   2224 O O   . WAT . . 247 ? 60.177 -5.899 -5.491 1.00   0.00 0 . 1
ATOM   2225 O O   . WAT . . 247 ?  2.231 -35.387 65.015 1.00   0.00 0 . 1
ATOM   2226 O O   . WAT . . 247 ? -30.256 -40.512 -28.079 1.00   0.00 0 . 1
ATOM   2227 H H1  . WAT . . 247 ? 59.809 -6.760 -5.690 1.00   0.00 0 . 1
ATOM   2228 H H1  . WAT . . 247 ?  1.592 -34.881 65.527 1.00   0.00 0 . 1
ATOM   2229 H H1  . WAT . . 247 ? -30.765 -40.527 -28.885 1.00   0.00 0 . 1
ATOM   2230 H H2  . WAT . . 247 ? 61.124 -6.035 -5.505 1.00   0.00 0 . 1
ATOM   2231 H H2  . WAT . . 247 ?  2.162 -35.029 64.126 1.00   0.00 0 . 1
ATOM   2232 H H2  . WAT . . 247 ? -30.245 -39.602 -27.805 1.00   0.00 0 . 1
ATOM   2233 O O   . WAT . . 248 ? -49.003 32.704 -10.716 1.00   0.00 0 . 1
ATOM   2234 O O   . WAT . . 248 ? -21.415  8.624 27.628 1.00   0.00 0 . 1
ATOM   2235 O O   . WAT . . 248 ? -41.540 47.850 35.728 1.00   0.00 0 . 1
ATOM   2236 H H1  . WAT . . 248 ? -48.299 33.303 -10.966 1.00   0.00 0 . 1
ATOM   2237 H H1  . WAT . . 248 ? -21.234  9.420 28.129 1.00   0.00 0 . 1
ATOM   2238 H H1  . WAT . . 248 ? -42.219 47.495 36.293 1.00   0.00 0 . 1
ATOM   2239 H H2  . WAT . . 248 ? -48.681 32.270 -9.928 1.00   0.00 0 . 1
ATOM   2240 H H2  . WAT . . 248 ? -20.552  8.231 27.489 1.00   0.00 0 . 1
ATOM   2241 H H2  . WAT . . 248 ? -41.057 48.463 36.288 1.00   0.00 0 . 1
ATOM   2242 O O   . WAT . . 249 ? 30.043 -15.991 38.434 1.00   0.00 0 . 1
ATOM   2243 O O   . WAT . . 249 ? 29.429  0.120 -12.134 1.00   0.00 0 . 1
ATOM   2244 O O   . WAT . . 249 ? -41.007 34.704  3.449 1.00   0.00 0 . 1
ATOM   2245 H H1  . WAT . . 249 ? 30.788 -15.794 38.994 1.00   0.00 0 . 1
ATOM   2246 H H1  . WAT . . 249 ? 30.327 -0.230 -12.181 1.00   0.00 0 . 1
ATOM   2247 H H1  . WAT . . 249 ? -41.745 34.198  3.118 1.00   0.00 0 . 1
ATOM   2248 H H2  . WAT . . 249 ? 30.406 -16.085 37.565 1.00   0.00 0 . 1
ATOM   2249 H H2  . WAT . . 249 ? 29.342  0.640 -12.937 1.00   0.00 0 . 1
ATOM   2250 H H2  . WAT . . 249 ? -41.058 35.543  2.987 1.00   0.00 0 . 1
ATOM   2251 O O   . WAT . . 250 ? 24.097 -7.216 -8.219 1.00   0.00 0 . 1
ATOM   2252 O O   . WAT . . 250 ? 21.063  7.198 44.405 1.00   0.00 0 . 1
ATOM   2253 O O   . WAT . . 250 ? -4.003 -45.784  3.024 1.00   0.00 0 . 1
ATOM   2254 H H1  . WAT . . 250 ? 24.082 -7.964 -8.814 1.00   0.00 0 . 1
ATOM   2255 H H1  . WAT . . 250 ? 20.446  6.569 44.773 1.00   0.00 0 . 1
ATOM   2256 H H1  . WAT . . 250 ? -4.818 -45.988  3.486 1.00   0.00 0 . 1
ATOM   2257 H H2  . WAT . . 250 ? 23.618 -6.528 -8.699 1.00   0.00 0 . 1
ATOM   2258 H H2  . WAT . . 250 ? 20.515  7.869 43.989 1.00   0.00 0 . 1
ATOM   2259 H H2  . WAT . . 250 ? -3.927 -44.834  3.083 1.00   0.00 0 . 1
ATOM   2260 O O   . WAT . . 251 ? -44.926 -29.926 -15.087 1.00   0.00 0 . 1
ATOM   2261 O O   . WAT . . 251 ? 34.525 27.570 42.315 1.00   0.00 0 . 1
ATOM   2262 O O   . WAT . . 251 ? -38.922 23.638 55.542 1.00   0.00 0 . 1
ATOM   2263 H H1  . WAT . . 251 ? -44.587 -29.051 -15.242 1.00   0.00 0 . 1
ATOM   2264 H H1  . WAT . . 251 ? 34.938 26.721 42.182 1.00   0.00 0 . 1
ATOM   2265 H H1  . WAT . . 251 ? -38.683 24.121 54.748 1.00   0.00 0 . 1
ATOM   2266 H H2  . WAT . . 251 ? -45.850 -29.795 -14.890 1.00   0.00 0 . 1
ATOM   2267 H H2  . WAT . . 251 ? 35.005 27.958 43.051 1.00   0.00 0 . 1
ATOM   2268 H H2  . WAT . . 251 ? -38.562 24.161 56.255 1.00   0.00 0 . 1
ATOM   2269 O O   . WAT . . 252 ? 43.626 -36.364 15.217 1.00   0.00 0 . 1
ATOM   2270 O O   . WAT . . 252 ? -4.505 30.358 55.187 1.00   0.00 0 . 1
ATOM   2271 O O   . WAT . . 252 ? 24.176 29.235 42.015 1.00   0.00 0 . 1
ATOM   2272 H H1  . WAT . . 252 ? 43.586 -36.103 16.142 1.00   0.00 0 . 1
ATOM   2273 H H1  . WAT . . 252 ? -3.702 29.868 55.330 1.00   0.00 0 . 1
ATOM   2274 H H1  . WAT . . 252 ? 23.535 29.877 42.327 1.00   0.00 0 . 1
ATOM   2275 H H2  . WAT . . 252 ? 42.719 -36.378 14.929 1.00   0.00 0 . 1
ATOM   2276 H H2  . WAT . . 252 ? -5.011 30.227 55.985 1.00   0.00 0 . 1
ATOM   2277 H H2  . WAT . . 252 ? 24.808 29.751 41.519 1.00   0.00 0 . 1
ATOM   2278 O O   . WAT . . 253 ? -45.722 25.836 -24.159 1.00   0.00 0 . 1
ATOM   2279 O O   . WAT . . 253 ? -21.495 -38.999 42.344 1.00   0.00 0 . 1
ATOM   2280 O O   . WAT . . 253 ? 37.816 -46.493 -17.537 1.00   0.00 0 . 1
ATOM   2281 H H1  . WAT . . 253 ? -45.744 25.176 -24.848 1.00   0.00 0 . 1
ATOM   2282 H H1  . WAT . . 253 ? -20.664 -38.730 42.737 1.00   0.00 0 . 1
ATOM   2283 H H1  . WAT . . 253 ? 38.535 -46.763 -16.959 1.00   0.00 0 . 1
ATOM   2284 H H2  . WAT . . 253 ? -45.728 26.678 -24.624 1.00   0.00 0 . 1
ATOM   2285 H H2  . WAT . . 253 ? -22.149 -38.822 43.022 1.00   0.00 0 . 1
ATOM   2286 H H2  . WAT . . 253 ? 37.593 -45.615 -17.259 1.00   0.00 0 . 1
ATOM   2287 O O   . WAT . . 254 ?  2.704 40.396 -26.078 1.00   0.00 0 . 1
ATOM   2288 O O   . WAT . . 254 ? -57.353 -33.868 -9.218 1.00   0.00 0 . 1
ATOM   2289 O O   . WAT . . 254 ? -21.189 41.106 54.844 1.00   0.00 0 . 1
ATOM   2290 H H1  . WAT . . 254 ?  3.127 40.250 -26.912 1.00   0.00 0 . 1
ATOM   2291 H H1  . WAT . . 254 ? -56.796 -34.338 -8.605 1.00   0.00 0 . 1
ATOM   2292 H H1  . WAT . . 254 ? -20.794 40.249 55.044 1.00   0.00 0 . 1
ATOM   2293 H H2  . WAT . . 254 ?  2.339 39.545 -25.840 1.00   0.00 0 . 1
ATOM   2294 H H2  . WAT . . 254 ? -56.759 -33.572 -9.911 1.00   0.00 0 . 1
ATOM   2295 H H2  . WAT . . 254 ? -21.824 40.931 54.155 1.00   0.00 0 . 1
ATOM   2296 O O   . WAT . . 255 ? 31.034 -13.242 42.322 1.00   0.00 0 . 1
ATOM   2297 O O   . WAT . . 255 ? -32.105 44.475 -14.306 1.00   0.00 0 . 1
ATOM   2298 O O   . WAT . . 255 ? -19.965 27.077 -43.851 1.00   0.00 0 . 1
ATOM   2299 H H1  . WAT . . 255 ? 31.594 -13.231 43.097 1.00   0.00 0 . 1
ATOM   2300 H H1  . WAT . . 255 ? -31.707 43.728 -14.757 1.00   0.00 0 . 1
ATOM   2301 H H1  . WAT . . 255 ? -20.862 26.741 -43.782 1.00   0.00 0 . 1
ATOM   2302 H H2  . WAT . . 255 ? 31.347 -12.523 41.780 1.00   0.00 0 . 1
ATOM   2303 H H2  . WAT . . 255 ? -31.364 44.945 -13.914 1.00   0.00 0 . 1
ATOM   2304 H H2  . WAT . . 255 ? -19.571 26.569 -44.556 1.00   0.00 0 . 1
ATOM   2305 O O   . WAT . . 256 ?  5.770 -41.423 -48.701 1.00   0.00 0 . 1
ATOM   2306 O O   . WAT . . 256 ? 19.696 -9.774 -23.111 1.00   0.00 0 . 1
ATOM   2307 O O   . WAT . . 256 ? -60.151  0.501 -10.066 1.00   0.00 0 . 1
ATOM   2308 H H1  . WAT . . 256 ?  4.876 -41.438 -49.039 1.00   0.00 0 . 1
ATOM   2309 H H1  . WAT . . 256 ? 19.009 -9.330 -23.608 1.00   0.00 0 . 1
ATOM   2310 H H1  . WAT . . 256 ? -60.437  1.237 -9.517 1.00   0.00 0 . 1
ATOM   2311 H H2  . WAT . . 256 ?  6.042 -42.347 -48.708 1.00   0.00 0 . 1
ATOM   2312 H H2  . WAT . . 256 ? 20.009 -9.125 -22.489 1.00   0.00 0 . 1
ATOM   2313 H H2  . WAT . . 256 ? -59.496  0.055 -9.534 1.00   0.00 0 . 1
ATOM   2314 O O   . WAT . . 257 ? 44.156 42.001 21.132 1.00   0.00 0 . 1
ATOM   2315 O O   . WAT . . 257 ? 45.771 -26.680 -32.467 1.00   0.00 0 . 1
ATOM   2316 O O   . WAT . . 257 ? -40.367 -28.604 -21.715 1.00   0.00 0 . 1
ATOM   2317 H H1  . WAT . . 257 ? 43.289 41.954 20.733 1.00   0.00 0 . 1
ATOM   2318 H H1  . WAT . . 257 ? 46.147 -25.818 -32.298 1.00   0.00 0 . 1
ATOM   2319 H H1  . WAT . . 257 ? -41.151 -28.199 -21.333 1.00   0.00 0 . 1
ATOM   2320 H H2  . WAT . . 257 ? 44.577 41.183 20.858 1.00   0.00 0 . 1
ATOM   2321 H H2  . WAT . . 257 ? 46.364 -27.077 -33.106 1.00   0.00 0 . 1
ATOM   2322 H H2  . WAT . . 257 ? -39.823 -27.867 -21.996 1.00   0.00 0 . 1
ATOM   2323 O O   . WAT . . 258 ? -2.322 50.164 -38.353 1.00   0.00 0 . 1
ATOM   2324 O O   . WAT . . 258 ? -42.430 -10.010 -35.459 1.00   0.00 0 . 1
ATOM   2325 O O   . WAT . . 258 ? -27.503 -35.610 13.856 1.00   0.00 0 . 1
ATOM   2326 H H1  . WAT . . 258 ? -2.226 50.221 -37.397 1.00   0.00 0 . 1
ATOM   2327 H H1  . WAT . . 258 ? -43.000 -9.279 -35.675 1.00   0.00 0 . 1
ATOM   2328 H H1  . WAT . . 258 ? -27.872 -35.229 14.657 1.00   0.00 0 . 1
ATOM   2329 H H2  . WAT . . 258 ? -1.422 50.166 -38.679 1.00   0.00 0 . 1
ATOM   2330 H H2  . WAT . . 258 ? -42.931 -10.788 -35.703 1.00   0.00 0 . 1
ATOM   2331 H H2  . WAT . . 258 ? -26.711 -36.052 14.142 1.00   0.00 0 . 1
ATOM   2332 O O   . WAT . . 259 ? 20.559 -46.982 -33.019 1.00   0.00 0 . 1
ATOM   2333 O O   . WAT . . 259 ? 30.826 -8.850 -21.569 1.00   0.00 0 . 1
ATOM   2334 O O   . WAT . . 259 ? 24.731 28.933 -37.289 1.00   0.00 0 . 1
ATOM   2335 H H1  . WAT . . 259 ? 19.798 -47.322 -33.476 1.00   0.00 0 . 1
ATOM   2336 H H1  . WAT . . 259 ? 31.543 -8.238 -21.767 1.00   0.00 0 . 1
ATOM   2337 H H1  . WAT . . 259 ? 25.264 28.340 -36.757 1.00   0.00 0 . 1
ATOM   2338 H H2  . WAT . . 259 ? 21.226 -47.657 -33.110 1.00   0.00 0 . 1
ATOM   2339 H H2  . WAT . . 259 ? 30.964 -9.575 -22.170 1.00   0.00 0 . 1
ATOM   2340 H H2  . WAT . . 259 ? 25.214 29.015 -38.111 1.00   0.00 0 . 1
ATOM   2341 O O   . WAT . . 260 ? -43.277  1.341 47.653 1.00   0.00 0 . 1
ATOM   2342 O O   . WAT . . 260 ? 10.664 41.846 37.834 1.00   0.00 0 . 1
ATOM   2343 O O   . WAT . . 260 ? 39.933 31.193 41.488 1.00   0.00 0 . 1
ATOM   2344 H H1  . WAT . . 260 ? -44.092  1.077 48.077 1.00   0.00 0 . 1
ATOM   2345 H H1  . WAT . . 260 ? 11.462 41.907 37.318 1.00   0.00 0 . 1
ATOM   2346 H H1  . WAT . . 260 ? 40.111 31.199 40.550 1.00   0.00 0 . 1
ATOM   2347 H H2  . WAT . . 260 ? -43.478  1.309 46.713 1.00   0.00 0 . 1
ATOM   2348 H H2  . WAT . . 260 ? 10.653 42.630 38.374 1.00   0.00 0 . 1
ATOM   2349 H H2  . WAT . . 260 ? 39.441 30.382 41.640 1.00   0.00 0 . 1
ATOM   2350 O O   . WAT . . 261 ? 49.929 -5.920 -16.309 1.00   0.00 0 . 1
ATOM   2351 O O   . WAT . . 261 ? -45.165 12.169 -38.553 1.00   0.00 0 . 1
ATOM   2352 O O   . WAT . . 261 ? 26.591 -25.786 29.024 1.00   0.00 0 . 1
ATOM   2353 H H1  . WAT . . 261 ? 49.468 -5.981 -17.147 1.00   0.00 0 . 1
ATOM   2354 H H1  . WAT . . 261 ? -45.319 12.938 -37.997 1.00   0.00 0 . 1
ATOM   2355 H H1  . WAT . . 261 ? 25.880 -25.373 29.512 1.00   0.00 0 . 1
ATOM   2356 H H2  . WAT . . 261 ? 49.511 -5.178 -15.871 1.00   0.00 0 . 1
ATOM   2357 H H2  . WAT . . 261 ? -44.572 11.623 -38.052 1.00   0.00 0 . 1
ATOM   2358 H H2  . WAT . . 261 ? 27.370 -25.280 29.248 1.00   0.00 0 . 1
ATOM   2359 O O   . WAT . . 262 ? -11.028 40.087 49.562 1.00   0.00 0 . 1
ATOM   2360 O O   . WAT . . 262 ? 31.071 49.964 23.161 1.00   0.00 0 . 1
ATOM   2361 O O   . WAT . . 262 ? -28.119 -26.331 -1.634 1.00   0.00 0 . 1
ATOM   2362 H H1  . WAT . . 262 ? -11.901 39.821 49.286 1.00   0.00 0 . 1
ATOM   2363 H H1  . WAT . . 262 ? 30.329 49.767 23.729 1.00   0.00 0 . 1
ATOM   2364 H H1  . WAT . . 262 ? -27.747 -25.667 -1.045 1.00   0.00 0 . 1
ATOM   2365 H H2  . WAT . . 262 ? -11.096 40.180 50.520 1.00   0.00 0 . 1
ATOM   2366 H H2  . WAT . . 262 ? 30.671 50.216 22.325 1.00   0.00 0 . 1
ATOM   2367 H H2  . WAT . . 262 ? -27.669 -26.172 -2.471 1.00   0.00 0 . 1
ATOM   2368 O O   . WAT . . 263 ? -39.544 -13.448 48.053 1.00   0.00 0 . 1
ATOM   2369 O O   . WAT . . 263 ? -30.342 51.850  0.109 1.00   0.00 0 . 1
ATOM   2370 O O   . WAT . . 263 ? -41.641 -24.250 40.850 1.00   0.00 0 . 1
ATOM   2371 H H1  . WAT . . 263 ? -38.967 -13.148 47.345 1.00   0.00 0 . 1
ATOM   2372 H H1  . WAT . . 263 ? -29.490 51.730 -0.292 1.00   0.00 0 . 1
ATOM   2373 H H1  . WAT . . 263 ? -41.009 -23.869 40.249 1.00   0.00 0 . 1
ATOM   2374 H H2  . WAT . . 263 ? -40.159 -12.723 48.185 1.00   0.00 0 . 1
ATOM   2375 H H2  . WAT . . 263 ? -30.712 52.617 -0.336 1.00   0.00 0 . 1
ATOM   2376 H H2  . WAT . . 263 ? -41.143 -24.924 41.320 1.00   0.00 0 . 1
ATOM   2377 O O   . WAT . . 264 ?  1.595 32.702 -37.902 1.00   0.00 0 . 1
ATOM   2378 O O   . WAT . . 264 ? 31.919 59.146  8.939 1.00   0.00 0 . 1
ATOM   2379 O O   . WAT . . 264 ? -25.190 50.760 -16.847 1.00   0.00 0 . 1
ATOM   2380 H H1  . WAT . . 264 ?  2.129 33.480 -38.090 1.00   0.00 0 . 1
ATOM   2381 H H1  . WAT . . 264 ? 32.124 58.400  8.387 1.00   0.00 0 . 1
ATOM   2382 H H1  . WAT . . 264 ? -24.244 50.578 -16.881 1.00   0.00 0 . 1
ATOM   2383 H H2  . WAT . . 264 ?  1.498 32.279 -38.753 1.00   0.00 0 . 1
ATOM   2384 H H2  . WAT . . 264 ? 31.377 58.786  9.636 1.00   0.00 0 . 1
ATOM   2385 H H2  . WAT . . 264 ? -25.342 51.106 -15.963 1.00   0.00 0 . 1
ATOM   2386 O O   . WAT . . 265 ? -6.188  0.126 54.404 1.00   0.00 0 . 1
ATOM   2387 O O   . WAT . . 265 ? 26.637 22.359 -10.147 1.00   0.00 0 . 1
ATOM   2388 O O   . WAT . . 265 ? -37.381 -32.060 -15.821 1.00   0.00 0 . 1
ATOM   2389 H H1  . WAT . . 265 ? -6.979  0.566 54.703 1.00   0.00 0 . 1
ATOM   2390 H H1  . WAT . . 265 ? 27.084 23.044 -9.642 1.00   0.00 0 . 1
ATOM   2391 H H1  . WAT . . 265 ? -37.683 -32.807 -16.336 1.00   0.00 0 . 1
ATOM   2392 H H2  . WAT . . 265 ? -5.579  0.838 54.214 1.00   0.00 0 . 1
ATOM   2393 H H2  . WAT . . 265 ? 27.099 21.553 -9.924 1.00   0.00 0 . 1
ATOM   2394 H H2  . WAT . . 265 ? -36.625 -32.392 -15.337 1.00   0.00 0 . 1
ATOM   2395 O O   . WAT . . 266 ? -7.936 -10.110 59.492 1.00   0.00 0 . 1
ATOM   2396 O O   . WAT . . 266 ? 26.286  4.732 24.760 1.00   0.00 0 . 1
ATOM   2397 O O   . WAT . . 266 ? -47.045  3.000 -42.808 1.00   0.00 0 . 1
ATOM   2398 H H1  . WAT . . 266 ? -8.869 -10.116 59.698 1.00   0.00 0 . 1
ATOM   2399 H H1  . WAT . . 266 ? 26.876  3.977 24.797 1.00   0.00 0 . 1
ATOM   2400 H H1  . WAT . . 266 ? -47.047  3.853 -42.367 1.00   0.00 0 . 1
ATOM   2401 H H2  . WAT . . 266 ? -7.542 -9.590 60.202 1.00   0.00 0 . 1
ATOM   2402 H H2  . WAT . . 266 ? 25.921  4.710 23.869 1.00   0.00 0 . 1
ATOM   2403 H H2  . WAT . . 266 ? -46.952  2.365 -42.102 1.00   0.00 0 . 1
ATOM   2404 O O   . WAT . . 267 ? 52.374 -24.813 -7.235 1.00   0.00 0 . 1
ATOM   2405 O O   . WAT . . 267 ? 19.772 48.835 -11.071 1.00   0.00 0 . 1
ATOM   2406 O O   . WAT . . 267 ? -55.680 -1.027 21.352 1.00   0.00 0 . 1
ATOM   2407 H H1  . WAT . . 267 ? 52.067 -24.504 -8.086 1.00   0.00 0 . 1
ATOM   2408 H H1  . WAT . . 267 ? 20.203 48.445 -11.827 1.00   0.00 0 . 1
ATOM   2409 H H1  . WAT . . 267 ? -55.343 -0.992 22.245 1.00   0.00 0 . 1
ATOM   2410 H H2  . WAT . . 267 ? 53.331 -24.751 -7.292 1.00   0.00 0 . 1
ATOM   2411 H H2  . WAT . . 267 ? 19.138 49.449 -11.450 1.00   0.00 0 . 1
ATOM   2412 H H2  . WAT . . 267 ? -55.018 -0.572 20.824 1.00   0.00 0 . 1
ATOM   2413 O O   . WAT . . 268 ? -46.402 -18.366 33.711 1.00   0.00 0 . 1
ATOM   2414 O O   . WAT . . 268 ? -31.729 -37.608 14.145 1.00   0.00 0 . 1
ATOM   2415 O O   . WAT . . 268 ? 18.206 21.910 39.568 1.00   0.00 0 . 1
ATOM   2416 H H1  . WAT . . 268 ? -46.637 -17.473 33.462 1.00   0.00 0 . 1
ATOM   2417 H H1  . WAT . . 268 ? -31.379 -38.202 14.819 1.00   0.00 0 . 1
ATOM   2418 H H1  . WAT . . 268 ? 17.432 22.165 40.069 1.00   0.00 0 . 1
ATOM   2419 H H2  . WAT . . 268 ? -46.637 -18.416 34.638 1.00   0.00 0 . 1
ATOM   2420 H H2  . WAT . . 268 ? -32.653 -37.856 14.074 1.00   0.00 0 . 1
ATOM   2421 H H2  . WAT . . 268 ? 18.561 21.153 40.040 1.00   0.00 0 . 1
ATOM   2422 O O   . WAT . . 269 ? 33.497 42.601 25.577 1.00   0.00 0 . 1
ATOM   2423 O O   . WAT . . 269 ? -11.043 37.696 23.417 1.00   0.00 0 . 1
ATOM   2424 O O   . WAT . . 269 ? -35.586 44.104 -0.376 1.00   0.00 0 . 1
ATOM   2425 H H1  . WAT . . 269 ? 33.916 42.165 24.840 1.00   0.00 0 . 1
ATOM   2426 H H1  . WAT . . 269 ? -10.936 37.829 22.468 1.00   0.00 0 . 1
ATOM   2427 H H1  . WAT . . 269 ? -35.130 43.680  0.342 1.00   0.00 0 . 1
ATOM   2428 H H2  . WAT . . 269 ? 33.510 43.526 25.358 1.00   0.00 0 . 1
ATOM   2429 H H2  . WAT . . 269 ? -10.730 38.519 23.802 1.00   0.00 0 . 1
ATOM   2430 H H2  . WAT . . 269 ? -36.192 44.715  0.045 1.00   0.00 0 . 1
ATOM   2431 O O   . WAT . . 270 ? -14.827 10.941 45.382 1.00   0.00 0 . 1
ATOM   2432 O O   . WAT . . 270 ? -35.297 -44.162 -15.073 1.00   0.00 0 . 1
ATOM   2433 O O   . WAT . . 270 ? -52.066 24.961 -12.354 1.00   0.00 0 . 1
ATOM   2434 H H1  . WAT . . 270 ? -15.725 11.282 45.380 1.00   0.00 0 . 1
ATOM   2435 H H1  . WAT . . 270 ? -34.881 -44.210 -14.219 1.00   0.00 0 . 1
ATOM   2436 H H1  . WAT . . 270 ? -52.738 25.557 -12.663 1.00   0.00 0 . 1
ATOM   2437 H H2  . WAT . . 270 ? -14.330 11.574 44.854 1.00   0.00 0 . 1
ATOM   2438 H H2  . WAT . . 270 ? -35.802 -44.968 -15.144 1.00   0.00 0 . 1
ATOM   2439 H H2  . WAT . . 270 ? -52.510 24.423 -11.691 1.00   0.00 0 . 1
ATOM   2440 O O   . WAT . . 271 ? -18.746 27.571 33.761 1.00   0.00 0 . 1
ATOM   2441 O O   . WAT . . 271 ? -0.124 -61.567 12.931 1.00   0.00 0 . 1
ATOM   2442 O O   . WAT . . 271 ? 24.031 -7.023 -42.002 1.00   0.00 0 . 1
ATOM   2443 H H1  . WAT . . 271 ? -18.654 26.645 33.530 1.00   0.00 0 . 1
ATOM   2444 H H1  . WAT . . 271 ? -1.033 -61.506 13.220 1.00   0.00 0 . 1
ATOM   2445 H H1  . WAT . . 271 ? 23.401 -6.365 -42.296 1.00   0.00 0 . 1
ATOM   2446 H H2  . WAT . . 271 ? -19.325 27.932 33.085 1.00   0.00 0 . 1
ATOM   2447 H H2  . WAT . . 271 ?  0.383 -61.275 13.683 1.00   0.00 0 . 1
ATOM   2448 H H2  . WAT . . 271 ? 23.988 -6.984 -41.048 1.00   0.00 0 . 1
ATOM   2449 O O   . WAT . . 272 ? -51.430 20.852  0.790 1.00   0.00 0 . 1
ATOM   2450 O O   . WAT . . 272 ? -4.618 50.383 30.449 1.00   0.00 0 . 1
ATOM   2451 O O   . WAT . . 272 ? 49.229 12.556 27.125 1.00   0.00 0 . 1
ATOM   2452 H H1  . WAT . . 272 ? -51.494 20.866  1.745 1.00   0.00 0 . 1
ATOM   2453 H H1  . WAT . . 272 ? -4.389 51.266 30.188 1.00   0.00 0 . 1
ATOM   2454 H H1  . WAT . . 272 ? 50.138 12.262 27.192 1.00   0.00 0 . 1
ATOM   2455 H H2  . WAT . . 272 ? -51.835 20.019  0.525 1.00   0.00 0 . 1
ATOM   2456 H H2  . WAT . . 272 ? -5.272 50.101 29.801 1.00   0.00 0 . 1
ATOM   2457 H H2  . WAT . . 272 ? 48.708 11.791 27.365 1.00   0.00 0 . 1
ATOM   2458 O O   . WAT . . 273 ? -39.272 -6.123 -28.829 1.00   0.00 0 . 1
ATOM   2459 O O   . WAT . . 273 ? -53.617 -10.112 -48.310 1.00   0.00 0 . 1
ATOM   2460 O O   . WAT . . 273 ? -8.801 -4.547 59.013 1.00   0.00 0 . 1
ATOM   2461 H H1  . WAT . . 273 ? -38.879 -6.956 -29.064 1.00   0.00 0 . 1
ATOM   2462 H H1  . WAT . . 273 ? -52.858 -10.293 -47.756 1.00   0.00 0 . 1
ATOM   2463 H H1  . WAT . . 273 ? -8.861 -3.649 58.702 1.00   0.00 0 . 1
ATOM   2464 H H2  . WAT . . 273 ? -39.873 -5.933 -29.543 1.00   0.00 0 . 1
ATOM   2465 H H2  . WAT . . 273 ? -54.089 -9.410 -47.853 1.00   0.00 0 . 1
ATOM   2466 H H2  . WAT . . 273 ? -9.703 -4.838 59.081 1.00   0.00 0 . 1
ATOM   2467 O O   . WAT . . 274 ? -35.595 40.657 15.362 1.00   0.00 0 . 1
ATOM   2468 O O   . WAT . . 274 ? 29.927 -8.364 -32.579 1.00   0.00 0 . 1
ATOM   2469 O O   . WAT . . 274 ? -42.540 -36.078 -13.028 1.00   0.00 0 . 1
ATOM   2470 H H1  . WAT . . 274 ? -35.341 39.778 15.090 1.00   0.00 0 . 1
ATOM   2471 H H1  . WAT . . 274 ? 29.287 -9.078 -32.635 1.00   0.00 0 . 1
ATOM   2472 H H1  . WAT . . 274 ? -41.961 -36.001 -12.275 1.00   0.00 0 . 1
ATOM   2473 H H2  . WAT . . 274 ? -35.767 40.583 16.306 1.00   0.00 0 . 1
ATOM   2474 H H2  . WAT . . 274 ? 29.921 -7.975 -33.452 1.00   0.00 0 . 1
ATOM   2475 H H2  . WAT . . 274 ? -42.297 -35.355 -13.595 1.00   0.00 0 . 1
ATOM   2476 O O   . WAT . . 275 ? -37.134 24.885 -35.391 1.00   0.00 0 . 1
ATOM   2477 O O   . WAT . . 275 ? -32.892  7.448 47.584 1.00   0.00 0 . 1
ATOM   2478 O O   . WAT . . 275 ?  4.224 -8.181 -28.352 1.00   0.00 0 . 1
ATOM   2479 H H1  . WAT . . 275 ? -37.451 24.929 -36.288 1.00   0.00 0 . 1
ATOM   2480 H H1  . WAT . . 275 ? -32.118  6.959 47.868 1.00   0.00 0 . 1
ATOM   2481 H H1  . WAT . . 275 ?  4.705 -8.607 -27.649 1.00   0.00 0 . 1
ATOM   2482 H H2  . WAT . . 275 ? -37.572 24.116 -35.019 1.00   0.00 0 . 1
ATOM   2483 H H2  . WAT . . 275 ? -33.553  6.783 47.430 1.00   0.00 0 . 1
ATOM   2484 H H2  . WAT . . 275 ?  4.690 -8.449 -29.150 1.00   0.00 0 . 1
ATOM   2485 O O   . WAT . . 276 ? -1.120 40.821 -51.406 1.00   0.00 0 . 1
ATOM   2486 O O   . WAT . . 276 ?  0.830 13.652  1.843 1.00   0.00 0 . 1
ATOM   2487 O O   . WAT . . 276 ? 48.971  7.113 42.644 1.00   0.00 0 . 1
ATOM   2488 H H1  . WAT . . 276 ? -1.592 41.342 -50.761 1.00   0.00 0 . 1
ATOM   2489 H H1  . WAT . . 276 ?  0.009 13.194  1.673 1.00   0.00 0 . 1
ATOM   2490 H H1  . WAT . . 276 ? 48.380  7.607 43.209 1.00   0.00 0 . 1
ATOM   2491 H H2  . WAT . . 276 ? -1.510 39.955 -51.337 1.00   0.00 0 . 1
ATOM   2492 H H2  . WAT . . 276 ?  1.261 13.135  2.526 1.00   0.00 0 . 1
ATOM   2493 H H2  . WAT . . 276 ? 49.848  7.435 42.866 1.00   0.00 0 . 1
ATOM   2494 O O   . WAT . . 277 ? 28.075 -48.118 -0.470 1.00   0.00 0 . 1
ATOM   2495 O O   . WAT . . 277 ? 11.613 -33.126 -33.377 1.00   0.00 0 . 1
ATOM   2496 O O   . WAT . . 277 ? -21.271 -41.623 -41.798 1.00   0.00 0 . 1
ATOM   2497 H H1  . WAT . . 277 ? 28.885 -47.660 -0.260 1.00   0.00 0 . 1
ATOM   2498 H H1  . WAT . . 277 ? 10.846 -32.872 -32.864 1.00   0.00 0 . 1
ATOM   2499 H H1  . WAT . . 277 ? -21.847 -41.500 -41.040 1.00   0.00 0 . 1
ATOM   2500 H H2  . WAT . . 277 ? 27.605 -47.515 -1.054 1.00   0.00 0 . 1
ATOM   2501 H H2  . WAT . . 277 ? 11.410 -32.833 -34.266 1.00   0.00 0 . 1
ATOM   2502 H H2  . WAT . . 277 ? -21.855 -41.896 -42.486 1.00   0.00 0 . 1
ATOM   2503 O O   . WAT . . 278 ? -45.344 -0.250 42.184 1.00   0.00 0 . 1
ATOM   2504 O O   . WAT . . 278 ? 18.235 -8.825 51.398 1.00   0.00 0 . 1
ATOM   2505 O O   . WAT . . 278 ? -50.004 47.358 28.708 1.00   0.00 0 . 1
ATOM   2506 H H1  . WAT . . 278 ? -44.880 -0.158 43.015 1.00   0.00 0 . 1
ATOM   2507 H H1  . WAT . . 278 ? 17.373 -9.241 51.471 1.00   0.00 0 . 1
ATOM   2508 H H1  . WAT . . 278 ? -50.779 46.940 28.349 1.00   0.00 0 . 1
ATOM   2509 H H2  . WAT . . 278 ? -45.971 -0.950 42.336 1.00   0.00 0 . 1
ATOM   2510 H H2  . WAT . . 278 ? 18.735 -9.176 52.140 1.00   0.00 0 . 1
ATOM   2511 H H2  . WAT . . 278 ? -49.316 46.693 28.670 1.00   0.00 0 . 1
ATOM   2512 O O   . WAT . . 279 ? 12.681 61.993 -22.738 1.00   0.00 0 . 1
ATOM   2513 O O   . WAT . . 279 ? -34.818 22.758 14.329 1.00   0.00 0 . 1
ATOM   2514 O O   . WAT . . 279 ? -22.866 -11.596 48.158 1.00   0.00 0 . 1
ATOM   2515 H H1  . WAT . . 279 ? 12.313 61.702 -21.897 1.00   0.00 0 . 1
ATOM   2516 H H1  . WAT . . 279 ? -34.425 22.329 13.574 1.00   0.00 0 . 1
ATOM   2517 H H1  . WAT . . 279 ? -23.230 -10.965 47.546 1.00   0.00 0 . 1
ATOM   2518 H H2  . WAT . . 279 ? 13.118 61.224 -23.082 1.00   0.00 0 . 1
ATOM   2519 H H2  . WAT . . 279 ? -35.350 22.068 14.748 1.00   0.00 0 . 1
ATOM   2520 H H2  . WAT . . 279 ? -23.231 -11.341 49.010 1.00   0.00 0 . 1
ATOM   2521 O O   . WAT . . 280 ? -40.266 32.924 34.082 1.00   0.00 0 . 1
ATOM   2522 O O   . WAT . . 280 ? -16.505 -29.040 -15.999 1.00   0.00 0 . 1
ATOM   2523 O O   . WAT . . 280 ? -25.947 -26.659 56.198 1.00   0.00 0 . 1
ATOM   2524 H H1  . WAT . . 280 ? -40.081 32.041 34.404 1.00   0.00 0 . 1
ATOM   2525 H H1  . WAT . . 280 ? -16.833 -28.801 -16.870 1.00   0.00 0 . 1
ATOM   2526 H H1  . WAT . . 280 ? -25.329 -27.103 55.606 1.00   0.00 0 . 1
ATOM   2527 H H2  . WAT . . 280 ? -41.111 32.852 33.652 1.00   0.00 0 . 1
ATOM   2528 H H2  . WAT . . 280 ? -17.222 -28.828 -15.405 1.00   0.00 0 . 1
ATOM   2529 H H2  . WAT . . 280 ? -25.721 -25.738 56.115 1.00   0.00 0 . 1
ATOM   2530 O O   . WAT . . 281 ? 33.018 36.389  7.837 1.00   0.00 0 . 1
ATOM   2531 O O   . WAT . . 281 ? -33.710 -48.633 -4.814 1.00   0.00 0 . 1
ATOM   2532 O O   . WAT . . 281 ? -3.196 16.982 -28.625 1.00   0.00 0 . 1
ATOM   2533 H H1  . WAT . . 281 ? 33.551 35.680  8.176 1.00   0.00 0 . 1
ATOM   2534 H H1  . WAT . . 281 ? -33.490 -47.972 -4.160 1.00   0.00 0 . 1
ATOM   2535 H H1  . WAT . . 281 ? -3.900 17.174 -29.245 1.00   0.00 0 . 1
ATOM   2536 H H2  . WAT . . 281 ? 32.317 35.954  7.350 1.00   0.00 0 . 1
ATOM   2537 H H2  . WAT . . 281 ? -34.376 -48.227 -5.361 1.00   0.00 0 . 1
ATOM   2538 H H2  . WAT . . 281 ? -2.437 17.444 -28.980 1.00   0.00 0 . 1
ATOM   2539 O O   . WAT . . 282 ? -49.786 -17.470 28.398 1.00   0.00 0 . 1
ATOM   2540 O O   . WAT . . 282 ? -23.606 12.670 58.843 1.00   0.00 0 . 1
ATOM   2541 O O   . WAT . . 282 ?  7.516 -11.360 40.583 1.00   0.00 0 . 1
ATOM   2542 H H1  . WAT . . 282 ? -49.188 -17.436 29.144 1.00   0.00 0 . 1
ATOM   2543 H H1  . WAT . . 282 ? -24.446 12.771 59.293 1.00   0.00 0 . 1
ATOM   2544 H H1  . WAT . . 282 ?  7.337 -10.696 41.242 1.00   0.00 0 . 1
ATOM   2545 H H2  . WAT . . 282 ? -49.430 -18.151 27.830 1.00   0.00 0 . 1
ATOM   2546 H H2  . WAT . . 282 ? -23.489 11.733 58.746 1.00   0.00 0 . 1
ATOM   2547 H H2  . WAT . . 282 ?  8.388 -11.138 40.253 1.00   0.00 0 . 1
ATOM   2548 O O   . WAT . . 283 ? -21.578 55.448 -6.751 1.00   0.00 0 . 1
ATOM   2549 O O   . WAT . . 283 ? 64.779 -1.559 -12.434 1.00   0.00 0 . 1
ATOM   2550 O O   . WAT . . 283 ? 26.685 20.764 -41.108 1.00   0.00 0 . 1
ATOM   2551 H H1  . WAT . . 283 ? -20.840 55.224 -6.179 1.00   0.00 0 . 1
ATOM   2552 H H1  . WAT . . 283 ? 64.736 -0.912 -13.144 1.00   0.00 0 . 1
ATOM   2553 H H1  . WAT . . 283 ? 26.946 19.875 -40.833 1.00   0.00 0 . 1
ATOM   2554 H H2  . WAT . . 283 ? -21.628 54.712 -7.365 1.00   0.00 0 . 1
ATOM   2555 H H2  . WAT . . 283 ? 65.327 -2.264 -12.772 1.00   0.00 0 . 1
ATOM   2556 H H2  . WAT . . 283 ? 26.319 20.635 -41.985 1.00   0.00 0 . 1
ATOM   2557 O O   . WAT . . 284 ? -44.278  4.694 35.541 1.00   0.00 0 . 1
ATOM   2558 O O   . WAT . . 284 ? -16.956 -27.595 40.488 1.00   0.00 0 . 1
ATOM   2559 O O   . WAT . . 284 ? 51.053  0.401 16.579 1.00   0.00 0 . 1
ATOM   2560 H H1  . WAT . . 284 ? -44.227  5.248 34.766 1.00   0.00 0 . 1
ATOM   2561 H H1  . WAT . . 284 ? -17.764 -27.765 40.975 1.00   0.00 0 . 1
ATOM   2562 H H1  . WAT . . 284 ? 50.720  1.148 17.074 1.00   0.00 0 . 1
ATOM   2563 H H2  . WAT . . 284 ? -43.643  5.076 36.151 1.00   0.00 0 . 1
ATOM   2564 H H2  . WAT . . 284 ? -16.414 -27.108 41.099 1.00   0.00 0 . 1
ATOM   2565 H H2  . WAT . . 284 ? 50.702  0.517 15.701 1.00   0.00 0 . 1
ATOM   2566 O O   . WAT . . 285 ? 51.255 16.481 44.865 1.00   0.00 0 . 1
ATOM   2567 O O   . WAT . . 285 ? 48.383 17.819 35.531 1.00   0.00 0 . 1
ATOM   2568 O O   . WAT . . 285 ? 12.987 -13.892 57.818 1.00   0.00 0 . 1
ATOM   2569 H H1  . WAT . . 285 ? 50.941 16.492 45.762 1.00   0.00 0 . 1
ATOM   2570 H H1  . WAT . . 285 ? 48.898 17.042 35.725 1.00   0.00 0 . 1
ATOM   2571 H H1  . WAT . . 285 ? 12.384 -14.604 58.030 1.00   0.00 0 . 1
ATOM   2572 H H2  . WAT . . 285 ? 51.740 15.654 44.783 1.00   0.00 0 . 1
ATOM   2573 H H2  . WAT . . 285 ? 47.674 17.507 34.963 1.00   0.00 0 . 1
ATOM   2574 H H2  . WAT . . 285 ? 12.589 -13.451 57.075 1.00   0.00 0 . 1
ATOM   2575 O O   . WAT . . 286 ? 47.207 -28.427 -22.108 1.00   0.00 0 . 1
ATOM   2576 O O   . WAT . . 286 ? -50.496 -44.427  7.040 1.00   0.00 0 . 1
ATOM   2577 O O   . WAT . . 286 ? -20.940 -22.037 -34.471 1.00   0.00 0 . 1
ATOM   2578 H H1  . WAT . . 286 ? 46.992 -27.558 -22.463 1.00   0.00 0 . 1
ATOM   2579 H H1  . WAT . . 286 ? -50.678 -44.896  6.235 1.00   0.00 0 . 1
ATOM   2580 H H1  . WAT . . 286 ? -21.520 -21.297 -34.284 1.00   0.00 0 . 1
ATOM   2581 H H2  . WAT . . 286 ? 46.360 -28.854 -21.988 1.00   0.00 0 . 1
ATOM   2582 H H2  . WAT . . 286 ? -50.772 -45.019  7.738 1.00   0.00 0 . 1
ATOM   2583 H H2  . WAT . . 286 ? -20.922 -22.087 -35.427 1.00   0.00 0 . 1
ATOM   2584 O O   . WAT . . 287 ? -25.796  4.683 21.701 1.00   0.00 0 . 1
ATOM   2585 O O   . WAT . . 287 ? -25.350 39.260  4.993 1.00   0.00 0 . 1
ATOM   2586 O O   . WAT . . 287 ? 16.554 -25.467 -26.154 1.00   0.00 0 . 1
ATOM   2587 H H1  . WAT . . 287 ? -26.129  3.932 22.194 1.00   0.00 0 . 1
ATOM   2588 H H1  . WAT . . 287 ? -25.482 39.198  4.042 1.00   0.00 0 . 1
ATOM   2589 H H1  . WAT . . 287 ? 17.074 -25.781 -26.889 1.00   0.00 0 . 1
ATOM   2590 H H2  . WAT . . 287 ? -25.470  4.317 20.877 1.00   0.00 0 . 1
ATOM   2591 H H2  . WAT . . 287 ? -24.444 39.562  5.080 1.00   0.00 0 . 1
ATOM   2592 H H2  . WAT . . 287 ? 16.952 -25.892 -25.384 1.00   0.00 0 . 1
ATOM   2593 O O   . WAT . . 288 ? 24.925 58.400  8.685 1.00   0.00 0 . 1
ATOM   2594 O O   . WAT . . 288 ?  7.809 66.109 -24.733 1.00   0.00 0 . 1
ATOM   2595 O O   . WAT . . 288 ? 25.828 -61.329 20.685 1.00   0.00 0 . 1
ATOM   2596 H H1  . WAT . . 288 ? 24.082 58.233  9.101 1.00   0.00 0 . 1
ATOM   2597 H H1  . WAT . . 288 ?  7.988 65.505 -24.017 1.00   0.00 0 . 1
ATOM   2598 H H1  . WAT . . 288 ? 25.304 -62.088 20.433 1.00   0.00 0 . 1
ATOM   2599 H H2  . WAT . . 288 ? 25.575 58.066  9.305 1.00   0.00 0 . 1
ATOM   2600 H H2  . WAT . . 288 ?  8.675 66.419 -25.000 1.00   0.00 0 . 1
ATOM   2601 H H2  . WAT . . 288 ? 25.295 -60.880 21.335 1.00   0.00 0 . 1
ATOM   2602 O O   . WAT . . 289 ? -21.726 43.669 55.355 1.00   0.00 0 . 1
ATOM   2603 O O   . WAT . . 289 ? -45.662 43.879 -6.143 1.00   0.00 0 . 1
ATOM   2604 O O   . WAT . . 289 ? 29.808 -36.922 45.822 1.00   0.00 0 . 1
ATOM   2605 H H1  . WAT . . 289 ? -21.561 42.861 54.862 1.00   0.00 0 . 1
ATOM   2606 H H1  . WAT . . 289 ? -45.619 44.769 -6.516 1.00   0.00 0 . 1
ATOM   2607 H H1  . WAT . . 289 ? 29.881 -35.967 45.900 1.00   0.00 0 . 1
ATOM   2608 H H2  . WAT . . 289 ? -22.096 43.367 56.187 1.00   0.00 0 . 1
ATOM   2609 H H2  . WAT . . 289 ? -46.431 43.901 -5.578 1.00   0.00 0 . 1
ATOM   2610 H H2  . WAT . . 289 ? 29.304 -37.189 46.588 1.00   0.00 0 . 1
ATOM   2611 O O   . WAT . . 290 ? 39.146  9.898 31.800 1.00   0.00 0 . 1
ATOM   2612 O O   . WAT . . 290 ? 26.204 -53.498 34.632 1.00   0.00 0 . 1
ATOM   2613 O O   . WAT . . 290 ? 28.403  8.947 -54.049 1.00   0.00 0 . 1
ATOM   2614 H H1  . WAT . . 290 ? 39.299  8.955 31.920 1.00   0.00 0 . 1
ATOM   2615 H H1  . WAT . . 290 ? 25.610 -53.712 35.358 1.00   0.00 0 . 1
ATOM   2616 H H1  . WAT . . 290 ? 27.886  9.750 -53.926 1.00   0.00 0 . 1
ATOM   2617 H H2  . WAT . . 290 ? 38.227  9.945 31.516 1.00   0.00 0 . 1
ATOM   2618 H H2  . WAT . . 290 ? 25.949 -54.106 33.938 1.00   0.00 0 . 1
ATOM   2619 H H2  . WAT . . 290 ? 27.819  8.247 -53.773 1.00   0.00 0 . 1
ATOM   2620 O O   . WAT . . 291 ? 28.825 -15.679  0.692 1.00   0.00 0 . 1
ATOM   2621 O O   . WAT . . 291 ? 47.859  5.364 30.933 1.00   0.00 0 . 1
ATOM   2622 O O   . WAT . . 291 ? -21.789 -11.253 66.208 1.00   0.00 0 . 1
ATOM   2623 H H1  . WAT . . 291 ? 29.460 -15.934  0.018 1.00   0.00 0 . 1
ATOM   2624 H H1  . WAT . . 291 ? 48.299  5.893 30.272 1.00   0.00 0 . 1
ATOM   2625 H H1  . WAT . . 291 ? -22.320 -11.879 65.725 1.00   0.00 0 . 1
ATOM   2626 H H2  . WAT . . 291 ? 28.108 -16.315  0.583 1.00   0.00 0 . 1
ATOM   2627 H H2  . WAT . . 291 ? 47.768  5.951 31.690 1.00   0.00 0 . 1
ATOM   2628 H H2  . WAT . . 291 ? -20.896 -11.584 66.123 1.00   0.00 0 . 1
ATOM   2629 O O   . WAT . . 292 ?  8.592 45.721 -23.932 1.00   0.00 0 . 1
ATOM   2630 O O   . WAT . . 292 ? 39.765 11.660 54.563 1.00   0.00 0 . 1
ATOM   2631 O O   . WAT . . 292 ? -29.798 -7.979 -41.989 1.00   0.00 0 . 1
ATOM   2632 H H1  . WAT . . 292 ?  9.463 45.689 -23.536 1.00   0.00 0 . 1
ATOM   2633 H H1  . WAT . . 292 ? 40.531 11.774 55.135 1.00   0.00 0 . 1
ATOM   2634 H H1  . WAT . . 292 ? -30.685 -8.306 -41.827 1.00   0.00 0 . 1
ATOM   2635 H H2  . WAT . . 292 ?  8.325 44.798 -23.982 1.00   0.00 0 . 1
ATOM   2636 H H2  . WAT . . 292 ? 39.103 11.265 55.129 1.00   0.00 0 . 1
ATOM   2637 H H2  . WAT . . 292 ? -29.575 -7.495 -41.190 1.00   0.00 0 . 1
ATOM   2638 O O   . WAT . . 293 ? -3.559 -27.108 47.804 1.00   0.00 0 . 1
ATOM   2639 O O   . WAT . . 293 ? 16.271 -4.491 33.924 1.00   0.00 0 . 1
ATOM   2640 O O   . WAT . . 293 ? -29.677  7.140 -33.057 1.00   0.00 0 . 1
ATOM   2641 H H1  . WAT . . 293 ? -3.538 -26.221 48.170 1.00   0.00 0 . 1
ATOM   2642 H H1  . WAT . . 293 ? 16.830 -4.950 34.545 1.00   0.00 0 . 1
ATOM   2643 H H1  . WAT . . 293 ? -30.312  6.421 -33.058 1.00   0.00 0 . 1
ATOM   2644 H H2  . WAT . . 293 ? -2.755 -27.517 48.128 1.00   0.00 0 . 1
ATOM   2645 H H2  . WAT . . 293 ? 15.673 -3.976 34.463 1.00   0.00 0 . 1
ATOM   2646 H H2  . WAT . . 293 ? -28.844  6.711 -32.859 1.00   0.00 0 . 1
ATOM   2647 O O   . WAT . . 294 ? 46.177 -5.437 14.863 1.00   0.00 0 . 1
ATOM   2648 O O   . WAT . . 294 ? -15.219 -42.600 -38.462 1.00   0.00 0 . 1
ATOM   2649 O O   . WAT . . 294 ? -18.435 -46.898 -26.016 1.00   0.00 0 . 1
ATOM   2650 H H1  . WAT . . 294 ? 45.450 -5.077 14.357 1.00   0.00 0 . 1
ATOM   2651 H H1  . WAT . . 294 ? -16.055 -42.686 -38.000 1.00   0.00 0 . 1
ATOM   2652 H H1  . WAT . . 294 ? -17.628 -46.410 -25.835 1.00   0.00 0 . 1
ATOM   2653 H H2  . WAT . . 294 ? 46.339 -6.295 14.474 1.00   0.00 0 . 1
ATOM   2654 H H2  . WAT . . 294 ? -14.973 -43.509 -38.666 1.00   0.00 0 . 1
ATOM   2655 H H2  . WAT . . 294 ? -18.209 -47.808 -25.838 1.00   0.00 0 . 1
ATOM   2656 O O   . WAT . . 295 ? -12.428 -14.061 -50.295 1.00   0.00 0 . 1
ATOM   2657 O O   . WAT . . 295 ? -42.148 -11.856 -10.675 1.00   0.00 0 . 1
ATOM   2658 O O   . WAT . . 295 ? 42.545 17.723 -20.947 1.00   0.00 0 . 1
ATOM   2659 H H1  . WAT . . 295 ? -11.539 -14.276 -50.563 1.00   0.00 0 . 1
ATOM   2660 H H1  . WAT . . 295 ? -42.522 -12.324 -9.931 1.00   0.00 0 . 1
ATOM   2661 H H1  . WAT . . 295 ? 42.390 18.327 -21.669 1.00   0.00 0 . 1
ATOM   2662 H H2  . WAT . . 295 ? -12.605 -14.655 -49.557 1.00   0.00 0 . 1
ATOM   2663 H H2  . WAT . . 295 ? -41.725 -11.090 -10.287 1.00   0.00 0 . 1
ATOM   2664 H H2  . WAT . . 295 ? 43.250 17.151 -21.274 1.00   0.00 0 . 1
ATOM   2665 O O   . WAT . . 296 ? 12.479  8.321 -36.599 1.00   0.00 0 . 1
ATOM   2666 O O   . WAT . . 296 ? -32.059 -8.502 -28.904 1.00   0.00 0 . 1
ATOM   2667 O O   . WAT . . 296 ?  2.263 10.918 42.018 1.00   0.00 0 . 1
ATOM   2668 H H1  . WAT . . 296 ? 13.125  8.168 -37.294 1.00   0.00 0 . 1
ATOM   2669 H H1  . WAT . . 296 ? -32.297 -8.648 -29.826 1.00   0.00 0 . 1
ATOM   2670 H H1  . WAT . . 296 ?  2.856 11.539 41.606 1.00   0.00 0 . 1
ATOM   2671 H H2  . WAT . . 296 ? 11.918  7.545 -36.625 1.00   0.00 0 . 1
ATOM   2672 H H2  . WAT . . 296 ? -31.099 -8.511 -28.913 1.00   0.00 0 . 1
ATOM   2673 H H2  . WAT . . 296 ?  2.708 10.076 41.942 1.00   0.00 0 . 1
ATOM   2674 O O   . WAT . . 297 ? 20.255 -28.607 40.712 1.00   0.00 0 . 1
ATOM   2675 O O   . WAT . . 297 ?  1.398 29.724 50.240 1.00   0.00 0 . 1
ATOM   2676 O O   . WAT . . 297 ? -51.907 -5.429 -36.882 1.00   0.00 0 . 1
ATOM   2677 H H1  . WAT . . 297 ? 20.091 -29.382 40.178 1.00   0.00 0 . 1
ATOM   2678 H H1  . WAT . . 297 ?  1.447 29.375 51.133 1.00   0.00 0 . 1
ATOM   2679 H H1  . WAT . . 297 ? -51.539 -5.949 -37.590 1.00   0.00 0 . 1
ATOM   2680 H H2  . WAT . . 297 ? 21.171 -28.698 40.984 1.00   0.00 0 . 1
ATOM   2681 H H2  . WAT . . 297 ?  0.562 30.177 50.203 1.00   0.00 0 . 1
ATOM   2682 H H2  . WAT . . 297 ? -52.849 -5.568 -36.940 1.00   0.00 0 . 1
ATOM   2683 O O   . WAT . . 298 ? 12.515 -29.587 32.503 1.00   0.00 0 . 1
ATOM   2684 O O   . WAT . . 298 ? -30.241 -50.203 -22.010 1.00   0.00 0 . 1
ATOM   2685 O O   . WAT . . 298 ? -58.598 -16.234 -21.143 1.00   0.00 0 . 1
ATOM   2686 H H1  . WAT . . 298 ? 12.703 -28.811 33.030 1.00   0.00 0 . 1
ATOM   2687 H H1  . WAT . . 298 ? -29.843 -49.515 -21.484 1.00   0.00 0 . 1
ATOM   2688 H H1  . WAT . . 298 ? -58.904 -15.347 -21.343 1.00   0.00 0 . 1
ATOM   2689 H H2  . WAT . . 298 ? 12.823 -29.363 31.624 1.00   0.00 0 . 1
ATOM   2690 H H2  . WAT . . 298 ? -31.136 -50.271 -21.668 1.00   0.00 0 . 1
ATOM   2691 H H2  . WAT . . 298 ? -57.865 -16.103 -20.550 1.00   0.00 0 . 1
ATOM   2692 O O   . WAT . . 299 ? 34.162 -16.925 -19.178 1.00   0.00 0 . 1
ATOM   2693 O O   . WAT . . 299 ? 22.334 -50.769 -12.209 1.00   0.00 0 . 1
ATOM   2694 O O   . WAT . . 299 ? -43.177 -6.414 -41.469 1.00   0.00 0 . 1
ATOM   2695 H H1  . WAT . . 299 ? 34.806 -16.258 -19.434 1.00   0.00 0 . 1
ATOM   2696 H H1  . WAT . . 299 ? 23.118 -50.636 -11.679 1.00   0.00 0 . 1
ATOM   2697 H H1  . WAT . . 299 ? -42.434 -5.988 -41.892 1.00   0.00 0 . 1
ATOM   2698 H H2  . WAT . . 299 ? 34.089 -16.819 -18.224 1.00   0.00 0 . 1
ATOM   2699 H H2  . WAT . . 299 ? 21.677 -51.081 -11.587 1.00   0.00 0 . 1
ATOM   2700 H H2  . WAT . . 299 ? -43.498 -7.041 -42.109 1.00   0.00 0 . 1
ATOM   2701 O O   . WAT . . 300 ? 37.951 -25.290 33.142 1.00   0.00 0 . 1
ATOM   2702 O O   . WAT . . 300 ? 15.456 33.007 -33.701 1.00   0.00 0 . 1
ATOM   2703 O O   . WAT . . 300 ? -43.053 -5.673  5.466 1.00   0.00 0 . 1
ATOM   2704 H H1  . WAT . . 300 ? 38.315 -24.797 33.883 1.00   0.00 0 . 1
ATOM   2705 H H1  . WAT . . 300 ? 16.245 33.478 -33.989 1.00   0.00 0 . 1
ATOM   2706 H H1  . WAT . . 300 ? -43.208 -6.523  5.860 1.00   0.00 0 . 1
ATOM   2707 H H2  . WAT . . 300 ? 37.071 -25.537 33.424 1.00   0.00 0 . 1
ATOM   2708 H H2  . WAT . . 300 ? 15.636 32.747 -32.803 1.00   0.00 0 . 1
ATOM   2709 H H2  . WAT . . 300 ? -42.338 -5.822  4.846 1.00   0.00 0 . 1
ATOM   2710 O O   . WAT . . 301 ? 50.468 -19.223  2.988 1.00   0.00 0 . 1
ATOM   2711 O O   . WAT . . 301 ?  5.502 -2.829 -15.313 1.00   0.00 0 . 1
ATOM   2712 O O   . WAT . . 301 ? -21.232 29.623 42.444 1.00   0.00 0 . 1
ATOM   2713 H H1  . WAT . . 301 ? 49.811 -19.931  3.001 1.00   0.00 0 . 1
ATOM   2714 H H1  . WAT . . 301 ?  5.392 -2.102 -14.697 1.00   0.00 0 . 1
ATOM   2715 H H1  . WAT . . 301 ? -20.350 29.766 42.803 1.00   0.00 0 . 1
ATOM   2716 H H2  . WAT . . 301 ? 51.230 -19.610  3.413 1.00   0.00 0 . 1
ATOM   2717 H H2  . WAT . . 301 ?  4.604 -3.088 -15.534 1.00   0.00 0 . 1
ATOM   2718 H H2  . WAT . . 301 ? -21.709 30.422 42.659 1.00   0.00 0 . 1
ATOM   2719 O O   . WAT . . 302 ? -13.177 -56.633 -16.136 1.00   0.00 0 . 1
ATOM   2720 O O   . WAT . . 302 ? -41.647 24.645 -35.496 1.00   0.00 0 . 1
ATOM   2721 O O   . WAT . . 302 ? -43.785  1.567  0.474 1.00   0.00 0 . 1
ATOM   2722 H H1  . WAT . . 302 ? -13.116 -57.449 -15.636 1.00   0.00 0 . 1
ATOM   2723 H H1  . WAT . . 302 ? -41.690 25.536 -35.134 1.00   0.00 0 . 1
ATOM   2724 H H1  . WAT . . 302 ? -43.569  1.042  1.242 1.00   0.00 0 . 1
ATOM   2725 H H2  . WAT . . 302 ? -12.291 -56.494 -16.466 1.00   0.00 0 . 1
ATOM   2726 H H2  . WAT . . 302 ? -42.127 24.107 -34.862 1.00   0.00 0 . 1
ATOM   2727 H H2  . WAT . . 302 ? -43.256  2.365  0.562 1.00   0.00 0 . 1
ATOM   2728 O O   . WAT . . 303 ?  6.395 52.388 34.322 1.00   0.00 0 . 1
ATOM   2729 O O   . WAT . . 303 ? 64.919 11.242  9.206 1.00   0.00 0 . 1
ATOM   2730 O O   . WAT . . 303 ? -18.808 -45.150 -49.272 1.00   0.00 0 . 1
ATOM   2731 H H1  . WAT . . 303 ?  6.821 51.747 34.896 1.00   0.00 0 . 1
ATOM   2732 H H1  . WAT . . 303 ? 65.193 11.700  8.414 1.00   0.00 0 . 1
ATOM   2733 H H1  . WAT . . 303 ? -18.679 -44.235 -49.529 1.00   0.00 0 . 1
ATOM   2734 H H2  . WAT . . 303 ?  5.517 52.034 34.179 1.00   0.00 0 . 1
ATOM   2735 H H2  . WAT . . 303 ? 64.316 10.564  8.909 1.00   0.00 0 . 1
ATOM   2736 H H2  . WAT . . 303 ? -19.614 -45.141 -48.752 1.00   0.00 0 . 1
ATOM   2737 O O   . WAT . . 304 ? -23.010 -43.259 -30.413 1.00   0.00 0 . 1
ATOM   2738 O O   . WAT . . 304 ? -39.184 24.432 -24.578 1.00   0.00 0 . 1
ATOM   2739 O O   . WAT . . 304 ? 30.522 -26.235 -23.295 1.00   0.00 0 . 1
ATOM   2740 H H1  . WAT . . 304 ? -23.422 -43.873 -29.810 1.00   0.00 0 . 1
ATOM   2741 H H1  . WAT . . 304 ? -38.687 23.657 -24.868 1.00   0.00 0 . 1
ATOM   2742 H H1  . WAT . . 304 ? 30.600 -26.089 -24.243 1.00   0.00 0 . 1
ATOM   2743 H H2  . WAT . . 304 ? -22.528 -42.646 -29.854 1.00   0.00 0 . 1
ATOM   2744 H H2  . WAT . . 304 ? -39.514 24.193 -23.721 1.00   0.00 0 . 1
ATOM   2745 H H2  . WAT . . 304 ? 30.950 -27.070 -23.146 1.00   0.00 0 . 1
ATOM   2746 O O   . WAT . . 305 ?  8.492 41.909 -51.127 1.00   0.00 0 . 1
ATOM   2747 O O   . WAT . . 305 ? -23.212 56.772 -11.392 1.00   0.00 0 . 1
ATOM   2748 O O   . WAT . . 305 ? -28.196 48.966 12.119 1.00   0.00 0 . 1
ATOM   2749 H H1  . WAT . . 305 ?  8.773 41.040 -51.406 1.00   0.00 0 . 1
ATOM   2750 H H1  . WAT . . 305 ? -22.254 56.828 -11.343 1.00   0.00 0 . 1
ATOM   2751 H H1  . WAT . . 305 ? -28.368 49.863 11.849 1.00   0.00 0 . 1
ATOM   2752 H H2  . WAT . . 305 ?  8.699 41.949 -50.197 1.00   0.00 0 . 1
ATOM   2753 H H2  . WAT . . 305 ? -23.378 56.166 -12.121 1.00   0.00 0 . 1
ATOM   2754 H H2  . WAT . . 305 ? -27.240 48.881 12.022 1.00   0.00 0 . 1
ATOM   2755 O O   . WAT . . 306 ?  5.874  9.842 32.015 1.00   0.00 0 . 1
ATOM   2756 O O   . WAT . . 306 ? -60.452 -33.177  4.387 1.00   0.00 0 . 1
ATOM   2757 O O   . WAT . . 306 ? 23.955 -3.873 -28.077 1.00   0.00 0 . 1
ATOM   2758 H H1  . WAT . . 306 ?  4.969  9.592 31.833 1.00   0.00 0 . 1
ATOM   2759 H H1  . WAT . . 306 ? -61.283 -32.887  4.743 1.00   0.00 0 . 1
ATOM   2760 H H1  . WAT . . 306 ? 24.350 -3.736 -27.216 1.00   0.00 0 . 1
ATOM   2761 H H2  . WAT . . 306 ?  6.052 10.550 31.387 1.00   0.00 0 . 1
ATOM   2762 H H2  . WAT . . 306 ? -60.118 -33.801  5.033 1.00   0.00 0 . 1
ATOM   2763 H H2  . WAT . . 306 ? 23.843 -2.991 -28.425 1.00   0.00 0 . 1
ATOM   2764 O O   . WAT . . 307 ? 16.563  9.933 36.680 1.00   0.00 0 . 1
ATOM   2765 O O   . WAT . . 307 ?  1.408 -33.943 53.446 1.00   0.00 0 . 1
ATOM   2766 O O   . WAT . . 307 ? 13.851 -24.338 47.905 1.00   0.00 0 . 1
ATOM   2767 H H1  . WAT . . 307 ? 17.074  9.771 37.474 1.00   0.00 0 . 1
ATOM   2768 H H1  . WAT . . 307 ?  1.338 -34.690 52.851 1.00   0.00 0 . 1
ATOM   2769 H H1  . WAT . . 307 ? 13.538 -23.925 48.710 1.00   0.00 0 . 1
ATOM   2770 H H2  . WAT . . 307 ? 16.665 10.873 36.516 1.00   0.00 0 . 1
ATOM   2771 H H2  . WAT . . 307 ?  0.499 -33.755 53.706 1.00   0.00 0 . 1
ATOM   2772 H H2  . WAT . . 307 ? 13.122 -24.246 47.283 1.00   0.00 0 . 1
ATOM   2773 O O   . WAT . . 308 ? -37.479 14.079 54.583 1.00   0.00 0 . 1
ATOM   2774 O O   . WAT . . 308 ? 54.453 -3.146 -27.744 1.00   0.00 0 . 1
ATOM   2775 O O   . WAT . . 308 ? 13.858 -52.852 -21.009 1.00   0.00 0 . 1
ATOM   2776 H H1  . WAT . . 308 ? -38.172 13.536 54.947 1.00   0.00 0 . 1
ATOM   2777 H H1  . WAT . . 308 ? 54.116 -3.942 -28.160 1.00   0.00 0 . 1
ATOM   2778 H H1  . WAT . . 308 ? 14.054 -52.137 -21.614 1.00   0.00 0 . 1
ATOM   2779 H H2  . WAT . . 308 ? -37.020 13.491 53.971 1.00   0.00 0 . 1
ATOM   2780 H H2  . WAT . . 308 ? 55.348 -3.065 -28.068 1.00   0.00 0 . 1
ATOM   2781 H H2  . WAT . . 308 ? 14.460 -53.556 -21.263 1.00   0.00 0 . 1
ATOM   2782 O O   . WAT . . 309 ? -24.121 -51.712 20.626 1.00   0.00 0 . 1
ATOM   2783 O O   . WAT . . 309 ? -46.045 -6.642 -26.461 1.00   0.00 0 . 1
ATOM   2784 O O   . WAT . . 309 ? 29.461 -29.924 -36.609 1.00   0.00 0 . 1
ATOM   2785 H H1  . WAT . . 309 ? -23.513 -51.027 20.912 1.00   0.00 0 . 1
ATOM   2786 H H1  . WAT . . 309 ? -45.453 -6.593 -25.709 1.00   0.00 0 . 1
ATOM   2787 H H1  . WAT . . 309 ? 29.839 -29.543 -37.406 1.00   0.00 0 . 1
ATOM   2788 H H2  . WAT . . 309 ? -23.664 -52.151 19.907 1.00   0.00 0 . 1
ATOM   2789 H H2  . WAT . . 309 ? -46.497 -7.485 -26.336 1.00   0.00 0 . 1
ATOM   2790 H H2  . WAT . . 309 ? 28.661 -29.415 -36.464 1.00   0.00 0 . 1
ATOM   2791 O O   . WAT . . 310 ? -51.191 -23.234 17.183 1.00   0.00 0 . 1
ATOM   2792 O O   . WAT . . 310 ?  6.023 -38.320 55.691 1.00   0.00 0 . 1
ATOM   2793 O O   . WAT . . 310 ? 47.711 -32.798  5.030 1.00   0.00 0 . 1
ATOM   2794 H H1  . WAT . . 310 ? -51.078 -22.285 17.187 1.00   0.00 0 . 1
ATOM   2795 H H1  . WAT . . 310 ?  5.846 -39.225 55.425 1.00   0.00 0 . 1
ATOM   2796 H H1  . WAT . . 310 ? 47.909 -32.855  4.089 1.00   0.00 0 . 1
ATOM   2797 H H2  . WAT . . 310 ? -50.322 -23.575 17.409 1.00   0.00 0 . 1
ATOM   2798 H H2  . WAT . . 310 ?  6.702 -38.025 55.088 1.00   0.00 0 . 1
ATOM   2799 H H2  . WAT . . 310 ? 47.985 -31.914  5.278 1.00   0.00 0 . 1
ATOM   2800 O O   . WAT . . 311 ? -29.340 -6.439 55.021 1.00   0.00 0 . 1
ATOM   2801 O O   . WAT . . 311 ? -32.518  1.063 -23.463 1.00   0.00 0 . 1
ATOM   2802 O O   . WAT . . 311 ? -2.964 17.144 27.328 1.00   0.00 0 . 1
ATOM   2803 H H1  . WAT . . 311 ? -28.429 -6.675 54.887 1.00   0.00 0 . 1
ATOM   2804 H H1  . WAT . . 311 ? -31.976  1.296 -24.214 1.00   0.00 0 . 1
ATOM   2805 H H1  . WAT . . 311 ? -3.386 17.398 28.149 1.00   0.00 0 . 1
ATOM   2806 H H2  . WAT . . 311 ? -29.835 -7.211 54.766 1.00   0.00 0 . 1
ATOM   2807 H H2  . WAT . . 311 ? -33.255  0.583 -23.841 1.00   0.00 0 . 1
ATOM   2808 H H2  . WAT . . 311 ? -2.450 16.361 27.555 1.00   0.00 0 . 1
ATOM   2809 O O   . WAT . . 312 ? 45.288  1.868 -20.497 1.00   0.00 0 . 1
ATOM   2810 O O   . WAT . . 312 ? -5.087 -22.729 -48.438 1.00   0.00 0 . 1
ATOM   2811 O O   . WAT . . 312 ? -49.379 38.840 -5.603 1.00   0.00 0 . 1
ATOM   2812 H H1  . WAT . . 312 ? 45.442  1.861 -21.446 1.00   0.00 0 . 1
ATOM   2813 H H1  . WAT . . 312 ? -5.771 -22.883 -47.785 1.00   0.00 0 . 1
ATOM   2814 H H1  . WAT . . 312 ? -48.426 38.907 -5.641 1.00   0.00 0 . 1
ATOM   2815 H H2  . WAT . . 312 ? 44.535  2.451 -20.380 1.00   0.00 0 . 1
ATOM   2816 H H2  . WAT . . 312 ? -4.846 -23.607 -48.744 1.00   0.00 0 . 1
ATOM   2817 H H2  . WAT . . 312 ? -49.538 37.946 -5.293 1.00   0.00 0 . 1
ATOM   2818 O O   . WAT . . 313 ?  2.676 -47.021 -18.111 1.00   0.00 0 . 1
ATOM   2819 O O   . WAT . . 313 ? 28.261 -48.637 -26.471 1.00   0.00 0 . 1
ATOM   2820 O O   . WAT . . 313 ?  5.417 26.403 20.604 1.00   0.00 0 . 1
ATOM   2821 H H1  . WAT . . 313 ?  2.432 -47.320 -18.978 1.00   0.00 0 . 1
ATOM   2822 H H1  . WAT . . 313 ? 28.907 -48.648 -25.758 1.00   0.00 0 . 1
ATOM   2823 H H1  . WAT . . 313 ?  5.843 25.667 21.054 1.00   0.00 0 . 1
ATOM   2824 H H2  . WAT . . 313 ?  1.846 -46.933 -17.635 1.00   0.00 0 . 1
ATOM   2825 H H2  . WAT . . 313 ? 28.717 -49.015 -27.225 1.00   0.00 0 . 1
ATOM   2826 H H2  . WAT . . 313 ?  4.887 26.822 21.282 1.00   0.00 0 . 1
ATOM   2827 O O   . WAT . . 314 ? -36.966 34.325 46.153 1.00   0.00 0 . 1
ATOM   2828 O O   . WAT . . 314 ? 17.440 -33.270 -19.354 1.00   0.00 0 . 1
ATOM   2829 O O   . WAT . . 314 ? -6.049 -51.828 22.174 1.00   0.00 0 . 1
ATOM   2830 H H1  . WAT . . 314 ? -36.296 34.427 45.477 1.00   0.00 0 . 1
ATOM   2831 H H1  . WAT . . 314 ? 18.130 -33.466 -19.989 1.00   0.00 0 . 1
ATOM   2832 H H1  . WAT . . 314 ? -6.065 -50.887 22.352 1.00   0.00 0 . 1
ATOM   2833 H H2  . WAT . . 314 ? -37.782 34.570 45.728 1.00   0.00 0 . 1
ATOM   2834 H H2  . WAT . . 314 ? 17.749 -32.490 -18.897 1.00   0.00 0 . 1
ATOM   2835 H H2  . WAT . . 314 ? -6.340 -52.233 22.982 1.00   0.00 0 . 1
ATOM   2836 O O   . WAT . . 315 ? -32.706 -23.404 13.654 1.00   0.00 0 . 1
ATOM   2837 O O   . WAT . . 315 ? -15.362 -3.777 -51.316 1.00   0.00 0 . 1
ATOM   2838 O O   . WAT . . 315 ? -28.408 -44.842 -4.803 1.00   0.00 0 . 1
ATOM   2839 H H1  . WAT . . 315 ? -31.939 -23.898 13.959 1.00   0.00 0 . 1
ATOM   2840 H H1  . WAT . . 315 ? -16.047 -4.415 -51.502 1.00   0.00 0 . 1
ATOM   2841 H H1  . WAT . . 315 ? -28.500 -45.050 -5.734 1.00   0.00 0 . 1
ATOM   2842 H H2  . WAT . . 315 ? -32.478 -22.488 13.834 1.00   0.00 0 . 1
ATOM   2843 H H2  . WAT . . 315 ? -14.758 -3.843 -52.060 1.00   0.00 0 . 1
ATOM   2844 H H2  . WAT . . 315 ? -27.701 -45.411 -4.503 1.00   0.00 0 . 1
ATOM   2845 O O   . WAT . . 316 ? 35.344 -46.613 -24.862 1.00   0.00 0 . 1
ATOM   2846 O O   . WAT . . 316 ? 25.052 -25.233 48.802 1.00   0.00 0 . 1
ATOM   2847 O O   . WAT . . 316 ? 30.501 32.070  5.899 1.00   0.00 0 . 1
ATOM   2848 H H1  . WAT . . 316 ? 35.881 -45.888 -25.174 1.00   0.00 0 . 1
ATOM   2849 H H1  . WAT . . 316 ? 24.851 -24.297 48.726 1.00   0.00 0 . 1
ATOM   2850 H H1  . WAT . . 316 ? 30.448 31.114  5.867 1.00   0.00 0 . 1
ATOM   2851 H H2  . WAT . . 316 ? 35.716 -46.841 -24.017 1.00   0.00 0 . 1
ATOM   2852 H H2  . WAT . . 316 ? 24.655 -25.493 49.629 1.00   0.00 0 . 1
ATOM   2853 H H2  . WAT . . 316 ? 29.902 32.325  6.601 1.00   0.00 0 . 1
ATOM   2854 O O   . WAT . . 317 ?  3.562 -44.161  8.786 1.00   0.00 0 . 1
ATOM   2855 O O   . WAT . . 317 ? -48.019 -5.200 -25.014 1.00   0.00 0 . 1
ATOM   2856 O O   . WAT . . 317 ? -8.879 -27.041 -33.335 1.00   0.00 0 . 1
ATOM   2857 H H1  . WAT . . 317 ?  4.443 -43.857  9.045 1.00   0.00 0 . 1
ATOM   2858 H H1  . WAT . . 317 ? -47.255 -4.624 -24.955 1.00   0.00 0 . 1
ATOM   2859 H H1  . WAT . . 317 ? -8.831 -27.821 -32.782 1.00   0.00 0 . 1
ATOM   2860 H H2  . WAT . . 317 ?  3.216 -44.579  9.576 1.00   0.00 0 . 1
ATOM   2861 H H2  . WAT . . 317 ? -47.919 -5.649 -25.853 1.00   0.00 0 . 1
ATOM   2862 H H2  . WAT . . 317 ? -9.397 -26.421 -32.826 1.00   0.00 0 . 1
ATOM   2863 O O   . WAT . . 318 ? -53.133 -14.557 -25.012 1.00   0.00 0 . 1
ATOM   2864 O O   . WAT . . 318 ? 32.801 47.831 24.132 1.00   0.00 0 . 1
ATOM   2865 O O   . WAT . . 318 ? -31.167 -49.298 26.323 1.00   0.00 0 . 1
ATOM   2866 H H1  . WAT . . 318 ? -53.770 -15.212 -24.726 1.00   0.00 0 . 1
ATOM   2867 H H1  . WAT . . 318 ? 32.437 46.949 24.168 1.00   0.00 0 . 1
ATOM   2868 H H1  . WAT . . 318 ? -30.953 -48.368 26.413 1.00   0.00 0 . 1
ATOM   2869 H H2  . WAT . . 318 ? -53.661 -13.807 -25.276 1.00   0.00 0 . 1
ATOM   2870 H H2  . WAT . . 318 ? 32.193 48.319 23.567 1.00   0.00 0 . 1
ATOM   2871 H H2  . WAT . . 318 ? -30.318 -49.734 26.296 1.00   0.00 0 . 1
ATOM   2872 O O   . WAT . . 319 ? -22.138 43.848 20.265 1.00   0.00 0 . 1
ATOM   2873 O O   . WAT . . 319 ? 25.365 22.993 50.178 1.00   0.00 0 . 1
ATOM   2874 O O   . WAT . . 319 ? -7.177 38.723 22.047 1.00   0.00 0 . 1
ATOM   2875 H H1  . WAT . . 319 ? -22.816 43.923 19.594 1.00   0.00 0 . 1
ATOM   2876 H H1  . WAT . . 319 ? 24.539 23.184 50.620 1.00   0.00 0 . 1
ATOM   2877 H H1  . WAT . . 319 ? -7.786 38.147 22.498 1.00   0.00 0 . 1
ATOM   2878 H H2  . WAT . . 319 ? -22.340 43.037 20.724 1.00   0.00 0 . 1
ATOM   2879 H H2  . WAT . . 319 ? 25.096 22.661 49.313 1.00   0.00 0 . 1
ATOM   2880 H H2  . WAT . . 319 ? -6.966 39.406 22.684 1.00   0.00 0 . 1
ATOM   2881 O O   . WAT . . 320 ? 21.813 -32.597 -11.565 1.00   0.00 0 . 1
ATOM   2882 O O   . WAT . . 320 ? -1.441 -43.406 -14.739 1.00   0.00 0 . 1
ATOM   2883 O O   . WAT . . 320 ? 20.977 24.044 -22.662 1.00   0.00 0 . 1
ATOM   2884 H H1  . WAT . . 320 ? 22.573 -32.910 -12.055 1.00   0.00 0 . 1
ATOM   2885 H H1  . WAT . . 320 ? -2.368 -43.466 -14.509 1.00   0.00 0 . 1
ATOM   2886 H H1  . WAT . . 320 ? 20.309 23.592 -23.169 1.00   0.00 0 . 1
ATOM   2887 H H2  . WAT . . 320 ? 21.846 -31.641 -11.662 1.00   0.00 0 . 1
ATOM   2888 H H2  . WAT . . 320 ? -0.975 -43.557 -13.924 1.00   0.00 0 . 1
ATOM   2889 H H2  . WAT . . 320 ? 21.706 23.428 -22.619 1.00   0.00 0 . 1
ATOM   2890 O O   . WAT . . 321 ? 24.906 -41.797 -31.591 1.00   0.00 0 . 1
ATOM   2891 O O   . WAT . . 321 ? 53.492 28.392  8.875 1.00   0.00 0 . 1
ATOM   2892 O O   . WAT . . 321 ? -66.861 -1.687  4.192 1.00   0.00 0 . 1
ATOM   2893 H H1  . WAT . . 321 ? 23.951 -41.861 -31.543 1.00   0.00 0 . 1
ATOM   2894 H H1  . WAT . . 321 ? 52.831 28.907  8.420 1.00   0.00 0 . 1
ATOM   2895 H H1  . WAT . . 321 ? -66.751 -2.580  3.864 1.00   0.00 0 . 1
ATOM   2896 H H2  . WAT . . 321 ? 25.060 -41.075 -32.195 1.00   0.00 0 . 1
ATOM   2897 H H2  . WAT . . 321 ? 53.087 28.135  9.700 1.00   0.00 0 . 1
ATOM   2898 H H2  . WAT . . 321 ? -66.375 -1.149  3.579 1.00   0.00 0 . 1
ATOM   2899 O O   . WAT . . 322 ? -42.132 -14.600 -36.222 1.00   0.00 0 . 1
ATOM   2900 O O   . WAT . . 322 ? -26.746 -34.110 20.562 1.00   0.00 0 . 1
ATOM   2901 O O   . WAT . . 322 ?  7.022 44.493 36.415 1.00   0.00 0 . 1
ATOM   2902 H H1  . WAT . . 322 ? -42.527 -14.780 -35.370 1.00   0.00 0 . 1
ATOM   2903 H H1  . WAT . . 322 ? -27.631 -34.135 20.928 1.00   0.00 0 . 1
ATOM   2904 H H1  . WAT . . 322 ?  7.172 44.360 37.352 1.00   0.00 0 . 1
ATOM   2905 H H2  . WAT . . 322 ? -42.547 -15.235 -36.815 1.00   0.00 0 . 1
ATOM   2906 H H2  . WAT . . 322 ? -26.229 -33.649 21.226 1.00   0.00 0 . 1
ATOM   2907 H H2  . WAT . . 322 ?  6.316 43.892 36.195 1.00   0.00 0 . 1
ATOM   2908 O O   . WAT . . 323 ? -19.139 -22.422 -20.876 1.00   0.00 0 . 1
ATOM   2909 O O   . WAT . . 323 ? 27.409 -28.979 30.759 1.00   0.00 0 . 1
ATOM   2910 O O   . WAT . . 323 ? -23.997 -30.597 -26.690 1.00   0.00 0 . 1
ATOM   2911 H H1  . WAT . . 323 ? -18.259 -22.797 -20.931 1.00   0.00 0 . 1
ATOM   2912 H H1  . WAT . . 323 ? 27.701 -28.432 30.022 1.00   0.00 0 . 1
ATOM   2913 H H1  . WAT . . 323 ? -24.427 -30.960 -25.919 1.00   0.00 0 . 1
ATOM   2914 H H2  . WAT . . 323 ? -19.037 -21.511 -21.158 1.00   0.00 0 . 1
ATOM   2915 H H2  . WAT . . 323 ? 27.052 -29.765 30.347 1.00   0.00 0 . 1
ATOM   2916 H H2  . WAT . . 323 ? -23.790 -29.698 -26.459 1.00   0.00 0 . 1
ATOM   2917 O O   . WAT . . 324 ? 10.198 -60.579 29.577 1.00   0.00 0 . 1
ATOM   2918 O O   . WAT . . 324 ? -8.328 17.106 13.301 1.00   0.00 0 . 1
ATOM   2919 O O   . WAT . . 324 ?  4.708 39.651 -32.001 1.00   0.00 0 . 1
ATOM   2920 H H1  . WAT . . 324 ?  9.684 -60.104 30.234 1.00   0.00 0 . 1
ATOM   2921 H H1  . WAT . . 324 ? -7.424 17.178 13.012 1.00   0.00 0 . 1
ATOM   2922 H H1  . WAT . . 324 ?  4.749 39.494 -32.949 1.00   0.00 0 . 1
ATOM   2923 H H2  . WAT . . 324 ?  9.787 -60.355 28.746 1.00   0.00 0 . 1
ATOM   2924 H H2  . WAT . . 324 ? -8.314 16.385 13.939 1.00   0.00 0 . 1
ATOM   2925 H H2  . WAT . . 324 ?  4.471 38.798 -31.633 1.00   0.00 0 . 1
ATOM   2926 O O   . WAT . . 325 ? 45.757 -5.184 -3.664 1.00   0.00 0 . 1
ATOM   2927 O O   . WAT . . 325 ? -27.213 38.398 -37.138 1.00   0.00 0 . 1
ATOM   2928 O O   . WAT . . 325 ? -1.679 -43.212 -17.523 1.00   0.00 0 . 1
ATOM   2929 H H1  . WAT . . 325 ? 46.388 -5.544 -3.052 1.00   0.00 0 . 1
ATOM   2930 H H1  . WAT . . 325 ? -27.857 37.697 -37.041 1.00   0.00 0 . 1
ATOM   2931 H H1  . WAT . . 325 ? -1.893 -43.427 -16.618 1.00   0.00 0 . 1
ATOM   2932 H H2  . WAT . . 325 ? 45.274 -5.949 -3.991 1.00   0.00 0 . 1
ATOM   2933 H H2  . WAT . . 325 ? -27.742 39.185 -37.306 1.00   0.00 0 . 1
ATOM   2934 H H2  . WAT . . 325 ? -0.743 -43.396 -17.601 1.00   0.00 0 . 1
ATOM   2935 O O   . WAT . . 326 ? -39.388 -56.691 -17.969 1.00   0.00 0 . 1
ATOM   2936 O O   . WAT . . 326 ? 40.062  6.008 51.474 1.00   0.00 0 . 1
ATOM   2937 O O   . WAT . . 326 ? -8.827 -23.669 43.871 1.00   0.00 0 . 1
ATOM   2938 H H1  . WAT . . 326 ? -38.669 -56.190 -17.577 1.00   0.00 0 . 1
ATOM   2939 H H1  . WAT . . 326 ? 39.395  5.395 51.808 1.00   0.00 0 . 1
ATOM   2940 H H1  . WAT . . 326 ? -8.949 -23.669 42.929 1.00   0.00 0 . 1
ATOM   2941 H H2  . WAT . . 326 ? -38.989 -57.112 -18.734 1.00   0.00 0 . 1
ATOM   2942 H H2  . WAT . . 326 ? 39.969  5.962 50.527 1.00   0.00 0 . 1
ATOM   2943 H H2  . WAT . . 326 ? -7.958 -24.045 44.012 1.00   0.00 0 . 1
ATOM   2944 O O   . WAT . . 327 ? 26.882 -10.911 31.050 1.00   0.00 0 . 1
ATOM   2945 O O   . WAT . . 327 ? 23.139  1.826 22.158 1.00   0.00 0 . 1
ATOM   2946 O O   . WAT . . 327 ? 37.374 -5.300 23.368 1.00   0.00 0 . 1
ATOM   2947 H H1  . WAT . . 327 ? 26.042 -10.464 31.180 1.00   0.00 0 . 1
ATOM   2948 H H1  . WAT . . 327 ? 23.109  0.872 22.130 1.00   0.00 0 . 1
ATOM   2949 H H1  . WAT . . 327 ? 37.542 -6.234 23.447 1.00   0.00 0 . 1
ATOM   2950 H H2  . WAT . . 327 ? 26.760 -11.771 31.473 1.00   0.00 0 . 1
ATOM   2951 H H2  . WAT . . 327 ? 23.992  2.049 21.783 1.00   0.00 0 . 1
ATOM   2952 H H2  . WAT . . 327 ? 36.884 -5.215 22.553 1.00   0.00 0 . 1
ATOM   2953 O O   . WAT . . 328 ? 10.606 -2.199 -23.901 1.00   0.00 0 . 1
ATOM   2954 O O   . WAT . . 328 ? -20.746 29.908 -1.276 1.00   0.00 0 . 1
ATOM   2955 O O   . WAT . . 328 ? 37.249 24.073 29.393 1.00   0.00 0 . 1
ATOM   2956 H H1  . WAT . . 328 ? 10.657 -3.158 -23.953 1.00   0.00 0 . 1
ATOM   2957 H H1  . WAT . . 328 ? -20.061 29.692 -1.918 1.00   0.00 0 . 1
ATOM   2958 H H1  . WAT . . 328 ? 37.323 24.616 30.171 1.00   0.00 0 . 1
ATOM   2959 H H2  . WAT . . 328 ?  9.971 -1.957 -24.581 1.00   0.00 0 . 1
ATOM   2960 H H2  . WAT . . 328 ? -21.253 30.594 -1.698 1.00   0.00 0 . 1
ATOM   2961 H H2  . WAT . . 328 ? 38.072 24.208 28.927 1.00   0.00 0 . 1
ATOM   2962 O O   . WAT . . 329 ? -4.187 14.836 59.797 1.00   0.00 0 . 1
ATOM   2963 O O   . WAT . . 329 ? -45.633 -29.204  0.617 1.00   0.00 0 . 1
ATOM   2964 O O   . WAT . . 329 ? 10.549 -6.238 15.739 1.00   0.00 0 . 1
ATOM   2965 H H1  . WAT . . 329 ? -4.538 14.560 60.638 1.00   0.00 0 . 1
ATOM   2966 H H1  . WAT . . 329 ? -46.468 -29.653  0.473 1.00   0.00 0 . 1
ATOM   2967 H H1  . WAT . . 329 ? 11.031 -6.555 16.510 1.00   0.00 0 . 1
ATOM   2968 H H2  . WAT . . 329 ? -3.616 14.119 59.519 1.00   0.00 0 . 1
ATOM   2969 H H2  . WAT . . 329 ? -45.777 -28.319  0.272 1.00   0.00 0 . 1
ATOM   2970 H H2  . WAT . . 329 ? 10.329 -5.337 15.960 1.00   0.00 0 . 1
ATOM   2971 O O   . WAT . . 330 ? -18.176 -26.525 -39.662 1.00   0.00 0 . 1
ATOM   2972 O O   . WAT . . 330 ? -44.859 15.383 -1.294 1.00   0.00 0 . 1
ATOM   2973 O O   . WAT . . 330 ? 61.488 -3.709 -6.279 1.00   0.00 0 . 1
ATOM   2974 H H1  . WAT . . 330 ? -18.799 -26.860 -40.292 1.00   0.00 0 . 1
ATOM   2975 H H1  . WAT . . 330 ? -43.928 15.582 -1.314 1.00   0.00 0 . 1
ATOM   2976 H H1  . WAT . . 330 ? 61.063 -3.157 -6.937 1.00   0.00 0 . 1
ATOM   2977 H H2  . WAT . . 330 ? -17.725 -27.297 -39.314 1.00   0.00 0 . 1
ATOM   2978 H H2  . WAT . . 330 ? -45.037 15.154 -0.379 1.00   0.00 0 . 1
ATOM   2979 H H2  . WAT . . 330 ? 60.771 -4.218 -5.905 1.00   0.00 0 . 1
ATOM   2980 O O   . WAT . . 331 ? -56.655 -34.489 -19.726 1.00   0.00 0 . 1
ATOM   2981 O O   . WAT . . 331 ? -1.088 -33.646 54.625 1.00   0.00 0 . 1
ATOM   2982 O O   . WAT . . 331 ?  0.826 -59.638  0.699 1.00   0.00 0 . 1
ATOM   2983 H H1  . WAT . . 331 ? -55.939 -34.934 -20.195 1.00   0.00 0 . 1
ATOM   2984 H H1  . WAT . . 331 ? -0.873 -32.717 54.632 1.00   0.00 0 . 1
ATOM   2985 H H1  . WAT . . 331 ?  1.197 -59.240  1.484 1.00   0.00 0 . 1
ATOM   2986 H H2  . WAT . . 331 ? -56.987 -33.854 -20.364 1.00   0.00 0 . 1
ATOM   2987 H H2  . WAT . . 331 ? -1.921 -33.697 54.140 1.00   0.00 0 . 1
ATOM   2988 H H2  . WAT . . 331 ?  1.345 -59.294 -0.020 1.00   0.00 0 . 1
ATOM   2989 O O   . WAT . . 332 ? -23.638 -5.845 31.366 1.00   0.00 0 . 1
ATOM   2990 O O   . WAT . . 332 ? -37.797 42.556 17.485 1.00   0.00 0 . 1
ATOM   2991 O O   . WAT . . 332 ? 11.363 -5.052 -51.366 1.00   0.00 0 . 1
ATOM   2992 H H1  . WAT . . 332 ? -24.321 -5.208 31.150 1.00   0.00 0 . 1
ATOM   2993 H H1  . WAT . . 332 ? -37.944 42.548 18.429 1.00   0.00 0 . 1
ATOM   2994 H H1  . WAT . . 332 ? 10.814 -4.284 -51.492 1.00   0.00 0 . 1
ATOM   2995 H H2  . WAT . . 332 ? -22.841 -5.465 31.006 1.00   0.00 0 . 1
ATOM   2996 H H2  . WAT . . 332 ? -37.829 41.635 17.229 1.00   0.00 0 . 1
ATOM   2997 H H2  . WAT . . 332 ? 12.146 -4.724 -50.923 1.00   0.00 0 . 1
ATOM   2998 O O   . WAT . . 333 ? 11.843 -36.192 -22.106 1.00   0.00 0 . 1
ATOM   2999 O O   . WAT . . 333 ? 19.351 51.827 10.550 1.00   0.00 0 . 1
ATOM   3000 O O   . WAT . . 333 ? 31.942 -6.680 15.648 1.00   0.00 0 . 1
ATOM   3001 H H1  . WAT . . 333 ? 11.763 -36.248 -21.149 1.00   0.00 0 . 1
ATOM   3002 H H1  . WAT . . 333 ? 19.344 52.155  9.639 1.00   0.00 0 . 1
ATOM   3003 H H1  . WAT . . 333 ? 32.873 -6.863 15.788 1.00   0.00 0 . 1
ATOM   3004 H H2  . WAT . . 333 ? 12.751 -36.466 -22.284 1.00   0.00 0 . 1
ATOM   3005 H H2  . WAT . . 333 ? 18.568 52.212 10.946 1.00   0.00 0 . 1
ATOM   3006 H H2  . WAT . . 333 ? 31.517 -7.009 16.445 1.00   0.00 0 . 1
ATOM   3007 O O   . WAT . . 334 ?  3.934 -24.760 27.554 1.00   0.00 0 . 1
ATOM   3008 O O   . WAT . . 334 ? -53.910 -1.487 46.475 1.00   0.00 0 . 1
ATOM   3009 O O   . WAT . . 334 ? 25.923 -23.873 -33.921 1.00   0.00 0 . 1
ATOM   3010 H H1  . WAT . . 334 ?  3.896 -24.789 28.514 1.00   0.00 0 . 1
ATOM   3011 H H1  . WAT . . 334 ? -54.162 -2.211 45.892 1.00   0.00 0 . 1
ATOM   3012 H H1  . WAT . . 334 ? 26.393 -23.312 -33.309 1.00   0.00 0 . 1
ATOM   3013 H H2  . WAT . . 334 ?  4.729 -24.256 27.365 1.00   0.00 0 . 1
ATOM   3014 H H2  . WAT . . 334 ? -54.736 -1.196 46.853 1.00   0.00 0 . 1
ATOM   3015 H H2  . WAT . . 334 ? 26.609 -24.271 -34.458 1.00   0.00 0 . 1
ATOM   3016 O O   . WAT . . 335 ? 11.339 11.513 -29.135 1.00   0.00 0 . 1
ATOM   3017 O O   . WAT . . 335 ?  8.676 46.358 -47.199 1.00   0.00 0 . 1
ATOM   3018 O O   . WAT . . 335 ? -35.101 -35.403 -12.295 1.00   0.00 0 . 1
ATOM   3019 H H1  . WAT . . 335 ? 11.576 11.826 -28.262 1.00   0.00 0 . 1
ATOM   3020 H H1  . WAT . . 335 ?  8.960 47.165 -46.775 1.00   0.00 0 . 1
ATOM   3021 H H1  . WAT . . 335 ? -35.776 -35.460 -11.620 1.00   0.00 0 . 1
ATOM   3022 H H2  . WAT . . 335 ? 10.786 12.217 -29.487 1.00   0.00 0 . 1
ATOM   3023 H H2  . WAT . . 335 ?  8.416 46.621 -48.083 1.00   0.00 0 . 1
ATOM   3024 H H2  . WAT . . 335 ? -35.564 -35.106 -13.080 1.00   0.00 0 . 1
ATOM   3025 O O   . WAT . . 336 ? -21.656 52.085 -14.674 1.00   0.00 0 . 1
ATOM   3026 O O   . WAT . . 336 ? 17.692 12.225 56.528 1.00   0.00 0 . 1
ATOM   3027 O O   . WAT . . 336 ? -14.868 -61.530 32.965 1.00   0.00 0 . 1
ATOM   3028 H H1  . WAT . . 336 ? -21.916 51.557 -15.440 1.00   0.00 0 . 1
ATOM   3029 H H1  . WAT . . 336 ? 17.630 11.487 57.134 1.00   0.00 0 . 1
ATOM   3030 H H1  . WAT . . 336 ? -14.607 -61.659 33.870 1.00   0.00 0 . 1
ATOM   3031 H H2  . WAT . . 336 ? -20.735 51.854 -14.525 1.00   0.00 0 . 1
ATOM   3032 H H2  . WAT . . 336 ? 17.372 12.979 57.025 1.00   0.00 0 . 1
ATOM   3033 H H2  . WAT . . 336 ? -15.620 -62.119 32.848 1.00   0.00 0 . 1
ATOM   3034 O O   . WAT . . 337 ? 33.248 10.141  9.241 1.00   0.00 0 . 1
ATOM   3035 O O   . WAT . . 337 ? -22.218  1.396 -30.770 1.00   0.00 0 . 1
ATOM   3036 O O   . WAT . . 337 ? -14.355 -19.564 -35.088 1.00   0.00 0 . 1
ATOM   3037 H H1  . WAT . . 337 ? 32.404 10.520  9.491 1.00   0.00 0 . 1
ATOM   3038 H H1  . WAT . . 337 ? -21.993  2.098 -31.377 1.00   0.00 0 . 1
ATOM   3039 H H1  . WAT . . 337 ? -15.078 -18.970 -35.260 1.00   0.00 0 . 1
ATOM   3040 H H2  . WAT . . 337 ? 33.811 10.886  9.066 1.00   0.00 0 . 1
ATOM   3041 H H2  . WAT . . 337 ? -22.140  0.597 -31.293 1.00   0.00 0 . 1
ATOM   3042 H H2  . WAT . . 337 ? -14.206 -20.001 -35.930 1.00   0.00 0 . 1
ATOM   3043 O O   . WAT . . 338 ? 41.374 10.556 -16.635 1.00   0.00 0 . 1
ATOM   3044 O O   . WAT . . 338 ? -21.320  5.761 -6.616 1.00   0.00 0 . 1
ATOM   3045 O O   . WAT . . 338 ? -14.734 53.359  3.405 1.00   0.00 0 . 1
ATOM   3046 H H1  . WAT . . 338 ? 41.022 11.433 -16.800 1.00   0.00 0 . 1
ATOM   3047 H H1  . WAT . . 338 ? -21.620  4.940 -6.215 1.00   0.00 0 . 1
ATOM   3048 H H1  . WAT . . 338 ? -13.951 52.842  3.227 1.00   0.00 0 . 1
ATOM   3049 H H2  . WAT . . 338 ? 40.879  9.997 -17.231 1.00   0.00 0 . 1
ATOM   3050 H H2  . WAT . . 338 ? -22.115  6.180 -6.919 1.00   0.00 0 . 1
ATOM   3051 H H2  . WAT . . 338 ? -14.444 54.270  3.357 1.00   0.00 0 . 1
ATOM   3052 O O   . WAT . . 339 ? -22.363 -4.216 -32.973 1.00   0.00 0 . 1
ATOM   3053 O O   . WAT . . 339 ? -12.510 -13.699 55.629 1.00   0.00 0 . 1
ATOM   3054 O O   . WAT . . 339 ?  2.187 -27.904 -52.478 1.00   0.00 0 . 1
ATOM   3055 H H1  . WAT . . 339 ? -21.665 -4.198 -33.624 1.00   0.00 0 . 1
ATOM   3056 H H1  . WAT . . 339 ? -12.797 -13.991 54.763 1.00   0.00 0 . 1
ATOM   3057 H H1  . WAT . . 339 ?  2.044 -27.633 -51.565 1.00   0.00 0 . 1
ATOM   3058 H H2  . WAT . . 339 ? -21.926 -4.510 -32.173 1.00   0.00 0 . 1
ATOM   3059 H H2  . WAT . . 339 ? -11.594 -13.464 55.514 1.00   0.00 0 . 1
ATOM   3060 H H2  . WAT . . 339 ?  1.324 -27.853 -52.877 1.00   0.00 0 . 1
ATOM   3061 O O   . WAT . . 340 ? -1.471 -1.497 44.491 1.00   0.00 0 . 1
ATOM   3062 O O   . WAT . . 340 ? -37.887 40.446 -0.626 1.00   0.00 0 . 1
ATOM   3063 O O   . WAT . . 340 ? -13.972 10.572 -49.227 1.00   0.00 0 . 1
ATOM   3064 H H1  . WAT . . 340 ? -0.605 -1.799 44.228 1.00   0.00 0 . 1
ATOM   3065 H H1  . WAT . . 340 ? -37.129 40.937 -0.935 1.00   0.00 0 . 1
ATOM   3066 H H1  . WAT . . 340 ? -14.645 10.092 -49.719 1.00   0.00 0 . 1
ATOM   3067 H H2  . WAT . . 340 ? -1.891 -2.272 44.868 1.00   0.00 0 . 1
ATOM   3068 H H2  . WAT . . 340 ? -37.518 39.619 -0.293 1.00   0.00 0 . 1
ATOM   3069 H H2  . WAT . . 340 ? -13.816 11.359 -49.752 1.00   0.00 0 . 1
ATOM   3070 O O   . WAT . . 341 ? 12.618 32.999 55.826 1.00   0.00 0 . 1
ATOM   3071 O O   . WAT . . 341 ? 15.803 33.842 -52.566 1.00   0.00 0 . 1
ATOM   3072 O O   . WAT . . 341 ? -14.334 59.544 -0.781 1.00   0.00 0 . 1
ATOM   3073 H H1  . WAT . . 341 ? 13.397 32.782 56.340 1.00   0.00 0 . 1
ATOM   3074 H H1  . WAT . . 341 ? 15.910 33.926 -51.615 1.00   0.00 0 . 1
ATOM   3075 H H1  . WAT . . 341 ? -13.448 59.187 -0.913 1.00   0.00 0 . 1
ATOM   3076 H H2  . WAT . . 341 ? 12.965 33.252 54.969 1.00   0.00 0 . 1
ATOM   3077 H H2  . WAT . . 341 ? 15.233 33.090 -52.683 1.00   0.00 0 . 1
ATOM   3078 H H2  . WAT . . 341 ? -14.805 58.833 -0.334 1.00   0.00 0 . 1
ATOM   3079 O O   . WAT . . 342 ? -19.271 22.455 22.015 1.00   0.00 0 . 1
ATOM   3080 O O   . WAT . . 342 ? 25.518 30.236 -14.127 1.00   0.00 0 . 1
ATOM   3081 O O   . WAT . . 342 ? 25.609 -4.418 22.343 1.00   0.00 0 . 1
ATOM   3082 H H1  . WAT . . 342 ? -19.668 22.007 21.257 1.00   0.00 0 . 1
ATOM   3083 H H1  . WAT . . 342 ? 24.796 30.260 -14.754 1.00   0.00 0 . 1
ATOM   3084 H H1  . WAT . . 342 ? 25.615 -5.341 22.106 1.00   0.00 0 . 1
ATOM   3085 H H2  . WAT . . 342 ? -18.334 22.390 21.858 1.00   0.00 0 . 1
ATOM   3086 H H2  . WAT . . 342 ? 26.251 30.638 -14.588 1.00   0.00 0 . 1
ATOM   3087 H H2  . WAT . . 342 ? 25.804 -4.406 23.276 1.00   0.00 0 . 1
ATOM   3088 O O   . WAT . . 343 ? -6.289 -5.474 47.342 1.00   0.00 0 . 1
ATOM   3089 O O   . WAT . . 343 ? -0.862 -41.554 35.759 1.00   0.00 0 . 1
ATOM   3090 O O   . WAT . . 343 ? -0.499 -52.480 38.504 1.00   0.00 0 . 1
ATOM   3091 H H1  . WAT . . 343 ? -5.552 -5.781 46.825 1.00   0.00 0 . 1
ATOM   3092 H H1  . WAT . . 343 ? -0.080 -41.472 36.311 1.00   0.00 0 . 1
ATOM   3093 H H1  . WAT . . 343 ?  0.375 -52.280 38.848 1.00   0.00 0 . 1
ATOM   3094 H H2  . WAT . . 343 ? -6.983 -6.115 47.185 1.00   0.00 0 . 1
ATOM   3095 H H2  . WAT . . 343 ? -1.284 -40.690 35.824 1.00   0.00 0 . 1
ATOM   3096 H H2  . WAT . . 343 ? -0.519 -52.062 37.642 1.00   0.00 0 . 1
ATOM   3097 O O   . WAT . . 344 ? -9.682 31.843 29.958 1.00   0.00 0 . 1
ATOM   3098 O O   . WAT . . 344 ? -30.731 26.641 -39.545 1.00   0.00 0 . 1
ATOM   3099 O O   . WAT . . 344 ? 26.449 36.049 -21.643 1.00   0.00 0 . 1
ATOM   3100 H H1  . WAT . . 344 ? -9.509 31.593 29.047 1.00   0.00 0 . 1
ATOM   3101 H H1  . WAT . . 344 ? -30.863 27.590 -39.495 1.00   0.00 0 . 1
ATOM   3102 H H1  . WAT . . 344 ? 27.304 35.652 -21.835 1.00   0.00 0 . 1
ATOM   3103 H H2  . WAT . . 344 ? -10.147 31.085 30.323 1.00   0.00 0 . 1
ATOM   3104 H H2  . WAT . . 344 ? -30.338 26.404 -38.704 1.00   0.00 0 . 1
ATOM   3105 H H2  . WAT . . 344 ? 26.660 36.878 -21.206 1.00   0.00 0 . 1
ATOM   3106 O O   . WAT . . 345 ? 48.317 -25.368  6.259 1.00   0.00 0 . 1
ATOM   3107 O O   . WAT . . 345 ? -25.985  3.242 51.104 1.00   0.00 0 . 1
ATOM   3108 O O   . WAT . . 345 ? -33.268  6.201 42.492 1.00   0.00 0 . 1
ATOM   3109 H H1  . WAT . . 345 ? 49.078 -25.681  5.769 1.00   0.00 0 . 1
ATOM   3110 H H1  . WAT . . 345 ? -25.041  3.176 50.958 1.00   0.00 0 . 1
ATOM   3111 H H1  . WAT . . 345 ? -32.726  6.973 42.661 1.00   0.00 0 . 1
ATOM   3112 H H2  . WAT . . 345 ? 47.825 -26.158  6.480 1.00   0.00 0 . 1
ATOM   3113 H H2  . WAT . . 345 ? -26.131  4.186 51.236 1.00   0.00 0 . 1
ATOM   3114 H H2  . WAT . . 345 ? -32.671  5.574 42.083 1.00   0.00 0 . 1
ATOM   3115 O O   . WAT . . 346 ? -44.061 -2.584 61.657 1.00   0.00 0 . 1
ATOM   3116 O O   . WAT . . 346 ? -64.721 -0.725 19.801 1.00   0.00 0 . 1
ATOM   3117 O O   . WAT . . 346 ?  9.073 -26.334 35.620 1.00   0.00 0 . 1
ATOM   3118 H H1  . WAT . . 346 ? -44.521 -3.289 61.207 1.00   0.00 0 . 1
ATOM   3119 H H1  . WAT . . 346 ? -64.022 -0.078 19.717 1.00   0.00 0 . 1
ATOM   3120 H H1  . WAT . . 346 ?  9.275 -25.931 34.774 1.00   0.00 0 . 1
ATOM   3121 H H2  . WAT . . 346 ? -43.383 -2.302 61.036 1.00   0.00 0 . 1
ATOM   3122 H H2  . WAT . . 346 ? -64.954 -0.936 18.895 1.00   0.00 0 . 1
ATOM   3123 H H2  . WAT . . 346 ?  8.900 -25.597 36.201 1.00   0.00 0 . 1
ATOM   3124 O O   . WAT . . 347 ? -43.373 -28.283 19.715 1.00   0.00 0 . 1
ATOM   3125 O O   . WAT . . 347 ? -13.806 -21.658 60.150 1.00   0.00 0 . 1
ATOM   3126 O O   . WAT . . 347 ? 54.466 15.575 37.930 1.00   0.00 0 . 1
ATOM   3127 H H1  . WAT . . 347 ? -43.372 -28.816 18.918 1.00   0.00 0 . 1
ATOM   3128 H H1  . WAT . . 347 ? -14.727 -21.391 60.170 1.00   0.00 0 . 1
ATOM   3129 H H1  . WAT . . 347 ? 54.106 16.247 38.499 1.00   0.00 0 . 1
ATOM   3130 H H2  . WAT . . 347 ? -42.660 -27.659 19.586 1.00   0.00 0 . 1
ATOM   3131 H H2  . WAT . . 347 ? -13.337 -20.870 59.852 1.00   0.00 0 . 1
ATOM   3132 H H2  . WAT . . 347 ? 55.022 15.044 38.504 1.00   0.00 0 . 1
ATOM   3133 O O   . WAT . . 348 ?  2.380 38.010 48.016 1.00   0.00 0 . 1
ATOM   3134 O O   . WAT . . 348 ? 44.865 48.949 14.984 1.00   0.00 0 . 1
ATOM   3135 O O   . WAT . . 348 ?  7.142  5.299 -33.337 1.00   0.00 0 . 1
ATOM   3136 H H1  . WAT . . 348 ?  2.388 38.951 48.189 1.00   0.00 0 . 1
ATOM   3137 H H1  . WAT . . 348 ? 44.409 48.117 15.096 1.00   0.00 0 . 1
ATOM   3138 H H1  . WAT . . 348 ?  6.448  5.963 -33.395 1.00   0.00 0 . 1
ATOM   3139 H H2  . WAT . . 348 ?  2.872 37.627 48.743 1.00   0.00 0 . 1
ATOM   3140 H H2  . WAT . . 348 ? 45.211 49.140 15.854 1.00   0.00 0 . 1
ATOM   3141 H H2  . WAT . . 348 ?  7.010  4.748 -34.114 1.00   0.00 0 . 1
ATOM   3142 O O   . WAT . . 349 ? 23.856 -37.670 -20.480 1.00   0.00 0 . 1
ATOM   3143 O O   . WAT . . 349 ?  1.171 24.168 42.151 1.00   0.00 0 . 1
ATOM   3144 O O   . WAT . . 349 ? -25.962 50.503 -19.674 1.00   0.00 0 . 1
ATOM   3145 H H1  . WAT . . 349 ? 24.205 -37.555 -19.603 1.00   0.00 0 . 1
ATOM   3146 H H1  . WAT . . 349 ?  1.646 24.745 41.548 1.00   0.00 0 . 1
ATOM   3147 H H1  . WAT . . 349 ? -25.546 50.556 -18.801 1.00   0.00 0 . 1
ATOM   3148 H H2  . WAT . . 349 ? 23.159 -38.325 -20.372 1.00   0.00 0 . 1
ATOM   3149 H H2  . WAT . . 349 ?  1.604 23.318 42.064 1.00   0.00 0 . 1
ATOM   3150 H H2  . WAT . . 349 ? -25.261 50.202 -20.252 1.00   0.00 0 . 1
ATOM   3151 O O   . WAT . . 350 ? -3.494 -49.185 19.218 1.00   0.00 0 . 1
ATOM   3152 O O   . WAT . . 350 ? -22.956 32.409 54.199 1.00   0.00 0 . 1
ATOM   3153 O O   . WAT . . 350 ? -46.491 41.869  3.196 1.00   0.00 0 . 1
ATOM   3154 H H1  . WAT . . 350 ? -3.688 -50.098 19.002 1.00   0.00 0 . 1
ATOM   3155 H H1  . WAT . . 350 ? -22.373 31.807 54.660 1.00   0.00 0 . 1
ATOM   3156 H H1  . WAT . . 350 ? -45.893 42.010  3.928 1.00   0.00 0 . 1
ATOM   3157 H H2  . WAT . . 350 ? -3.444 -48.751 18.366 1.00   0.00 0 . 1
ATOM   3158 H H2  . WAT . . 350 ? -23.708 31.866 53.947 1.00   0.00 0 . 1
ATOM   3159 H H2  . WAT . . 350 ? -46.857 40.996  3.366 1.00   0.00 0 . 1
ATOM   3160 O O   . WAT . . 351 ? -34.796 -30.148  9.305 1.00   0.00 0 . 1
ATOM   3161 O O   . WAT . . 351 ? -6.138 -3.317 -16.971 1.00   0.00 0 . 1
ATOM   3162 O O   . WAT . . 351 ? -48.399 20.059 -10.425 1.00   0.00 0 . 1
ATOM   3163 H H1  . WAT . . 351 ? -34.027 -29.676  8.972 1.00   0.00 0 . 1
ATOM   3164 H H1  . WAT . . 351 ? -5.506 -3.850 -17.457 1.00   0.00 0 . 1
ATOM   3165 H H1  . WAT . . 351 ? -48.485 19.781 -9.511 1.00   0.00 0 . 1
ATOM   3166 H H2  . WAT . . 351 ? -34.701 -31.038  8.953 1.00   0.00 0 . 1
ATOM   3167 H H2  . WAT . . 351 ? -6.000 -3.557 -16.054 1.00   0.00 0 . 1
ATOM   3168 H H2  . WAT . . 351 ? -47.804 19.415 -10.809 1.00   0.00 0 . 1
ATOM   3169 O O   . WAT . . 352 ? -27.646 49.103 -2.507 1.00   0.00 0 . 1
ATOM   3170 O O   . WAT . . 352 ? -8.499 -42.556 51.288 1.00   0.00 0 . 1
ATOM   3171 O O   . WAT . . 352 ? -11.338  2.192 -24.778 1.00   0.00 0 . 1
ATOM   3172 H H1  . WAT . . 352 ? -27.226 49.911 -2.212 1.00   0.00 0 . 1
ATOM   3173 H H1  . WAT . . 352 ? -8.671 -41.629 51.450 1.00   0.00 0 . 1
ATOM   3174 H H1  . WAT . . 352 ? -11.736  1.853 -23.974 1.00   0.00 0 . 1
ATOM   3175 H H2  . WAT . . 352 ? -27.506 48.482 -1.794 1.00   0.00 0 . 1
ATOM   3176 H H2  . WAT . . 352 ? -7.606 -42.695 51.620 1.00   0.00 0 . 1
ATOM   3177 H H2  . WAT . . 352 ? -10.396  2.152 -24.606 1.00   0.00 0 . 1
ATOM   3178 O O   . WAT . . 353 ? -11.211 -26.019 52.662 1.00   0.00 0 . 1
ATOM   3179 O O   . WAT . . 353 ? 20.940 48.530 -22.551 1.00   0.00 0 . 1
ATOM   3180 O O   . WAT . . 353 ? 27.091 -25.659 -15.586 1.00   0.00 0 . 1
ATOM   3181 H H1  . WAT . . 353 ? -11.360 -25.122 52.981 1.00   0.00 0 . 1
ATOM   3182 H H1  . WAT . . 353 ? 21.741 48.819 -22.106 1.00   0.00 0 . 1
ATOM   3183 H H1  . WAT . . 353 ? 27.957 -25.315 -15.768 1.00   0.00 0 . 1
ATOM   3184 H H2  . WAT . . 353 ? -11.986 -26.210 52.137 1.00   0.00 0 . 1
ATOM   3185 H H2  . WAT . . 353 ? 20.245 48.664 -21.903 1.00   0.00 0 . 1
ATOM   3186 H H2  . WAT . . 353 ? 26.849 -26.114 -16.396 1.00   0.00 0 . 1
ATOM   3187 O O   . WAT . . 354 ? 40.995 -5.131 37.641 1.00   0.00 0 . 1
ATOM   3188 O O   . WAT . . 354 ? -58.740 21.434 13.149 1.00   0.00 0 . 1
ATOM   3189 O O   . WAT . . 354 ? 32.842 -21.890 -48.018 1.00   0.00 0 . 1
ATOM   3190 H H1  . WAT . . 354 ? 40.122 -5.185 37.253 1.00   0.00 0 . 1
ATOM   3191 H H1  . WAT . . 354 ? -59.611 21.663 13.491 1.00   0.00 0 . 1
ATOM   3192 H H1  . WAT . . 354 ? 31.971 -21.518 -47.959 1.00   0.00 0 . 1
ATOM   3193 H H2  . WAT . . 354 ? 40.985 -4.302 38.118 1.00   0.00 0 . 1
ATOM   3194 H H2  . WAT . . 354 ? -58.839 20.562 12.807 1.00   0.00 0 . 1
ATOM   3195 H H2  . WAT . . 354 ? 33.410 -21.266 -47.590 1.00   0.00 0 . 1
ATOM   3196 O O   . WAT . . 355 ? 23.073 -12.151 10.511 1.00   0.00 0 . 1
ATOM   3197 O O   . WAT . . 355 ? -41.960 -21.864 37.121 1.00   0.00 0 . 1
ATOM   3198 O O   . WAT . . 355 ?  6.934 -30.767 -50.950 1.00   0.00 0 . 1
ATOM   3199 H H1  . WAT . . 355 ? 23.296 -12.563  9.678 1.00   0.00 0 . 1
ATOM   3200 H H1  . WAT . . 355 ? -42.163 -21.081 37.633 1.00   0.00 0 . 1
ATOM   3201 H H1  . WAT . . 355 ?  7.294 -30.366 -51.734 1.00   0.00 0 . 1
ATOM   3202 H H2  . WAT . . 355 ? 23.279 -12.819 11.163 1.00   0.00 0 . 1
ATOM   3203 H H2  . WAT . . 355 ? -41.005 -21.947 37.190 1.00   0.00 0 . 1
ATOM   3204 H H2  . WAT . . 355 ?  7.678 -31.216 -50.546 1.00   0.00 0 . 1
ATOM   3205 O O   . WAT . . 356 ? -35.698 -5.806 66.186 1.00   0.00 0 . 1
ATOM   3206 O O   . WAT . . 356 ? -26.861 29.984  4.781 1.00   0.00 0 . 1
ATOM   3207 O O   . WAT . . 356 ? -40.809 -15.890 21.728 1.00   0.00 0 . 1
ATOM   3208 H H1  . WAT . . 356 ? -36.125 -6.534 65.747 1.00   0.00 0 . 1
ATOM   3209 H H1  . WAT . . 356 ? -27.186 29.495  4.025 1.00   0.00 0 . 1
ATOM   3210 H H1  . WAT . . 356 ? -40.358 -15.523 20.970 1.00   0.00 0 . 1
ATOM   3211 H H2  . WAT . . 356 ? -34.835 -5.737 65.765 1.00   0.00 0 . 1
ATOM   3212 H H2  . WAT . . 356 ? -27.324 30.826  4.728 1.00   0.00 0 . 1
ATOM   3213 H H2  . WAT . . 356 ? -41.072 -16.774 21.440 1.00   0.00 0 . 1
ATOM   3214 O O   . WAT . . 357 ? -50.233 -17.787 21.545 1.00   0.00 0 . 1
ATOM   3215 O O   . WAT . . 357 ? -7.749 16.980 22.945 1.00   0.00 0 . 1
ATOM   3216 O O   . WAT . . 357 ? 22.421 -29.589 29.017 1.00   0.00 0 . 1
ATOM   3217 H H1  . WAT . . 357 ? -50.698 -18.407 20.990 1.00   0.00 0 . 1
ATOM   3218 H H1  . WAT . . 357 ? -7.701 17.237 23.866 1.00   0.00 0 . 1
ATOM   3219 H H1  . WAT . . 357 ? 21.985 -30.413 28.796 1.00   0.00 0 . 1
ATOM   3220 H H2  . WAT . . 357 ? -49.760 -17.222 20.933 1.00   0.00 0 . 1
ATOM   3221 H H2  . WAT . . 357 ? -7.649 17.797 22.465 1.00   0.00 0 . 1
ATOM   3222 H H2  . WAT . . 357 ? 23.304 -29.683 28.657 1.00   0.00 0 . 1
ATOM   3223 O O   . WAT . . 358 ? 12.802 -52.021  7.247 1.00   0.00 0 . 1
ATOM   3224 O O   . WAT . . 358 ? -36.975 -19.915 28.835 1.00   0.00 0 . 1
ATOM   3225 O O   . WAT . . 358 ? -32.948 30.029 10.851 1.00   0.00 0 . 1
ATOM   3226 H H1  . WAT . . 358 ? 12.668 -52.409  6.380 1.00   0.00 0 . 1
ATOM   3227 H H1  . WAT . . 358 ? -37.536 -19.809 29.600 1.00   0.00 0 . 1
ATOM   3228 H H1  . WAT . . 358 ? -33.153 30.608 10.115 1.00   0.00 0 . 1
ATOM   3229 H H2  . WAT . . 358 ? 12.130 -51.347  7.317 1.00   0.00 0 . 1
ATOM   3230 H H2  . WAT . . 358 ? -36.439 -19.125 28.812 1.00   0.00 0 . 1
ATOM   3231 H H2  . WAT . . 358 ? -33.781 29.859 11.270 1.00   0.00 0 . 1
ATOM   3232 O O   . WAT . . 359 ? -33.901 55.196 -4.878 1.00   0.00 0 . 1
ATOM   3233 O O   . WAT . . 359 ?  0.643 -58.736 21.580 1.00   0.00 0 . 1
ATOM   3234 O O   . WAT . . 359 ? 47.636 -18.765 -22.645 1.00   0.00 0 . 1
ATOM   3235 H H1  . WAT . . 359 ? -33.893 55.725 -4.079 1.00   0.00 0 . 1
ATOM   3236 H H1  . WAT . . 359 ?  1.530 -59.020 21.348 1.00   0.00 0 . 1
ATOM   3237 H H1  . WAT . . 359 ? 47.057 -18.007 -22.555 1.00   0.00 0 . 1
ATOM   3238 H H2  . WAT . . 359 ? -34.608 55.567 -5.404 1.00   0.00 0 . 1
ATOM   3239 H H2  . WAT . . 359 ?  0.610 -58.844 22.538 1.00   0.00 0 . 1
ATOM   3240 H H2  . WAT . . 359 ? 47.975 -18.909 -21.763 1.00   0.00 0 . 1
ATOM   3241 O O   . WAT . . 360 ? -8.612 36.167 -10.822 1.00   0.00 0 . 1
ATOM   3242 O O   . WAT . . 360 ? 10.623  3.661 34.041 1.00   0.00 0 . 1
ATOM   3243 O O   . WAT . . 360 ? -56.307 19.059 -1.162 1.00   0.00 0 . 1
ATOM   3244 H H1  . WAT . . 360 ? -8.739 35.736 -11.656 1.00   0.00 0 . 1
ATOM   3245 H H1  . WAT . . 360 ? 10.735  2.737 34.252 1.00   0.00 0 . 1
ATOM   3246 H H1  . WAT . . 360 ? -55.511 19.598 -1.109 1.00   0.00 0 . 1
ATOM   3247 H H2  . WAT . . 360 ? -9.393 36.707 -10.701 1.00   0.00 0 . 1
ATOM   3248 H H2  . WAT . . 360 ? 11.209  3.810 33.296 1.00   0.00 0 . 1
ATOM   3249 H H2  . WAT . . 360 ? -55.991 18.166 -1.282 1.00   0.00 0 . 1
ATOM   3250 O O   . WAT . . 361 ? 32.845 -45.508 -28.839 1.00   0.00 0 . 1
ATOM   3251 O O   . WAT . . 361 ? -37.264 57.220  1.939 1.00   0.00 0 . 1
ATOM   3252 O O   . WAT . . 361 ? -24.737 -28.335 -28.730 1.00   0.00 0 . 1
ATOM   3253 H H1  . WAT . . 361 ? 32.020 -45.217 -28.461 1.00   0.00 0 . 1
ATOM   3254 H H1  . WAT . . 361 ? -38.006 56.628  2.054 1.00   0.00 0 . 1
ATOM   3255 H H1  . WAT . . 361 ? -23.826 -28.163 -28.988 1.00   0.00 0 . 1
ATOM   3256 H H2  . WAT . . 361 ? 32.869 -46.454 -28.660 1.00   0.00 0 . 1
ATOM   3257 H H2  . WAT . . 361 ? -37.465 57.699  1.132 1.00   0.00 0 . 1
ATOM   3258 H H2  . WAT . . 361 ? -24.731 -29.246 -28.437 1.00   0.00 0 . 1
ATOM   3259 O O   . WAT . . 362 ? 55.680 16.419 24.796 1.00   0.00 0 . 1
ATOM   3260 O O   . WAT . . 362 ? 27.726 16.627 48.699 1.00   0.00 0 . 1
ATOM   3261 O O   . WAT . . 362 ? -29.038 25.536 50.866 1.00   0.00 0 . 1
ATOM   3262 H H1  . WAT . . 362 ? 55.625 15.472 24.668 1.00   0.00 0 . 1
ATOM   3263 H H1  . WAT . . 362 ? 27.751 16.426 49.637 1.00   0.00 0 . 1
ATOM   3264 H H1  . WAT . . 362 ? -28.341 26.129 51.148 1.00   0.00 0 . 1
ATOM   3265 H H2  . WAT . . 362 ? 55.266 16.575 25.651 1.00   0.00 0 . 1
ATOM   3266 H H2  . WAT . . 362 ? 27.772 15.779 48.265 1.00   0.00 0 . 1
ATOM   3267 H H2  . WAT . . 362 ? -28.847 24.716 51.331 1.00   0.00 0 . 1
ATOM   3268 O O   . WAT . . 363 ? -4.744 40.469 12.193 1.00   0.00 0 . 1
ATOM   3269 O O   . WAT . . 363 ? -52.555 -21.505 -37.085 1.00   0.00 0 . 1
ATOM   3270 O O   . WAT . . 363 ?  2.926 -17.148 43.223 1.00   0.00 0 . 1
ATOM   3271 H H1  . WAT . . 363 ? -5.687 40.480 12.340 1.00   0.00 0 . 1
ATOM   3272 H H1  . WAT . . 363 ? -52.493 -20.883 -37.810 1.00   0.00 0 . 1
ATOM   3273 H H1  . WAT . . 363 ?  3.054 -16.211 43.118 1.00   0.00 0 . 1
ATOM   3274 H H2  . WAT . . 363 ? -4.394 39.935 12.905 1.00   0.00 0 . 1
ATOM   3275 H H2  . WAT . . 363 ? -51.712 -21.432 -36.645 1.00   0.00 0 . 1
ATOM   3276 H H2  . WAT . . 363 ?  3.014 -17.298 44.162 1.00   0.00 0 . 1
ATOM   3277 O O   . WAT . . 364 ? 23.256 -3.804 48.558 1.00   0.00 0 . 1
ATOM   3278 O O   . WAT . . 364 ? -37.421 -15.159 -6.837 1.00   0.00 0 . 1
ATOM   3279 O O   . WAT . . 364 ? 26.411 -5.596 -20.020 1.00   0.00 0 . 1
ATOM   3280 H H1  . WAT . . 364 ? 23.353 -3.201 49.295 1.00   0.00 0 . 1
ATOM   3281 H H1  . WAT . . 364 ? -37.340 -15.541 -7.715 1.00   0.00 0 . 1
ATOM   3282 H H1  . WAT . . 364 ? 27.327 -5.368 -20.103 1.00   0.00 0 . 1
ATOM   3283 H H2  . WAT . . 364 ? 23.916 -3.516 47.931 1.00   0.00 0 . 1
ATOM   3284 H H2  . WAT . . 364 ? -36.797 -14.435 -6.828 1.00   0.00 0 . 1
ATOM   3285 H H2  . WAT . . 364 ? 25.945 -4.917 -20.517 1.00   0.00 0 . 1
ATOM   3286 O O   . WAT . . 365 ? -2.731 -62.710 36.594 1.00   0.00 0 . 1
ATOM   3287 O O   . WAT . . 365 ? 28.642 -37.421 37.470 1.00   0.00 0 . 1
ATOM   3288 O O   . WAT . . 365 ? 31.386  7.514 -57.107 1.00   0.00 0 . 1
ATOM   3289 H H1  . WAT . . 365 ? -3.007 -63.416 37.182 1.00   0.00 0 . 1
ATOM   3290 H H1  . WAT . . 365 ? 28.833 -37.678 36.564 1.00   0.00 0 . 1
ATOM   3291 H H1  . WAT . . 365 ? 31.484  7.260 -58.032 1.00   0.00 0 . 1
ATOM   3292 H H2  . WAT . . 365 ? -1.994 -63.078 36.112 1.00   0.00 0 . 1
ATOM   3293 H H2  . WAT . . 365 ? 28.728 -38.225 37.973 1.00   0.00 0 . 1
ATOM   3294 H H2  . WAT . . 365 ? 30.820  8.282 -57.132 1.00   0.00 0 . 1
ATOM   3295 O O   . WAT . . 366 ? -10.986 42.489 -6.997 1.00   0.00 0 . 1
ATOM   3296 O O   . WAT . . 366 ?  8.046 -53.013 -2.162 1.00   0.00 0 . 1
ATOM   3297 O O   . WAT . . 366 ? 40.147 -31.306 33.347 1.00   0.00 0 . 1
ATOM   3298 H H1  . WAT . . 366 ? -10.154 42.960 -6.931 1.00   0.00 0 . 1
ATOM   3299 H H1  . WAT . . 366 ?  7.906 -53.419 -1.303 1.00   0.00 0 . 1
ATOM   3300 H H1  . WAT . . 366 ? 39.274 -31.698 33.413 1.00   0.00 0 . 1
ATOM   3301 H H2  . WAT . . 366 ? -11.291 42.409 -6.098 1.00   0.00 0 . 1
ATOM   3302 H H2  . WAT . . 366 ?  8.538 -53.664 -2.659 1.00   0.00 0 . 1
ATOM   3303 H H2  . WAT . . 366 ? 40.724 -31.956 33.765 1.00   0.00 0 . 1
ATOM   3304 O O   . WAT . . 367 ? 42.632 30.926 42.733 1.00   0.00 0 . 1
ATOM   3305 O O   . WAT . . 367 ? -60.389 -9.148 -27.883 1.00   0.00 0 . 1
ATOM   3306 O O   . WAT . . 367 ? -42.824 28.023 -1.707 1.00   0.00 0 . 1
ATOM   3307 H H1  . WAT . . 367 ? 42.427 30.703 41.825 1.00   0.00 0 . 1
ATOM   3308 H H1  . WAT . . 367 ? -60.940 -8.390 -28.090 1.00   0.00 0 . 1
ATOM   3309 H H1  . WAT . . 367 ? -43.624 28.253 -1.226 1.00   0.00 0 . 1
ATOM   3310 H H2  . WAT . . 367 ? 41.772 31.061 43.140 1.00   0.00 0 . 1
ATOM   3311 H H2  . WAT . . 367 ? -59.925 -8.907 -27.085 1.00   0.00 0 . 1
ATOM   3312 H H2  . WAT . . 367 ? -43.135 27.457 -2.421 1.00   0.00 0 . 1
ATOM   3313 O O   . WAT . . 368 ?  3.054 -30.582 -43.229 1.00   0.00 0 . 1
ATOM   3314 O O   . WAT . . 368 ? -13.411 -17.107 -29.378 1.00   0.00 0 . 1
ATOM   3315 O O   . WAT . . 368 ? -34.128 -7.729 53.546 1.00   0.00 0 . 1
ATOM   3316 H H1  . WAT . . 368 ?  3.521 -29.920 -43.728 1.00   0.00 0 . 1
ATOM   3317 H H1  . WAT . . 368 ? -14.117 -17.740 -29.444 1.00   0.00 0 . 1
ATOM   3318 H H1  . WAT . . 368 ? -34.511 -7.785 52.670 1.00   0.00 0 . 1
ATOM   3319 H H2  . WAT . . 368 ?  3.736 -31.019 -42.704 1.00   0.00 0 . 1
ATOM   3320 H H2  . WAT . . 368 ? -12.708 -17.471 -29.930 1.00   0.00 0 . 1
ATOM   3321 H H2  . WAT . . 368 ? -34.761 -7.235 54.061 1.00   0.00 0 . 1
ATOM   3322 O O   . WAT . . 369 ? -59.077  6.476 -1.636 1.00   0.00 0 . 1
ATOM   3323 O O   . WAT . . 369 ? -55.704  5.695 33.312 1.00   0.00 0 . 1
ATOM   3324 O O   . WAT . . 369 ? -18.861 -23.088 48.547 1.00   0.00 0 . 1
ATOM   3325 H H1  . WAT . . 369 ? -59.560  7.250 -1.907 1.00   0.00 0 . 1
ATOM   3326 H H1  . WAT . . 369 ? -55.889  4.811 33.019 1.00   0.00 0 . 1
ATOM   3327 H H1  . WAT . . 369 ? -18.076 -23.238 49.090 1.00   0.00 0 . 1
ATOM   3328 H H2  . WAT . . 369 ? -58.963  5.969 -2.448 1.00   0.00 0 . 1
ATOM   3329 H H2  . WAT . . 369 ? -54.910  5.616 33.840 1.00   0.00 0 . 1
ATOM   3330 H H2  . WAT . . 369 ? -18.841 -23.803 47.910 1.00   0.00 0 . 1
ATOM   3331 O O   . WAT . . 370 ? -3.724 43.690 37.760 1.00   0.00 0 . 1
ATOM   3332 O O   . WAT . . 370 ? -29.170 -43.312 39.618 1.00   0.00 0 . 1
ATOM   3333 O O   . WAT . . 370 ? 44.020 -12.180 12.484 1.00   0.00 0 . 1
ATOM   3334 H H1  . WAT . . 370 ? -4.003 44.414 37.206 1.00   0.00 0 . 1
ATOM   3335 H H1  . WAT . . 370 ? -28.674 -44.081 39.891 1.00   0.00 0 . 1
ATOM   3336 H H1  . WAT . . 370 ? 44.141 -12.435 13.402 1.00   0.00 0 . 1
ATOM   3337 H H2  . WAT . . 370 ? -2.802 43.881 37.958 1.00   0.00 0 . 1
ATOM   3338 H H2  . WAT . . 370 ? -29.213 -42.772 40.416 1.00   0.00 0 . 1
ATOM   3339 H H2  . WAT . . 370 ? 43.070 -12.104 12.386 1.00   0.00 0 . 1
ATOM   3340 O O   . WAT . . 371 ? 52.904 -5.773  6.322 1.00   0.00 0 . 1
ATOM   3341 O O   . WAT . . 371 ?  8.581 -21.159 10.420 1.00   0.00 0 . 1
ATOM   3342 O O   . WAT . . 371 ? -45.234 45.116 -8.640 1.00   0.00 0 . 1
ATOM   3343 H H1  . WAT . . 371 ? 53.337 -5.038  6.750 1.00   0.00 0 . 1
ATOM   3344 H H1  . WAT . . 371 ?  7.954 -20.792 11.060 1.00   0.00 0 . 1
ATOM   3345 H H1  . WAT . . 371 ? -46.093 45.229 -9.052 1.00   0.00 0 . 1
ATOM   3346 H H2  . WAT . . 371 ? 52.723 -6.390  7.044 1.00   0.00 0 . 1
ATOM   3347 H H2  . WAT . . 371 ?  9.187 -20.441 10.249 1.00   0.00 0 . 1
ATOM   3348 H H2  . WAT . . 371 ? -45.069 44.178 -8.675 1.00   0.00 0 . 1
ATOM   3349 O O   . WAT . . 372 ? 37.011 -38.532 -38.443 1.00   0.00 0 . 1
ATOM   3350 O O   . WAT . . 372 ? -3.540 -32.353 37.917 1.00   0.00 0 . 1
ATOM   3351 O O   . WAT . . 372 ? -54.548 -12.108 -5.143 1.00   0.00 0 . 1
ATOM   3352 H H1  . WAT . . 372 ? 36.727 -39.108 -39.150 1.00   0.00 0 . 1
ATOM   3353 H H1  . WAT . . 372 ? -3.685 -31.665 37.272 1.00   0.00 0 . 1
ATOM   3354 H H1  . WAT . . 372 ? -54.501 -12.445 -6.038 1.00   0.00 0 . 1
ATOM   3355 H H2  . WAT . . 372 ? 36.751 -39.006 -37.644 1.00   0.00 0 . 1
ATOM   3356 H H2  . WAT . . 372 ? -3.714 -33.170 37.444 1.00   0.00 0 . 1
ATOM   3357 H H2  . WAT . . 372 ? -53.629 -11.973 -4.890 1.00   0.00 0 . 1
ATOM   3358 O O   . WAT . . 373 ? -9.114  2.458 -31.902 1.00   0.00 0 . 1
ATOM   3359 O O   . WAT . . 373 ? 32.110 18.156 12.472 1.00   0.00 0 . 1
ATOM   3360 O O   . WAT . . 373 ? -0.782 -42.986 21.254 1.00   0.00 0 . 1
ATOM   3361 H H1  . WAT . . 373 ? -9.148  1.534 -32.115 1.00   0.00 0 . 1
ATOM   3362 H H1  . WAT . . 373 ? 31.557 18.636 11.857 1.00   0.00 0 . 1
ATOM   3363 H H1  . WAT . . 373 ? -1.540 -42.575 21.671 1.00   0.00 0 . 1
ATOM   3364 H H2  . WAT . . 373 ? -9.709  2.879 -32.521 1.00   0.00 0 . 1
ATOM   3365 H H2  . WAT . . 373 ? 31.573 18.081 13.261 1.00   0.00 0 . 1
ATOM   3366 H H2  . WAT . . 373 ? -0.099 -42.966 21.916 1.00   0.00 0 . 1
ATOM   3367 O O   . WAT . . 374 ? 47.969 -42.323 -23.703 1.00   0.00 0 . 1
ATOM   3368 O O   . WAT . . 374 ? -30.466 41.929 47.835 1.00   0.00 0 . 1
ATOM   3369 O O   . WAT . . 374 ? -38.303 -27.335  7.311 1.00   0.00 0 . 1
ATOM   3370 H H1  . WAT . . 374 ? 48.538 -42.902 -23.199 1.00   0.00 0 . 1
ATOM   3371 H H1  . WAT . . 374 ? -30.567 42.860 47.633 1.00   0.00 0 . 1
ATOM   3372 H H1  . WAT . . 374 ? -37.902 -26.750  7.965 1.00   0.00 0 . 1
ATOM   3373 H H2  . WAT . . 374 ? 47.412 -42.919 -24.208 1.00   0.00 0 . 1
ATOM   3374 H H2  . WAT . . 374 ? -29.824 41.908 48.549 1.00   0.00 0 . 1
ATOM   3375 H H2  . WAT . . 374 ? -37.862 -28.178  7.443 1.00   0.00 0 . 1
ATOM   3376 O O   . WAT . . 375 ? -23.572 -3.203 48.860 1.00   0.00 0 . 1
ATOM   3377 O O   . WAT . . 375 ? -34.880 15.918 -52.199 1.00   0.00 0 . 1
ATOM   3378 O O   . WAT . . 375 ? 18.644 -18.883  3.531 1.00   0.00 0 . 1
ATOM   3379 H H1  . WAT . . 375 ? -23.500 -3.662 48.029 1.00   0.00 0 . 1
ATOM   3380 H H1  . WAT . . 375 ? -34.490 16.044 -53.060 1.00   0.00 0 . 1
ATOM   3381 H H1  . WAT . . 375 ? 17.943 -18.250  3.689 1.00   0.00 0 . 1
ATOM   3382 H H2  . WAT . . 375 ? -22.797 -3.476 49.355 1.00   0.00 0 . 1
ATOM   3383 H H2  . WAT . . 375 ? -35.827 15.850 -52.378 1.00   0.00 0 . 1
ATOM   3384 H H2  . WAT . . 375 ? 18.804 -19.283  4.395 1.00   0.00 0 . 1
ATOM   3385 O O   . WAT . . 376 ? -11.495 -25.390 10.728 1.00   0.00 0 . 1
ATOM   3386 O O   . WAT . . 376 ? -30.443 -29.719 11.571 1.00   0.00 0 . 1
ATOM   3387 O O   . WAT . . 376 ? 41.467 16.092 -27.749 1.00   0.00 0 . 1
ATOM   3388 H H1  . WAT . . 376 ? -11.731 -25.524  9.815 1.00   0.00 0 . 1
ATOM   3389 H H1  . WAT . . 376 ? -30.667 -28.966 12.117 1.00   0.00 0 . 1
ATOM   3390 H H1  . WAT . . 376 ? 41.072 15.613 -28.479 1.00   0.00 0 . 1
ATOM   3391 H H2  . WAT . . 376 ? -10.536 -25.471 10.746 1.00   0.00 0 . 1
ATOM   3392 H H2  . WAT . . 376 ? -30.371 -30.446 12.189 1.00   0.00 0 . 1
ATOM   3393 H H2  . WAT . . 376 ? 40.962 16.901 -27.698 1.00   0.00 0 . 1
ATOM   3394 O O   . WAT . . 377 ? 42.664 -27.669 -32.252 1.00   0.00 0 . 1
ATOM   3395 O O   . WAT . . 377 ? -17.652 13.138 18.361 1.00   0.00 0 . 1
ATOM   3396 O O   . WAT . . 377 ? -41.076 -25.630 -29.988 1.00   0.00 0 . 1
ATOM   3397 H H1  . WAT . . 377 ? 43.424 -27.119 -32.448 1.00   0.00 0 . 1
ATOM   3398 H H1  . WAT . . 377 ? -17.807 12.430 18.984 1.00   0.00 0 . 1
ATOM   3399 H H1  . WAT . . 377 ? -40.469 -26.023 -29.372 1.00   0.00 0 . 1
ATOM   3400 H H2  . WAT . . 377 ? 42.387 -27.404 -31.385 1.00   0.00 0 . 1
ATOM   3401 H H2  . WAT . . 377 ? -16.711 13.088 18.170 1.00   0.00 0 . 1
ATOM   3402 H H2  . WAT . . 377 ? -41.077 -26.222 -30.740 1.00   0.00 0 . 1
ATOM   3403 O O   . WAT . . 378 ? 16.605 -19.861 -43.233 1.00   0.00 0 . 1
ATOM   3404 O O   . WAT . . 378 ? 39.331 -16.250 18.722 1.00   0.00 0 . 1
ATOM   3405 O O   . WAT . . 378 ? -1.217 10.552 -45.617 1.00   0.00 0 . 1
ATOM   3406 H H1  . WAT . . 378 ? 16.730 -20.363 -42.426 1.00   0.00 0 . 1
ATOM   3407 H H1  . WAT . . 378 ? 38.758 -15.809 19.345 1.00   0.00 0 . 1
ATOM   3408 H H1  . WAT . . 378 ? -1.704 10.838 -44.838 1.00   0.00 0 . 1
ATOM   3409 H H2  . WAT . . 378 ? 17.467 -19.506 -43.428 1.00   0.00 0 . 1
ATOM   3410 H H2  . WAT . . 378 ? 40.137 -16.416 19.210 1.00   0.00 0 . 1
ATOM   3411 H H2  . WAT . . 378 ? -0.846 11.363 -45.970 1.00   0.00 0 . 1
ATOM   3412 O O   . WAT . . 379 ? 21.535 -37.710 58.317 1.00   0.00 0 . 1
ATOM   3413 O O   . WAT . . 379 ? -27.391 -43.518 12.457 1.00   0.00 0 . 1
ATOM   3414 O O   . WAT . . 379 ? -17.104  3.210 -50.621 1.00   0.00 0 . 1
ATOM   3415 H H1  . WAT . . 379 ? 21.498 -37.017 58.986 1.00   0.00 0 . 1
ATOM   3416 H H1  . WAT . . 379 ? -26.477 -43.578 12.190 1.00   0.00 0 . 1
ATOM   3417 H H1  . WAT . . 379 ? -17.016  2.567 -51.323 1.00   0.00 0 . 1
ATOM   3418 H H2  . WAT . . 379 ? 21.016 -37.370 57.595 1.00   0.00 0 . 1
ATOM   3419 H H2  . WAT . . 379 ? -27.809 -42.995 11.776 1.00   0.00 0 . 1
ATOM   3420 H H2  . WAT . . 379 ? -17.546  3.958 -51.034 1.00   0.00 0 . 1
ATOM   3421 O O   . WAT . . 380 ? -33.000 -48.264  2.392 1.00   0.00 0 . 1
ATOM   3422 O O   . WAT . . 380 ? 26.673 -7.478 -34.241 1.00   0.00 0 . 1
ATOM   3423 O O   . WAT . . 380 ? -0.442 46.442 -38.389 1.00   0.00 0 . 1
ATOM   3424 H H1  . WAT . . 380 ? -32.777 -47.519  1.848 1.00   0.00 0 . 1
ATOM   3425 H H1  . WAT . . 380 ? 27.224 -6.889 -33.725 1.00   0.00 0 . 1
ATOM   3426 H H1  . WAT . . 380 ? -0.198 47.219 -38.884 1.00   0.00 0 . 1
ATOM   3427 H H2  . WAT . . 380 ? -33.006 -49.016  1.800 1.00   0.00 0 . 1
ATOM   3428 H H2  . WAT . . 380 ? 25.923 -7.660 -33.667 1.00   0.00 0 . 1
ATOM   3429 H H2  . WAT . . 380 ? -1.362 46.589 -38.142 1.00   0.00 0 . 1
ATOM   3430 O O   . WAT . . 381 ? -1.362 -20.632 38.954 1.00   0.00 0 . 1
ATOM   3431 O O   . WAT . . 381 ? 43.413  6.382 17.847 1.00   0.00 0 . 1
ATOM   3432 O O   . WAT . . 381 ? 28.051 38.842  7.727 1.00   0.00 0 . 1
ATOM   3433 H H1  . WAT . . 381 ? -1.572 -20.526 38.032 1.00   0.00 0 . 1
ATOM   3434 H H1  . WAT . . 381 ? 44.371  6.329 17.827 1.00   0.00 0 . 1
ATOM   3435 H H1  . WAT . . 381 ? 28.410 38.934  6.847 1.00   0.00 0 . 1
ATOM   3436 H H2  . WAT . . 381 ? -1.213 -21.564 39.060 1.00   0.00 0 . 1
ATOM   3437 H H2  . WAT . . 381 ? 43.196  6.292 18.775 1.00   0.00 0 . 1
ATOM   3438 H H2  . WAT . . 381 ? 28.812 38.793  8.294 1.00   0.00 0 . 1
ATOM   3439 O O   . WAT . . 382 ? -65.511 -26.507 -13.807 1.00   0.00 0 . 1
ATOM   3440 O O   . WAT . . 382 ? -27.617 -4.964 57.828 1.00   0.00 0 . 1
ATOM   3441 O O   . WAT . . 382 ?  2.164 28.652 47.731 1.00   0.00 0 . 1
ATOM   3442 H H1  . WAT . . 382 ? -65.614 -27.422 -14.077 1.00   0.00 0 . 1
ATOM   3443 H H1  . WAT . . 382 ? -26.858 -5.508 57.621 1.00   0.00 0 . 1
ATOM   3444 H H1  . WAT . . 382 ?  2.131 28.899 48.650 1.00   0.00 0 . 1
ATOM   3445 H H2  . WAT . . 382 ? -65.439 -26.024 -14.634 1.00   0.00 0 . 1
ATOM   3446 H H2  . WAT . . 382 ? -28.348 -5.582 57.869 1.00   0.00 0 . 1
ATOM   3447 H H2  . WAT . . 382 ?  1.247 28.623 47.455 1.00   0.00 0 . 1
ATOM   3448 O O   . WAT . . 383 ? 54.736 13.969 14.887 1.00   0.00 0 . 1
ATOM   3449 O O   . WAT . . 383 ? 11.201 -26.705 -43.475 1.00   0.00 0 . 1
ATOM   3450 O O   . WAT . . 383 ? -50.305  4.303 -34.575 1.00   0.00 0 . 1
ATOM   3451 H H1  . WAT . . 383 ? 54.546 13.481 14.085 1.00   0.00 0 . 1
ATOM   3452 H H1  . WAT . . 383 ? 11.213 -27.644 -43.280 1.00   0.00 0 . 1
ATOM   3453 H H1  . WAT . . 383 ? -50.201  3.444 -34.170 1.00   0.00 0 . 1
ATOM   3454 H H2  . WAT . . 383 ? 54.250 13.506 15.566 1.00   0.00 0 . 1
ATOM   3455 H H2  . WAT . . 383 ? 11.447 -26.661 -44.409 1.00   0.00 0 . 1
ATOM   3456 H H2  . WAT . . 383 ? -50.884  4.153 -35.311 1.00   0.00 0 . 1
ATOM   3457 O O   . WAT . . 384 ? 16.859 45.218 44.015 1.00   0.00 0 . 1
ATOM   3458 O O   . WAT . . 384 ? -17.243 -25.646 32.093 1.00   0.00 0 . 1
ATOM   3459 O O   . WAT . . 384 ? -59.449 -37.904 -9.603 1.00   0.00 0 . 1
ATOM   3460 H H1  . WAT . . 384 ? 16.642 44.335 44.311 1.00   0.00 0 . 1
ATOM   3461 H H1  . WAT . . 384 ? -16.669 -26.405 31.982 1.00   0.00 0 . 1
ATOM   3462 H H1  . WAT . . 384 ? -59.800 -37.909 -10.485 1.00   0.00 0 . 1
ATOM   3463 H H2  . WAT . . 384 ? 17.650 45.452 44.503 1.00   0.00 0 . 1
ATOM   3464 H H2  . WAT . . 384 ? -16.667 -24.895 31.993 1.00   0.00 0 . 1
ATOM   3465 H H2  . WAT . . 384 ? -59.748 -38.742 -9.230 1.00   0.00 0 . 1
ATOM   3466 O O   . WAT . . 385 ? -12.656 -10.477 -35.329 1.00   0.00 0 . 1
ATOM   3467 O O   . WAT . . 385 ? 43.948 -12.464 15.187 1.00   0.00 0 . 1
ATOM   3468 O O   . WAT . . 385 ? 23.820 -13.178 -16.987 1.00   0.00 0 . 1
ATOM   3469 H H1  . WAT . . 385 ? -11.704 -10.564 -35.374 1.00   0.00 0 . 1
ATOM   3470 H H1  . WAT . . 385 ? 44.560 -12.916 15.786 1.00   0.00 0 . 1
ATOM   3471 H H1  . WAT . . 385 ? 24.209 -12.694 -17.722 1.00   0.00 0 . 1
ATOM   3472 H H2  . WAT . . 385 ? -12.791 -9.669 -34.829 1.00   0.00 0 . 1
ATOM   3473 H H2  . WAT . . 385 ? 43.091 -12.838 15.419 1.00   0.00 0 . 1
ATOM   3474 H H2  . WAT . . 385 ? 23.159 -12.588 -16.635 1.00   0.00 0 . 1
ATOM   3475 O O   . WAT . . 386 ? 14.792 23.044 49.262 1.00   0.00 0 . 1
ATOM   3476 O O   . WAT . . 386 ? -0.503 42.001 -32.092 1.00   0.00 0 . 1
ATOM   3477 O O   . WAT . . 386 ? -20.068 17.773 43.186 1.00   0.00 0 . 1
ATOM   3478 H H1  . WAT . . 386 ? 15.082 23.680 48.610 1.00   0.00 0 . 1
ATOM   3479 H H1  . WAT . . 386 ? -0.092 41.148 -32.183 1.00   0.00 0 . 1
ATOM   3480 H H1  . WAT . . 386 ? -20.556 18.301 42.563 1.00   0.00 0 . 1
ATOM   3481 H H2  . WAT . . 386 ? 15.287 22.251 49.070 1.00   0.00 0 . 1
ATOM   3482 H H2  . WAT . . 386 ? -0.329 42.258 -31.188 1.00   0.00 0 . 1
ATOM   3483 H H2  . WAT . . 386 ? -19.417 17.314 42.655 1.00   0.00 0 . 1
ATOM   3484 O O   . WAT . . 387 ? -18.158 40.994 -3.846 1.00   0.00 0 . 1
ATOM   3485 O O   . WAT . . 387 ? -6.342  2.444 -32.976 1.00   0.00 0 . 1
ATOM   3486 O O   . WAT . . 387 ?  4.749 -38.440 -9.863 1.00   0.00 0 . 1
ATOM   3487 H H1  . WAT . . 387 ? -17.582 41.721 -3.587 1.00   0.00 0 . 1
ATOM   3488 H H1  . WAT . . 387 ? -6.721  3.229 -32.582 1.00   0.00 0 . 1
ATOM   3489 H H1  . WAT . . 387 ?  3.972 -38.835 -9.475 1.00   0.00 0 . 1
ATOM   3490 H H2  . WAT . . 387 ? -19.037 41.290 -3.584 1.00   0.00 0 . 1
ATOM   3491 H H2  . WAT . . 387 ? -6.174  1.859 -32.236 1.00   0.00 0 . 1
ATOM   3492 H H2  . WAT . . 387 ?  5.121 -39.125 -10.416 1.00   0.00 0 . 1
ATOM   3493 O O   . WAT . . 388 ? 56.616 -2.717 -31.993 1.00   0.00 0 . 1
ATOM   3494 O O   . WAT . . 388 ?  6.495 55.767 11.528 1.00   0.00 0 . 1
ATOM   3495 O O   . WAT . . 388 ? 26.362 -34.072 26.090 1.00   0.00 0 . 1
ATOM   3496 H H1  . WAT . . 388 ? 57.237 -2.018 -32.167 1.00   0.00 0 . 1
ATOM   3497 H H1  . WAT . . 388 ?  6.729 55.443 10.655 1.00   0.00 0 . 1
ATOM   3498 H H1  . WAT . . 388 ? 26.862 -34.532 26.762 1.00   0.00 0 . 1
ATOM   3499 H H2  . WAT . . 388 ? 56.669 -2.862 -31.041 1.00   0.00 0 . 1
ATOM   3500 H H2  . WAT . . 388 ?  6.269 54.983 12.028 1.00   0.00 0 . 1
ATOM   3501 H H2  . WAT . . 388 ? 26.325 -34.689 25.357 1.00   0.00 0 . 1
ATOM   3502 O O   . WAT . . 389 ? -42.493 46.207 -6.005 1.00   0.00 0 . 1
ATOM   3503 O O   . WAT . . 389 ? 32.725  2.608 -39.196 1.00   0.00 0 . 1
ATOM   3504 O O   . WAT . . 389 ? -29.668 42.311 52.111 1.00   0.00 0 . 1
ATOM   3505 H H1  . WAT . . 389 ? -42.223 45.703 -5.242 1.00   0.00 0 . 1
ATOM   3506 H H1  . WAT . . 389 ? 32.903  1.925 -39.841 1.00   0.00 0 . 1
ATOM   3507 H H1  . WAT . . 389 ? -30.373 42.870 52.420 1.00   0.00 0 . 1
ATOM   3508 H H2  . WAT . . 389 ? -41.744 46.167 -6.601 1.00   0.00 0 . 1
ATOM   3509 H H2  . WAT . . 389 ? 31.786  2.780 -39.283 1.00   0.00 0 . 1
ATOM   3510 H H2  . WAT . . 389 ? -29.043 42.289 52.844 1.00   0.00 0 . 1
ATOM   3511 O O   . WAT . . 390 ? -1.881 28.542 -19.158 1.00   0.00 0 . 1
ATOM   3512 O O   . WAT . . 390 ?  3.965 -36.329 12.693 1.00   0.00 0 . 1
ATOM   3513 O O   . WAT . . 390 ? -23.173 55.410 -13.631 1.00   0.00 0 . 1
ATOM   3514 H H1  . WAT . . 390 ? -1.740 29.395 -19.576 1.00   0.00 0 . 1
ATOM   3515 H H1  . WAT . . 390 ?  3.437 -35.645 13.091 1.00   0.00 0 . 1
ATOM   3516 H H1  . WAT . . 390 ? -22.481 55.266 -14.278 1.00   0.00 0 . 1
ATOM   3517 H H2  . WAT . . 390 ? -2.627 28.165 -19.604 1.00   0.00 0 . 1
ATOM   3518 H H2  . WAT . . 390 ?  4.719 -35.869 12.317 1.00   0.00 0 . 1
ATOM   3519 H H2  . WAT . . 390 ? -23.975 55.143 -14.081 1.00   0.00 0 . 1
ATOM   3520 O O   . WAT . . 391 ? -17.951 10.385 -11.348 1.00   0.00 0 . 1
ATOM   3521 O O   . WAT . . 391 ? 24.763 -30.435 -12.955 1.00   0.00 0 . 1
ATOM   3522 O O   . WAT . . 391 ? -2.837 39.868 34.514 1.00   0.00 0 . 1
ATOM   3523 H H1  . WAT . . 391 ? -17.399  9.648 -11.072 1.00   0.00 0 . 1
ATOM   3524 H H1  . WAT . . 391 ? 25.520 -29.839 -12.923 1.00   0.00 0 . 1
ATOM   3525 H H1  . WAT . . 391 ? -2.954 40.801 34.727 1.00   0.00 0 . 1
ATOM   3526 H H2  . WAT . . 391 ? -17.904 10.998 -10.613 1.00   0.00 0 . 1
ATOM   3527 H H2  . WAT . . 391 ? 24.123 -29.985 -13.496 1.00   0.00 0 . 1
ATOM   3528 H H2  . WAT . . 391 ? -3.369 39.409 35.163 1.00   0.00 0 . 1
ATOM   3529 O O   . WAT . . 392 ? -39.740  1.491 14.437 1.00   0.00 0 . 1
ATOM   3530 O O   . WAT . . 392 ? -2.941  7.945 -20.257 1.00   0.00 0 . 1
ATOM   3531 O O   . WAT . . 392 ? -38.143 26.836 -31.387 1.00   0.00 0 . 1
ATOM   3532 H H1  . WAT . . 392 ? -40.658  1.565 14.189 1.00   0.00 0 . 1
ATOM   3533 H H1  . WAT . . 392 ? -2.991  8.660 -20.889 1.00   0.00 0 . 1
ATOM   3534 H H1  . WAT . . 392 ? -37.908 26.188 -30.734 1.00   0.00 0 . 1
ATOM   3535 H H2  . WAT . . 392 ? -39.327  2.267 14.048 1.00   0.00 0 . 1
ATOM   3536 H H2  . WAT . . 392 ? -2.009  7.896 -20.022 1.00   0.00 0 . 1
ATOM   3537 H H2  . WAT . . 392 ? -37.321 27.283 -31.590 1.00   0.00 0 . 1
ATOM   3538 O O   . WAT . . 393 ?  1.704 38.655 54.430 1.00   0.00 0 . 1
ATOM   3539 O O   . WAT . . 393 ? -24.711 17.916 -4.176 1.00   0.00 0 . 1
ATOM   3540 O O   . WAT . . 393 ?  2.290 -10.116 36.940 1.00   0.00 0 . 1
ATOM   3541 H H1  . WAT . . 393 ?  0.840 38.275 54.599 1.00   0.00 0 . 1
ATOM   3542 H H1  . WAT . . 393 ? -24.150 18.073 -4.937 1.00   0.00 0 . 1
ATOM   3543 H H1  . WAT . . 393 ?  1.748 -10.689 36.412 1.00   0.00 0 . 1
ATOM   3544 H H2  . WAT . . 393 ?  1.586 39.129 53.599 1.00   0.00 0 . 1
ATOM   3545 H H2  . WAT . . 393 ? -25.287 17.208 -4.450 1.00   0.00 0 . 1
ATOM   3546 H H2  . WAT . . 393 ?  3.190 -10.362 36.712 1.00   0.00 0 . 1
ATOM   3547 O O   . WAT . . 394 ? 27.277  2.586 -21.418 1.00   0.00 0 . 1
ATOM   3548 O O   . WAT . . 394 ? 15.303 41.080 47.153 1.00   0.00 0 . 1
ATOM   3549 O O   . WAT . . 394 ? -31.837 -36.097 10.501 1.00   0.00 0 . 1
ATOM   3550 H H1  . WAT . . 394 ? 26.888  2.668 -20.552 1.00   0.00 0 . 1
ATOM   3551 H H1  . WAT . . 394 ? 14.978 41.779 47.713 1.00   0.00 0 . 1
ATOM   3552 H H1  . WAT . . 394 ? -31.783 -37.052 10.406 1.00   0.00 0 . 1
ATOM   3553 H H2  . WAT . . 394 ? 26.539  2.729 -22.022 1.00   0.00 0 . 1
ATOM   3554 H H2  . WAT . . 394 ? 14.813 40.309 47.432 1.00   0.00 0 . 1
ATOM   3555 H H2  . WAT . . 394 ? -31.336 -35.905 11.296 1.00   0.00 0 . 1
ATOM   3556 O O   . WAT . . 395 ? 31.964 -9.407 -44.013 1.00   0.00 0 . 1
ATOM   3557 O O   . WAT . . 395 ? -14.141 -40.052 -17.460 1.00   0.00 0 . 1
ATOM   3558 O O   . WAT . . 395 ? 35.391  3.004 30.700 1.00   0.00 0 . 1
ATOM   3559 H H1  . WAT . . 395 ? 31.502 -10.130 -44.440 1.00   0.00 0 . 1
ATOM   3560 H H1  . WAT . . 395 ? -13.916 -39.128 -17.377 1.00   0.00 0 . 1
ATOM   3561 H H1  . WAT . . 395 ? 35.077  3.361 29.858 1.00   0.00 0 . 1
ATOM   3562 H H2  . WAT . . 395 ? 32.825 -9.780 -43.802 1.00   0.00 0 . 1
ATOM   3563 H H2  . WAT . . 395 ? -15.025 -40.112 -17.107 1.00   0.00 0 . 1
ATOM   3564 H H2  . WAT . . 395 ? 35.342  3.757 31.292 1.00   0.00 0 . 1
ATOM   3565 O O   . WAT . . 396 ? 18.921 -10.783 -29.725 1.00   0.00 0 . 1
ATOM   3566 O O   . WAT . . 396 ? -40.409 -25.346 -35.164 1.00   0.00 0 . 1
ATOM   3567 O O   . WAT . . 396 ? 31.155 -35.629 -24.022 1.00   0.00 0 . 1
ATOM   3568 H H1  . WAT . . 396 ? 18.261 -11.473 -29.675 1.00   0.00 0 . 1
ATOM   3569 H H1  . WAT . . 396 ? -39.839 -25.461 -34.400 1.00   0.00 0 . 1
ATOM   3570 H H1  . WAT . . 396 ? 30.801 -34.982 -24.647 1.00   0.00 0 . 1
ATOM   3571 H H2  . WAT . . 396 ? 18.527 -10.111 -30.290 1.00   0.00 0 . 1
ATOM   3572 H H2  . WAT . . 396 ? -40.091 -24.545 -35.577 1.00   0.00 0 . 1
ATOM   3573 H H2  . WAT . . 396 ? 31.366 -36.388 -24.570 1.00   0.00 0 . 1
ATOM   3574 O O   . WAT . . 397 ? 37.226 53.697  7.638 1.00   0.00 0 . 1
ATOM   3575 O O   . WAT . . 397 ? -38.975 56.074 -6.560 1.00   0.00 0 . 1
ATOM   3576 O O   . WAT . . 397 ? -5.171 21.150 57.840 1.00   0.00 0 . 1
ATOM   3577 H H1  . WAT . . 397 ? 37.100 53.491  8.558 1.00   0.00 0 . 1
ATOM   3578 H H1  . WAT . . 397 ? -39.063 56.920 -7.000 1.00   0.00 0 . 1
ATOM   3579 H H1  . WAT . . 397 ? -5.814 20.775 58.447 1.00   0.00 0 . 1
ATOM   3580 H H2  . WAT . . 397 ? 37.746 52.969  7.289 1.00   0.00 0 . 1
ATOM   3581 H H2  . WAT . . 397 ? -39.019 55.430 -7.267 1.00   0.00 0 . 1
ATOM   3582 H H2  . WAT . . 397 ? -4.343 21.139 58.338 1.00   0.00 0 . 1
ATOM   3583 O O   . WAT . . 398 ? -31.248 11.275 11.760 1.00   0.00 0 . 1
ATOM   3584 O O   . WAT . . 398 ? -54.763 30.721 20.522 1.00   0.00 0 . 1
ATOM   3585 O O   . WAT . . 398 ? -51.590 13.430 -23.754 1.00   0.00 0 . 1
ATOM   3586 H H1  . WAT . . 398 ? -31.497 10.937 12.624 1.00   0.00 0 . 1
ATOM   3587 H H1  . WAT . . 398 ? -53.905 30.435 20.191 1.00   0.00 0 . 1
ATOM   3588 H H1  . WAT . . 398 ? -52.401 13.930 -23.619 1.00   0.00 0 . 1
ATOM   3589 H H2  . WAT . . 398 ? -30.931 10.504 11.288 1.00   0.00 0 . 1
ATOM   3590 H H2  . WAT . . 398 ? -54.778 31.651 20.328 1.00   0.00 0 . 1
ATOM   3591 H H2  . WAT . . 398 ? -51.844 12.708 -24.328 1.00   0.00 0 . 1
ATOM   3592 O O   . WAT . . 399 ? -31.450 55.435  9.599 1.00   0.00 0 . 1
ATOM   3593 O O   . WAT . . 399 ? -12.212 26.249 -54.460 1.00   0.00 0 . 1
ATOM   3594 O O   . WAT . . 399 ? -12.187 -20.786 53.124 1.00   0.00 0 . 1
ATOM   3595 H H1  . WAT . . 399 ? -31.852 56.048  8.984 1.00   0.00 0 . 1
ATOM   3596 H H1  . WAT . . 399 ? -13.157 26.067 -54.446 1.00   0.00 0 . 1
ATOM   3597 H H1  . WAT . . 399 ? -11.426 -20.475 52.638 1.00   0.00 0 . 1
ATOM   3598 H H2  . WAT . . 399 ? -31.390 55.913 10.421 1.00   0.00 0 . 1
ATOM   3599 H H2  . WAT . . 399 ? -12.010 26.358 -55.385 1.00   0.00 0 . 1
ATOM   3600 H H2  . WAT . . 399 ? -12.349 -20.107 53.783 1.00   0.00 0 . 1
ATOM   3601 O O   . WAT . . 400 ? -59.764 21.077 28.422 1.00   0.00 0 . 1
ATOM   3602 O O   . WAT . . 400 ? -32.261 16.058 43.663 1.00   0.00 0 . 1
ATOM   3603 O O   . WAT . . 400 ? -46.699 41.104 23.900 1.00   0.00 0 . 1
ATOM   3604 H H1  . WAT . . 400 ? -59.841 20.308 29.000 1.00   0.00 0 . 1
ATOM   3605 H H1  . WAT . . 400 ? -32.838 15.791 44.374 1.00   0.00 0 . 1
ATOM   3606 H H1  . WAT . . 400 ? -47.608 41.112 23.606 1.00   0.00 0 . 1
ATOM   3607 H H2  . WAT . . 400 ? -60.498 21.641 28.683 1.00   0.00 0 . 1
ATOM   3608 H H2  . WAT . . 400 ? -32.452 16.984 43.539 1.00   0.00 0 . 1
ATOM   3609 H H2  . WAT . . 400 ? -46.188 41.121 23.088 1.00   0.00 0 . 1
ATOM   3610 O O   . WAT . . 401 ? -27.156 24.417 -34.173 1.00   0.00 0 . 1
ATOM   3611 O O   . WAT . . 401 ? 30.303 30.711 48.490 1.00   0.00 0 . 1
ATOM   3612 O O   . WAT . . 401 ? 20.263 27.505 -23.540 1.00   0.00 0 . 1
ATOM   3613 H H1  . WAT . . 401 ? -27.110 25.335 -33.893 1.00   0.00 0 . 1
ATOM   3614 H H1  . WAT . . 401 ? 30.320 30.375 47.589 1.00   0.00 0 . 1
ATOM   3615 H H1  . WAT . . 401 ? 20.022 28.218 -22.946 1.00   0.00 0 . 1
ATOM   3616 H H2  . WAT . . 401 ? -27.458 24.465 -35.078 1.00   0.00 0 . 1
ATOM   3617 H H2  . WAT . . 401 ? 30.581 31.622 48.409 1.00   0.00 0 . 1
ATOM   3618 H H2  . WAT . . 401 ? 19.612 26.819 -23.364 1.00   0.00 0 . 1
ATOM   3619 O O   . WAT . . 402 ? 49.898 29.789 22.828 1.00   0.00 0 . 1
ATOM   3620 O O   . WAT . . 402 ? -40.970 -7.675 -22.040 1.00   0.00 0 . 1
ATOM   3621 O O   . WAT . . 402 ? -63.088 -14.217  3.112 1.00   0.00 0 . 1
ATOM   3622 H H1  . WAT . . 402 ? 50.703 29.622 23.315 1.00   0.00 0 . 1
ATOM   3623 H H1  . WAT . . 402 ? -41.135 -7.830 -21.108 1.00   0.00 0 . 1
ATOM   3624 H H1  . WAT . . 402 ? -63.046 -13.660  2.335 1.00   0.00 0 . 1
ATOM   3625 H H2  . WAT . . 402 ? 49.310 30.193 23.456 1.00   0.00 0 . 1
ATOM   3626 H H2  . WAT . . 402 ? -40.026 -7.586 -22.095 1.00   0.00 0 . 1
ATOM   3627 H H2  . WAT . . 402 ? -62.672 -15.042  2.849 1.00   0.00 0 . 1
ATOM   3628 O O   . WAT . . 403 ?  8.151 49.510 -44.137 1.00   0.00 0 . 1
ATOM   3629 O O   . WAT . . 403 ? -63.798  8.049 16.714 1.00   0.00 0 . 1
ATOM   3630 O O   . WAT . . 403 ? -21.883 39.534 -46.402 1.00   0.00 0 . 1
ATOM   3631 H H1  . WAT . . 403 ?  7.492 48.818 -44.171 1.00   0.00 0 . 1
ATOM   3632 H H1  . WAT . . 403 ? -63.617  7.210 16.283 1.00   0.00 0 . 1
ATOM   3633 H H1  . WAT . . 403 ? -21.864 38.822 -47.029 1.00   0.00 0 . 1
ATOM   3634 H H2  . WAT . . 403 ?  8.249 49.705 -43.202 1.00   0.00 0 . 1
ATOM   3635 H H2  . WAT . . 403 ? -63.890  7.818 17.636 1.00   0.00 0 . 1
ATOM   3636 H H2  . WAT . . 403 ? -21.102 39.397 -45.864 1.00   0.00 0 . 1
ATOM   3637 O O   . WAT . . 404 ? -16.950 -49.276 27.974 1.00   0.00 0 . 1
ATOM   3638 O O   . WAT . . 404 ?  1.242 22.072 23.995 1.00   0.00 0 . 1
ATOM   3639 O O   . WAT . . 404 ? -24.215 -46.459 -8.126 1.00   0.00 0 . 1
ATOM   3640 H H1  . WAT . . 404 ? -16.459 -48.871 28.698 1.00   0.00 0 . 1
ATOM   3641 H H1  . WAT . . 404 ?  1.429 22.980 24.231 1.00   0.00 0 . 1
ATOM   3642 H H1  . WAT . . 404 ? -23.653 -45.844 -8.595 1.00   0.00 0 . 1
ATOM   3643 H H2  . WAT . . 404 ? -16.532 -50.135 27.855 1.00   0.00 0 . 1
ATOM   3644 H H2  . WAT . . 404 ?  0.664 22.136 23.231 1.00   0.00 0 . 1
ATOM   3645 H H2  . WAT . . 404 ? -24.318 -46.079 -7.251 1.00   0.00 0 . 1
ATOM   3646 O O   . WAT . . 405 ? -28.717 62.495 -15.193 1.00   0.00 0 . 1
ATOM   3647 O O   . WAT . . 405 ? -3.903 22.282 27.172 1.00   0.00 0 . 1
ATOM   3648 O O   . WAT . . 405 ? -41.521 34.252 25.191 1.00   0.00 0 . 1
ATOM   3649 H H1  . WAT . . 405 ? -27.916 62.259 -14.743 1.00   0.00 0 . 1
ATOM   3650 H H1  . WAT . . 405 ? -3.700 22.604 26.292 1.00   0.00 0 . 1
ATOM   3651 H H1  . WAT . . 405 ? -42.234 34.543 24.620 1.00   0.00 0 . 1
ATOM   3652 H H2  . WAT . . 405 ? -28.434 62.693 -16.091 1.00   0.00 0 . 1
ATOM   3653 H H2  . WAT . . 405 ? -3.389 21.479 27.257 1.00   0.00 0 . 1
ATOM   3654 H H2  . WAT . . 405 ? -41.109 35.064 25.483 1.00   0.00 0 . 1
ATOM   3655 O O   . WAT . . 406 ? -1.907 -43.066 -11.368 1.00   0.00 0 . 1
ATOM   3656 O O   . WAT . . 406 ? -31.498 23.595 42.790 1.00   0.00 0 . 1
ATOM   3657 O O   . WAT . . 406 ? 25.158 -56.168 29.117 1.00   0.00 0 . 1
ATOM   3658 H H1  . WAT . . 406 ? -2.595 -42.851 -12.010 1.00   0.00 0 . 1
ATOM   3659 H H1  . WAT . . 406 ? -31.572 24.336 43.378 1.00   0.00 0 . 1
ATOM   3660 H H1  . WAT . . 406 ? 25.695 -55.735 28.455 1.00   0.00 0 . 1
ATOM   3661 H H2  . WAT . . 406 ? -2.054 -43.981 -11.166 1.00   0.00 0 . 1
ATOM   3662 H H2  . WAT . . 406 ? -30.576 23.374 42.790 1.00   0.00 0 . 1
ATOM   3663 H H2  . WAT . . 406 ? 24.274 -56.134 28.770 1.00   0.00 0 . 1
ATOM   3664 O O   . WAT . . 407 ?  6.235 32.505 -33.642 1.00   0.00 0 . 1
ATOM   3665 O O   . WAT . . 407 ? 54.403 -0.865 -29.778 1.00   0.00 0 . 1
ATOM   3666 O O   . WAT . . 407 ? -22.041 22.812 57.583 1.00   0.00 0 . 1
ATOM   3667 H H1  . WAT . . 407 ?  5.872 32.615 -34.521 1.00   0.00 0 . 1
ATOM   3668 H H1  . WAT . . 407 ? 53.733 -0.638 -30.431 1.00   0.00 0 . 1
ATOM   3669 H H1  . WAT . . 407 ? -21.866 22.679 58.514 1.00   0.00 0 . 1
ATOM   3670 H H2  . WAT . . 407 ?  6.809 33.267 -33.526 1.00   0.00 0 . 1
ATOM   3671 H H2  . WAT . . 407 ? 54.333 -1.808 -29.691 1.00   0.00 0 . 1
ATOM   3672 H H2  . WAT . . 407 ? -21.174 22.784 57.174 1.00   0.00 0 . 1
ATOM   3673 O O   . WAT . . 408 ? -42.374 30.697 -12.149 1.00   0.00 0 . 1
ATOM   3674 O O   . WAT . . 408 ? 49.710  9.555 -12.097 1.00   0.00 0 . 1
ATOM   3675 O O   . WAT . . 408 ?  3.269 41.139 -30.356 1.00   0.00 0 . 1
ATOM   3676 H H1  . WAT . . 408 ? -42.806 31.436 -11.703 1.00   0.00 0 . 1
ATOM   3677 H H1  . WAT . . 408 ? 49.362  8.706 -12.389 1.00   0.00 0 . 1
ATOM   3678 H H1  . WAT . . 408 ?  3.841 41.845 -30.029 1.00   0.00 0 . 1
ATOM   3679 H H2  . WAT . . 408 ? -42.997 30.442 -12.828 1.00   0.00 0 . 1
ATOM   3680 H H2  . WAT . . 408 ? 49.776  9.471 -11.146 1.00   0.00 0 . 1
ATOM   3681 H H2  . WAT . . 408 ?  3.862 40.550 -30.816 1.00   0.00 0 . 1
ATOM   3682 O O   . WAT . . 409 ?  2.004 59.275 -19.720 1.00   0.00 0 . 1
ATOM   3683 O O   . WAT . . 409 ? -57.002 20.056 36.921 1.00   0.00 0 . 1
ATOM   3684 O O   . WAT . . 409 ? -27.734 14.108 -5.044 1.00   0.00 0 . 1
ATOM   3685 H H1  . WAT . . 409 ?  1.963 59.305 -20.675 1.00   0.00 0 . 1
ATOM   3686 H H1  . WAT . . 409 ? -57.403 20.425 36.132 1.00   0.00 0 . 1
ATOM   3687 H H1  . WAT . . 409 ? -28.473 13.499 -5.039 1.00   0.00 0 . 1
ATOM   3688 H H2  . WAT . . 409 ?  2.790 59.766 -19.501 1.00   0.00 0 . 1
ATOM   3689 H H2  . WAT . . 409 ? -56.139 20.479 36.971 1.00   0.00 0 . 1
ATOM   3690 H H2  . WAT . . 409 ? -27.580 14.300 -4.118 1.00   0.00 0 . 1
ATOM   3691 O O   . WAT . . 410 ? -0.103 62.424 -27.502 1.00   0.00 0 . 1
ATOM   3692 O O   . WAT . . 410 ?  3.989 33.559 25.875 1.00   0.00 0 . 1
ATOM   3693 O O   . WAT . . 410 ? 60.989 19.547  7.660 1.00   0.00 0 . 1
ATOM   3694 H H1  . WAT . . 410 ?  0.335 62.941 -28.171 1.00   0.00 0 . 1
ATOM   3695 H H1  . WAT . . 410 ?  4.490 33.718 26.667 1.00   0.00 0 . 1
ATOM   3696 H H1  . WAT . . 410 ? 60.480 18.752  7.502 1.00   0.00 0 . 1
ATOM   3697 H H2  . WAT . . 410 ? -0.963 62.832 -27.397 1.00   0.00 0 . 1
ATOM   3698 H H2  . WAT . . 410 ?  3.702 34.437 25.597 1.00   0.00 0 . 1
ATOM   3699 H H2  . WAT . . 410 ? 60.426 20.083  8.221 1.00   0.00 0 . 1
ATOM   3700 O O   . WAT . . 411 ? 28.310 -7.663 -21.840 1.00   0.00 0 . 1
ATOM   3701 O O   . WAT . . 411 ? 26.786 13.870 28.972 1.00   0.00 0 . 1
ATOM   3702 O O   . WAT . . 411 ? -49.139 -7.144 14.691 1.00   0.00 0 . 1
ATOM   3703 H H1  . WAT . . 411 ? 29.229 -7.889 -21.954 1.00   0.00 0 . 1
ATOM   3704 H H1  . WAT . . 411 ? 25.976 14.027 28.486 1.00   0.00 0 . 1
ATOM   3705 H H1  . WAT . . 411 ? -49.757 -6.542 15.101 1.00   0.00 0 . 1
ATOM   3706 H H2  . WAT . . 411 ? 28.315 -6.720 -21.658 1.00   0.00 0 . 1
ATOM   3707 H H2  . WAT . . 411 ? 27.469 14.248 28.424 1.00   0.00 0 . 1
ATOM   3708 H H2  . WAT . . 411 ? -49.283 -7.980 15.146 1.00   0.00 0 . 1
ATOM   3709 O O   . WAT . . 412 ? 51.515 13.093 19.868 1.00   0.00 0 . 1
ATOM   3710 O O   . WAT . . 412 ? -36.343 -2.702 25.037 1.00   0.00 0 . 1
ATOM   3711 O O   . WAT . . 412 ? -20.243 21.306 62.496 1.00   0.00 0 . 1
ATOM   3712 H H1  . WAT . . 412 ? 51.765 13.248 18.952 1.00   0.00 0 . 1
ATOM   3713 H H1  . WAT . . 412 ? -36.997 -3.256 24.618 1.00   0.00 0 . 1
ATOM   3714 H H1  . WAT . . 412 ? -20.640 20.473 62.244 1.00   0.00 0 . 1
ATOM   3715 H H2  . WAT . . 412 ? 51.734 12.171 20.017 1.00   0.00 0 . 1
ATOM   3716 H H2  . WAT . . 412 ? -35.986 -2.168 24.327 1.00   0.00 0 . 1
ATOM   3717 H H2  . WAT . . 412 ? -19.303 21.159 62.452 1.00   0.00 0 . 1
ATOM   3718 O O   . WAT . . 413 ? 14.472 -32.691 -29.953 1.00   0.00 0 . 1
ATOM   3719 O O   . WAT . . 413 ? -30.456 -53.751 12.328 1.00   0.00 0 . 1
ATOM   3720 O O   . WAT . . 413 ? 18.500 -45.326 26.292 1.00   0.00 0 . 1
ATOM   3721 H H1  . WAT . . 413 ? 13.627 -32.255 -30.061 1.00   0.00 0 . 1
ATOM   3722 H H1  . WAT . . 413 ? -30.741 -53.938 11.438 1.00   0.00 0 . 1
ATOM   3723 H H1  . WAT . . 413 ? 18.361 -45.374 25.346 1.00   0.00 0 . 1
ATOM   3724 H H2  . WAT . . 413 ? 14.820 -32.760 -30.851 1.00   0.00 0 . 1
ATOM   3725 H H2  . WAT . . 413 ? -29.514 -53.874 12.310 1.00   0.00 0 . 1
ATOM   3726 H H2  . WAT . . 413 ? 18.321 -46.211 26.605 1.00   0.00 0 . 1
ATOM   3727 O O   . WAT . . 414 ? 29.600 -43.761 -31.385 1.00   0.00 0 . 1
ATOM   3728 O O   . WAT . . 414 ?  4.510 21.093 -51.753 1.00   0.00 0 . 1
ATOM   3729 O O   . WAT . . 414 ? -15.663 27.313  5.863 1.00   0.00 0 . 1
ATOM   3730 H H1  . WAT . . 414 ? 29.959 -44.143 -30.581 1.00   0.00 0 . 1
ATOM   3731 H H1  . WAT . . 414 ?  3.678 21.245 -51.302 1.00   0.00 0 . 1
ATOM   3732 H H1  . WAT . . 414 ? -15.032 27.283  5.148 1.00   0.00 0 . 1
ATOM   3733 H H2  . WAT . . 414 ? 28.923 -43.160 -31.080 1.00   0.00 0 . 1
ATOM   3734 H H2  . WAT . . 414 ?  5.043 21.855 -51.530 1.00   0.00 0 . 1
ATOM   3735 H H2  . WAT . . 414 ? -15.177 27.003  6.624 1.00   0.00 0 . 1
ATOM   3736 O O   . WAT . . 415 ? -13.343 -7.935 -44.772 1.00   0.00 0 . 1
ATOM   3737 O O   . WAT . . 415 ? -16.855 20.793 -27.013 1.00   0.00 0 . 1
ATOM   3738 O O   . WAT . . 415 ? 21.278 39.045 -8.509 1.00   0.00 0 . 1
ATOM   3739 H H1  . WAT . . 415 ? -13.541 -7.016 -44.958 1.00   0.00 0 . 1
ATOM   3740 H H1  . WAT . . 415 ? -16.822 21.088 -26.103 1.00   0.00 0 . 1
ATOM   3741 H H1  . WAT . . 415 ? 20.624 39.335 -7.878 1.00   0.00 0 . 1
ATOM   3742 H H2  . WAT . . 415 ? -12.606 -7.903 -44.166 1.00   0.00 0 . 1
ATOM   3743 H H2  . WAT . . 415 ? -17.173 19.894 -26.964 1.00   0.00 0 . 1
ATOM   3744 H H2  . WAT . . 415 ? 21.668 38.261 -8.118 1.00   0.00 0 . 1
ATOM   3745 O O   . WAT . . 416 ? 28.880 -42.364  1.975 1.00   0.00 0 . 1
ATOM   3746 O O   . WAT . . 416 ?  5.116 -42.385 -46.092 1.00   0.00 0 . 1
ATOM   3747 O O   . WAT . . 416 ? -21.727 -54.483 38.349 1.00   0.00 0 . 1
ATOM   3748 H H1  . WAT . . 416 ? 29.277 -41.675  2.511 1.00   0.00 0 . 1
ATOM   3749 H H1  . WAT . . 416 ?  6.042 -42.273 -45.896 1.00   0.00 0 . 1
ATOM   3750 H H1  . WAT . . 416 ? -20.795 -54.310 38.450 1.00   0.00 0 . 1
ATOM   3751 H H2  . WAT . . 416 ? 28.294 -42.830  2.573 1.00   0.00 0 . 1
ATOM   3752 H H2  . WAT . . 416 ?  4.952 -41.778 -46.817 1.00   0.00 0 . 1
ATOM   3753 H H2  . WAT . . 416 ? -22.131 -53.612 38.437 1.00   0.00 0 . 1
ATOM   3754 O O   . WAT . . 417 ?  1.457 -53.041 -7.096 1.00   0.00 0 . 1
ATOM   3755 O O   . WAT . . 417 ? 43.835 -21.410 28.413 1.00   0.00 0 . 1
ATOM   3756 O O   . WAT . . 417 ? -49.757  7.937 -23.916 1.00   0.00 0 . 1
ATOM   3757 H H1  . WAT . . 417 ?  1.084 -52.237 -7.446 1.00   0.00 0 . 1
ATOM   3758 H H1  . WAT . . 417 ? 44.727 -21.704 28.580 1.00   0.00 0 . 1
ATOM   3759 H H1  . WAT . . 417 ? -49.464  7.728 -24.804 1.00   0.00 0 . 1
ATOM   3760 H H2  . WAT . . 417 ?  1.834 -52.791 -6.255 1.00   0.00 0 . 1
ATOM   3761 H H2  . WAT . . 417 ? 43.496 -22.011 27.753 1.00   0.00 0 . 1
ATOM   3762 H H2  . WAT . . 417 ? -50.694  7.759 -23.923 1.00   0.00 0 . 1
ATOM   3763 O O   . WAT . . 418 ? -44.642 -11.707  5.355 1.00   0.00 0 . 1
ATOM   3764 O O   . WAT . . 418 ? 23.567 26.602 -18.502 1.00   0.00 0 . 1
ATOM   3765 O O   . WAT . . 418 ? 14.165 58.915 -2.031 1.00   0.00 0 . 1
ATOM   3766 H H1  . WAT . . 418 ? -45.223 -12.396  5.044 1.00   0.00 0 . 1
ATOM   3767 H H1  . WAT . . 418 ? 24.024 27.050 -19.214 1.00   0.00 0 . 1
ATOM   3768 H H1  . WAT . . 418 ? 14.335 59.841 -1.865 1.00   0.00 0 . 1
ATOM   3769 H H2  . WAT . . 418 ? -45.228 -11.020  5.689 1.00   0.00 0 . 1
ATOM   3770 H H2  . WAT . . 418 ? 22.953 27.248 -18.164 1.00   0.00 0 . 1
ATOM   3771 H H2  . WAT . . 418 ? 14.091 58.516 -1.161 1.00   0.00 0 . 1
ATOM   3772 O O   . WAT . . 419 ? 38.499 -34.597 12.592 1.00   0.00 0 . 1
ATOM   3773 O O   . WAT . . 419 ? -53.156  9.614 36.412 1.00   0.00 0 . 1
ATOM   3774 O O   . WAT . . 419 ? 50.965 -41.991 -16.502 1.00   0.00 0 . 1
ATOM   3775 H H1  . WAT . . 419 ? 39.156 -33.973 12.901 1.00   0.00 0 . 1
ATOM   3776 H H1  . WAT . . 419 ? -52.214  9.655 36.618 1.00   0.00 0 . 1
ATOM   3777 H H1  . WAT . . 419 ? 50.632 -42.883 -16.592 1.00   0.00 0 . 1
ATOM   3778 H H2  . WAT . . 419 ? 37.896 -34.706 13.334 1.00   0.00 0 . 1
ATOM   3779 H H2  . WAT . . 419 ? -53.413 10.527 36.310 1.00   0.00 0 . 1
ATOM   3780 H H2  . WAT . . 419 ? 51.566 -41.880 -17.235 1.00   0.00 0 . 1
ATOM   3781 O O   . WAT . . 420 ? -15.273 18.645 -6.469 1.00   0.00 0 . 1
ATOM   3782 O O   . WAT . . 420 ? -30.996 61.912 -13.802 1.00   0.00 0 . 1
ATOM   3783 O O   . WAT . . 420 ? 15.915 -36.280 59.514 1.00   0.00 0 . 1
ATOM   3784 H H1  . WAT . . 420 ? -14.449 18.477 -6.009 1.00   0.00 0 . 1
ATOM   3785 H H1  . WAT . . 420 ? -30.151 62.076 -14.229 1.00   0.00 0 . 1
ATOM   3786 H H1  . WAT . . 420 ? 15.798 -35.475 59.005 1.00   0.00 0 . 1
ATOM   3787 H H2  . WAT . . 420 ? -15.334 17.941 -7.114 1.00   0.00 0 . 1
ATOM   3788 H H2  . WAT . . 420 ? -31.573 62.597 -14.134 1.00   0.00 0 . 1
ATOM   3789 H H2  . WAT . . 420 ? 15.148 -36.301 60.090 1.00   0.00 0 . 1
ATOM   3790 O O   . WAT . . 421 ? -2.329 -23.274 37.949 1.00   0.00 0 . 1
ATOM   3791 O O   . WAT . . 421 ? 34.954 50.995  3.259 1.00   0.00 0 . 1
ATOM   3792 O O   . WAT . . 421 ?  2.513 -0.866 -22.808 1.00   0.00 0 . 1
ATOM   3793 H H1  . WAT . . 421 ? -1.374 -23.269 38.019 1.00   0.00 0 . 1
ATOM   3794 H H1  . WAT . . 421 ? 34.851 50.770  4.188 1.00   0.00 0 . 1
ATOM   3795 H H1  . WAT . . 421 ?  2.177 -0.679 -23.678 1.00   0.00 0 . 1
ATOM   3796 H H2  . WAT . . 421 ? -2.572 -24.189 38.100 1.00   0.00 0 . 1
ATOM   3797 H H2  . WAT . . 421 ? 35.906 51.049  3.130 1.00   0.00 0 . 1
ATOM   3798 H H2  . WAT . . 421 ?  3.463 -0.830 -22.913 1.00   0.00 0 . 1
ATOM   3799 O O   . WAT . . 422 ?  7.153 -47.144 11.275 1.00   0.00 0 . 1
ATOM   3800 O O   . WAT . . 422 ? 50.367 -1.834 -4.376 1.00   0.00 0 . 1
ATOM   3801 O O   . WAT . . 422 ?  1.644 -31.318 26.131 1.00   0.00 0 . 1
ATOM   3802 H H1  . WAT . . 422 ?  6.622 -46.764 11.982 1.00   0.00 0 . 1
ATOM   3803 H H1  . WAT . . 422 ? 50.269 -1.612 -5.302 1.00   0.00 0 . 1
ATOM   3804 H H1  . WAT . . 422 ?  1.242 -31.064 25.305 1.00   0.00 0 . 1
ATOM   3805 H H2  . WAT . . 422 ?  7.511 -47.938 11.651 1.00   0.00 0 . 1
ATOM   3806 H H2  . WAT . . 422 ? 50.019 -1.062 -3.910 1.00   0.00 0 . 1
ATOM   3807 H H2  . WAT . . 422 ?  2.368 -31.898 25.883 1.00   0.00 0 . 1
ATOM   3808 O O   . WAT . . 423 ? -14.218 19.978  9.251 1.00   0.00 0 . 1
ATOM   3809 O O   . WAT . . 423 ? -21.253 -51.613 -16.175 1.00   0.00 0 . 1
ATOM   3810 O O   . WAT . . 423 ? 21.495 -11.182 -27.503 1.00   0.00 0 . 1
ATOM   3811 H H1  . WAT . . 423 ? -13.731 20.004 10.071 1.00   0.00 0 . 1
ATOM   3812 H H1  . WAT . . 423 ? -21.282 -50.772 -16.634 1.00   0.00 0 . 1
ATOM   3813 H H1  . WAT . . 423 ? 22.177 -10.559 -27.721 1.00   0.00 0 . 1
ATOM   3814 H H2  . WAT . . 423 ? -14.335 20.900  9.018 1.00   0.00 0 . 1
ATOM   3815 H H2  . WAT . . 423 ? -20.648 -52.149 -16.687 1.00   0.00 0 . 1
ATOM   3816 H H2  . WAT . . 423 ? 20.680 -10.693 -27.607 1.00   0.00 0 . 1
ATOM   3817 O O   . WAT . . 424 ? -35.951 -19.006 -41.120 1.00   0.00 0 . 1
ATOM   3818 O O   . WAT . . 424 ? 49.592 28.136 20.682 1.00   0.00 0 . 1
ATOM   3819 O O   . WAT . . 424 ? -47.912 20.668 28.750 1.00   0.00 0 . 1
ATOM   3820 H H1  . WAT . . 424 ? -35.482 -19.661 -40.597 1.00   0.00 0 . 1
ATOM   3821 H H1  . WAT . . 424 ? 49.479 28.644 19.875 1.00   0.00 0 . 1
ATOM   3822 H H1  . WAT . . 424 ? -47.031 20.320 28.886 1.00   0.00 0 . 1
ATOM   3823 H H2  . WAT . . 424 ? -35.964 -18.220 -40.571 1.00   0.00 0 . 1
ATOM   3824 H H2  . WAT . . 424 ? 49.485 28.786 21.379 1.00   0.00 0 . 1
ATOM   3825 H H2  . WAT . . 424 ? -47.795 21.419 28.162 1.00   0.00 0 . 1
ATOM   3826 O O   . WAT . . 425 ? 61.122 15.847 -1.660 1.00   0.00 0 . 1
ATOM   3827 O O   . WAT . . 425 ? 45.724 -16.150  8.179 1.00   0.00 0 . 1
ATOM   3828 O O   . WAT . . 425 ? -17.017 58.200 -13.161 1.00   0.00 0 . 1
ATOM   3829 H H1  . WAT . . 425 ? 61.477 16.150 -0.825 1.00   0.00 0 . 1
ATOM   3830 H H1  . WAT . . 425 ? 46.227 -16.601  8.850 1.00   0.00 0 . 1
ATOM   3831 H H1  . WAT . . 425 ? -17.814 58.726 -13.040 1.00   0.00 0 . 1
ATOM   3832 H H2  . WAT . . 425 ? 60.171 15.826 -1.528 1.00   0.00 0 . 1
ATOM   3833 H H2  . WAT . . 425 ? 44.840 -16.075  8.554 1.00   0.00 0 . 1
ATOM   3834 H H2  . WAT . . 425 ? -16.316 58.755 -12.828 1.00   0.00 0 . 1
ATOM   3835 O O   . WAT . . 426 ?  6.712 34.535 -54.122 1.00   0.00 0 . 1
ATOM   3836 O O   . WAT . . 426 ? -38.608 30.961 -8.802 1.00   0.00 0 . 1
ATOM   3837 O O   . WAT . . 426 ? 13.450 59.626 -24.083 1.00   0.00 0 . 1
ATOM   3838 H H1  . WAT . . 426 ?  7.011 33.852 -54.723 1.00   0.00 0 . 1
ATOM   3839 H H1  . WAT . . 426 ? -39.093 30.198 -9.119 1.00   0.00 0 . 1
ATOM   3840 H H1  . WAT . . 426 ? 12.963 58.802 -24.084 1.00   0.00 0 . 1
ATOM   3841 H H2  . WAT . . 426 ?  7.002 35.349 -54.534 1.00   0.00 0 . 1
ATOM   3842 H H2  . WAT . . 426 ? -37.682 30.695 -8.873 1.00   0.00 0 . 1
ATOM   3843 H H2  . WAT . . 426 ? 14.365 59.359 -24.042 1.00   0.00 0 . 1
ATOM   3844 O O   . WAT . . 427 ? -50.985 -26.808 20.389 1.00   0.00 0 . 1
ATOM   3845 O O   . WAT . . 427 ? -42.971 23.212 35.846 1.00   0.00 0 . 1
ATOM   3846 O O   . WAT . . 427 ? 13.547 14.304 36.638 1.00   0.00 0 . 1
ATOM   3847 H H1  . WAT . . 427 ? -50.624 -27.645 20.108 1.00   0.00 0 . 1
ATOM   3848 H H1  . WAT . . 427 ? -43.027 22.265 35.718 1.00   0.00 0 . 1
ATOM   3849 H H1  . WAT . . 427 ? 13.327 15.231 36.738 1.00   0.00 0 . 1
ATOM   3850 H H2  . WAT . . 427 ? -50.222 -26.245 20.513 1.00   0.00 0 . 1
ATOM   3851 H H2  . WAT . . 427 ? -43.856 23.524 35.676 1.00   0.00 0 . 1
ATOM   3852 H H2  . WAT . . 427 ? 13.200 14.061 35.780 1.00   0.00 0 . 1
ATOM   3853 O O   . WAT . . 428 ? -9.673 -47.683 25.563 1.00   0.00 0 . 1
ATOM   3854 O O   . WAT . . 428 ? -39.206 -6.805  5.869 1.00   0.00 0 . 1
ATOM   3855 O O   . WAT . . 428 ? -30.815 39.393 32.788 1.00   0.00 0 . 1
ATOM   3856 H H1  . WAT . . 428 ? -9.905 -48.330 26.229 1.00   0.00 0 . 1
ATOM   3857 H H1  . WAT . . 428 ? -38.582 -7.196  6.467 1.00   0.00 0 . 1
ATOM   3858 H H1  . WAT . . 428 ? -30.129 40.026 32.568 1.00   0.00 0 . 1
ATOM   3859 H H2  . WAT . . 428 ? -8.938 -48.082 25.088 1.00   0.00 0 . 1
ATOM   3860 H H2  . WAT . . 428 ? -39.808 -7.516  5.643 1.00   0.00 0 . 1
ATOM   3861 H H2  . WAT . . 428 ? -30.490 38.562 32.446 1.00   0.00 0 . 1
ATOM   3862 O O   . WAT . . 429 ? 33.886 -9.788 -27.816 1.00   0.00 0 . 1
ATOM   3863 O O   . WAT . . 429 ? -9.600 23.374 37.976 1.00   0.00 0 . 1
ATOM   3864 O O   . WAT . . 429 ? 23.341 -40.613 -47.787 1.00   0.00 0 . 1
ATOM   3865 H H1  . WAT . . 429 ? 33.348 -10.466 -28.226 1.00   0.00 0 . 1
ATOM   3866 H H1  . WAT . . 429 ? -8.737 23.734 37.748 1.00   0.00 0 . 1
ATOM   3867 H H1  . WAT . . 429 ? 23.231 -41.409 -48.305 1.00   0.00 0 . 1
ATOM   3868 H H2  . WAT . . 429 ? 33.987 -9.122 -28.502 1.00   0.00 0 . 1
ATOM   3869 H H2  . WAT . . 429 ? -10.191 23.708 37.304 1.00   0.00 0 . 1
ATOM   3870 H H2  . WAT . . 429 ? 23.438 -40.915 -46.884 1.00   0.00 0 . 1
ATOM   3871 O O   . WAT . . 430 ? -7.475 -57.671 -6.089 1.00   0.00 0 . 1
ATOM   3872 O O   . WAT . . 430 ? -4.157 -3.828 -18.609 1.00   0.00 0 . 1
ATOM   3873 O O   . WAT . . 430 ? 47.161 12.930 14.190 1.00   0.00 0 . 1
ATOM   3874 H H1  . WAT . . 430 ? -6.549 -57.405 -6.042 1.00   0.00 0 . 1
ATOM   3875 H H1  . WAT . . 430 ? -4.438 -4.386 -19.340 1.00   0.00 0 . 1
ATOM   3876 H H1  . WAT . . 430 ? 47.645 12.414 13.546 1.00   0.00 0 . 1
ATOM   3877 H H2  . WAT . . 430 ? -7.776 -57.640 -5.174 1.00   0.00 0 . 1
ATOM   3878 H H2  . WAT . . 430 ? -3.419 -3.335 -18.963 1.00   0.00 0 . 1
ATOM   3879 H H2  . WAT . . 430 ? 46.967 12.327 14.895 1.00   0.00 0 . 1
ATOM   3880 O O   . WAT . . 431 ? -45.037 14.414 44.303 1.00   0.00 0 . 1
ATOM   3881 O O   . WAT . . 431 ? -25.666 -23.392 37.996 1.00   0.00 0 . 1
ATOM   3882 O O   . WAT . . 431 ? -31.221 31.281  2.099 1.00   0.00 0 . 1
ATOM   3883 H H1  . WAT . . 431 ? -44.526 15.231 44.247 1.00   0.00 0 . 1
ATOM   3884 H H1  . WAT . . 431 ? -26.341 -23.127 38.629 1.00   0.00 0 . 1
ATOM   3885 H H1  . WAT . . 431 ? -31.610 32.139  1.921 1.00   0.00 0 . 1
ATOM   3886 H H2  . WAT . . 431 ? -45.677 14.574 44.987 1.00   0.00 0 . 1
ATOM   3887 H H2  . WAT . . 431 ? -25.671 -22.688 37.344 1.00   0.00 0 . 1
ATOM   3888 H H2  . WAT . . 431 ? -30.593 31.154  1.384 1.00   0.00 0 . 1
ATOM   3889 O O   . WAT . . 432 ? 28.169 48.318 -15.496 1.00   0.00 0 . 1
ATOM   3890 O O   . WAT . . 432 ? 22.208 -40.686 -44.284 1.00   0.00 0 . 1
ATOM   3891 O O   . WAT . . 432 ? -34.004 54.998 -20.066 1.00   0.00 0 . 1
ATOM   3892 H H1  . WAT . . 432 ? 28.303 47.390 -15.331 1.00   0.00 0 . 1
ATOM   3893 H H1  . WAT . . 432 ? 22.974 -40.627 -43.710 1.00   0.00 0 . 1
ATOM   3894 H H1  . WAT . . 432 ? -33.986 54.697 -19.159 1.00   0.00 0 . 1
ATOM   3895 H H2  . WAT . . 432 ? 28.580 48.759 -14.754 1.00   0.00 0 . 1
ATOM   3896 H H2  . WAT . . 432 ? 22.418 -41.379 -44.900 1.00   0.00 0 . 1
ATOM   3897 H H2  . WAT . . 432 ? -34.791 54.593 -20.441 1.00   0.00 0 . 1
ATOM   3898 O O   . WAT . . 433 ?  3.888  3.110 -35.383 1.00   0.00 0 . 1
ATOM   3899 O O   . WAT . . 433 ? 17.884 54.155 -9.334 1.00   0.00 0 . 1
ATOM   3900 O O   . WAT . . 433 ? 37.385 -52.498  9.520 1.00   0.00 0 . 1
ATOM   3901 H H1  . WAT . . 433 ?  3.686  2.192 -35.578 1.00   0.00 0 . 1
ATOM   3902 H H1  . WAT . . 433 ? 18.758 54.553 -9.275 1.00   0.00 0 . 1
ATOM   3903 H H1  . WAT . . 433 ? 37.208 -53.132 10.205 1.00   0.00 0 . 1
ATOM   3904 H H2  . WAT . . 433 ?  4.831  3.128 -35.255 1.00   0.00 0 . 1
ATOM   3905 H H2  . WAT . . 433 ? 17.993 53.403 -9.903 1.00   0.00 0 . 1
ATOM   3906 H H2  . WAT . . 433 ? 36.518 -52.146  9.302 1.00   0.00 0 . 1
ATOM   3907 O O   . WAT . . 434 ? -9.823 -10.871 -44.323 1.00   0.00 0 . 1
ATOM   3908 O O   . WAT . . 434 ? -41.707  2.817 -26.867 1.00   0.00 0 . 1
ATOM   3909 O O   . WAT . . 434 ? -44.437 28.342 -18.341 1.00   0.00 0 . 1
ATOM   3910 H H1  . WAT . . 434 ? -10.759 -10.922 -44.129 1.00   0.00 0 . 1
ATOM   3911 H H1  . WAT . . 434 ? -41.606  3.669 -26.436 1.00   0.00 0 . 1
ATOM   3912 H H1  . WAT . . 434 ? -45.290 28.643 -18.044 1.00   0.00 0 . 1
ATOM   3913 H H2  . WAT . . 434 ? -9.643 -11.610 -44.892 1.00   0.00 0 . 1
ATOM   3914 H H2  . WAT . . 434 ? -41.513  2.994 -27.789 1.00   0.00 0 . 1
ATOM   3915 H H2  . WAT . . 434 ? -43.909 29.141 -18.400 1.00   0.00 0 . 1
ATOM   3916 O O   . WAT . . 435 ? -2.964 -42.708 -5.986 1.00   0.00 0 . 1
ATOM   3917 O O   . WAT . . 435 ? -41.296 -37.687 -20.594 1.00   0.00 0 . 1
ATOM   3918 O O   . WAT . . 435 ?  5.233 -7.104 -35.491 1.00   0.00 0 . 1
ATOM   3919 H H1  . WAT . . 435 ? -2.218 -42.132 -5.826 1.00   0.00 0 . 1
ATOM   3920 H H1  . WAT . . 435 ? -41.504 -37.705 -21.528 1.00   0.00 0 . 1
ATOM   3921 H H1  . WAT . . 435 ?  5.931 -7.681 -35.798 1.00   0.00 0 . 1
ATOM   3922 H H2  . WAT . . 435 ? -3.691 -42.265 -5.560 1.00   0.00 0 . 1
ATOM   3923 H H2  . WAT . . 435 ? -41.980 -37.138 -20.216 1.00   0.00 0 . 1
ATOM   3924 H H2  . WAT . . 435 ?  5.569 -6.219 -35.659 1.00   0.00 0 . 1
ATOM   3925 O O   . WAT . . 436 ? -60.690 18.468 29.913 1.00   0.00 0 . 1
ATOM   3926 O O   . WAT . . 436 ? 39.583  4.029  5.013 1.00   0.00 0 . 1
ATOM   3927 O O   . WAT . . 436 ? -20.475 22.491 35.586 1.00   0.00 0 . 1
ATOM   3928 H H1  . WAT . . 436 ? -60.030 18.044 29.355 1.00   0.00 0 . 1
ATOM   3929 H H1  . WAT . . 436 ? 39.679  4.947  4.760 1.00   0.00 0 . 1
ATOM   3930 H H1  . WAT . . 436 ? -20.280 23.407 35.373 1.00   0.00 0 . 1
ATOM   3931 H H2  . WAT . . 436 ? -60.638 17.986 30.732 1.00   0.00 0 . 1
ATOM   3932 H H2  . WAT . . 436 ? 39.664  3.548  4.199 1.00   0.00 0 . 1
ATOM   3933 H H2  . WAT . . 436 ? -21.155 22.535 36.258 1.00   0.00 0 . 1
ATOM   3934 O O   . WAT . . 437 ? -23.753 -10.189 59.014 1.00   0.00 0 . 1
ATOM   3935 O O   . WAT . . 437 ? 30.948 20.406 19.343 1.00   0.00 0 . 1
ATOM   3936 O O   . WAT . . 437 ? 45.036 -0.213 14.794 1.00   0.00 0 . 1
ATOM   3937 H H1  . WAT . . 437 ? -23.299 -10.783 58.413 1.00   0.00 0 . 1
ATOM   3938 H H1  . WAT . . 437 ? 31.245 19.898 18.588 1.00   0.00 0 . 1
ATOM   3939 H H1  . WAT . . 437 ? 45.400 -1.041 15.106 1.00   0.00 0 . 1
ATOM   3940 H H2  . WAT . . 437 ? -24.533 -9.923 58.529 1.00   0.00 0 . 1
ATOM   3941 H H2  . WAT . . 437 ? 30.149 19.961 19.623 1.00   0.00 0 . 1
ATOM   3942 H H2  . WAT . . 437 ? 45.509  0.451 15.298 1.00   0.00 0 . 1
ATOM   3943 O O   . WAT . . 438 ? 39.847 53.789 11.918 1.00   0.00 0 . 1
ATOM   3944 O O   . WAT . . 438 ? -32.453 -50.531 -33.288 1.00   0.00 0 . 1
ATOM   3945 O O   . WAT . . 438 ? -46.286 -6.036 16.205 1.00   0.00 0 . 1
ATOM   3946 H H1  . WAT . . 438 ? 39.401 54.595 12.190 1.00   0.00 0 . 1
ATOM   3947 H H1  . WAT . . 438 ? -31.897 -50.484 -34.067 1.00   0.00 0 . 1
ATOM   3948 H H1  . WAT . . 438 ? -46.215 -6.932 16.560 1.00   0.00 0 . 1
ATOM   3949 H H2  . WAT . . 438 ? 40.528 53.656 12.582 1.00   0.00 0 . 1
ATOM   3950 H H2  . WAT . . 438 ? -32.932 -51.352 -33.392 1.00   0.00 0 . 1
ATOM   3951 H H2  . WAT . . 438 ? -47.098 -6.044 15.704 1.00   0.00 0 . 1
ATOM   3952 O O   . WAT . . 439 ? -40.778  1.909 -43.060 1.00   0.00 0 . 1
ATOM   3953 O O   . WAT . . 439 ?  6.220 -27.130 -42.596 1.00   0.00 0 . 1
ATOM   3954 O O   . WAT . . 439 ? -44.485 -23.459 -29.812 1.00   0.00 0 . 1
ATOM   3955 H H1  . WAT . . 439 ? -40.132  1.210 -43.150 1.00   0.00 0 . 1
ATOM   3956 H H1  . WAT . . 439 ?  6.628 -27.462 -43.391 1.00   0.00 0 . 1
ATOM   3957 H H1  . WAT . . 439 ? -45.409 -23.653 -29.969 1.00   0.00 0 . 1
ATOM   3958 H H2  . WAT . . 439 ? -41.014  1.913 -42.136 1.00   0.00 0 . 1
ATOM   3959 H H2  . WAT . . 439 ?  6.873 -26.549 -42.215 1.00   0.00 0 . 1
ATOM   3960 H H2  . WAT . . 439 ? -44.485 -23.047 -28.945 1.00   0.00 0 . 1
ATOM   3961 Mg MG  . MG  . . 440 ? -7.617  2.030  3.080 1.00   0.00 0 . 1
ATOM   3962 O O   . WAT . . 440 ?  6.142 -26.837 -21.764 1.00   0.00 0 . 1
ATOM   3963 O O   . WAT . . 440 ? 25.112 20.249 -43.281 1.00   0.00 0 . 1
ATOM   3964 O O   . WAT . . 440 ? -8.841 -22.979 -25.161 1.00   0.00 0 . 1
ATOM   3965 H H1  . WAT . . 440 ?  6.968 -26.730 -21.293 1.00   0.00 0 . 1
ATOM   3966 H H1  . WAT . . 440 ? 24.933 21.023 -43.806 1.00   0.00 0 . 1
ATOM   3967 H H1  . WAT . . 440 ? -8.509 -23.466 -24.400 1.00   0.00 0 . 1
ATOM   3968 H H2  . WAT . . 440 ?  6.299 -26.449 -22.626 1.00   0.00 0 . 1
ATOM   3969 H H2  . WAT . . 440 ? 25.529 19.635 -43.894 1.00   0.00 0 . 1
ATOM   3970 H H2  . WAT . . 440 ? -8.476 -23.450 -25.911 1.00   0.00 0 . 1
ATOM   3971 Mg MG  . MG  . . 441 ? 20.562 33.961 -0.116 1.00   0.00 0 . 1
ATOM   3972 O O   . WAT . . 441 ? -25.648 25.451 61.414 1.00   0.00 0 . 1
ATOM   3973 O O   . WAT . . 441 ? -64.351 -12.709 -21.703 1.00   0.00 0 . 1
ATOM   3974 O O   . WAT . . 441 ? -18.096 13.699 -33.121 1.00   0.00 0 . 1
ATOM   3975 H H1  . WAT . . 441 ? -25.629 25.364 62.367 1.00   0.00 0 . 1
ATOM   3976 H H1  . WAT . . 441 ? -63.811 -12.708 -20.908 1.00   0.00 0 . 1
ATOM   3977 H H1  . WAT . . 441 ? -17.382 14.056 -33.648 1.00   0.00 0 . 1
ATOM   3978 H H2  . WAT . . 441 ? -25.254 24.636 61.082 1.00   0.00 0 . 1
ATOM   3979 H H2  . WAT . . 441 ? -64.617 -11.793 -21.807 1.00   0.00 0 . 1
ATOM   3980 H H2  . WAT . . 441 ? -18.562 14.467 -32.792 1.00   0.00 0 . 1
ATOM   3981 O O   . WAT . . 442 ? -10.583 39.013 10.614 1.00   0.00 0 . 1
ATOM   3982 O O   . WAT . . 442 ? -19.002 58.623 -20.547 1.00   0.00 0 . 1
ATOM   3983 O O   . WAT . . 442 ? 35.125 38.781 10.385 1.00   0.00 0 . 1
ATOM   3984 H H1  . WAT . . 442 ? -9.852 39.638 10.697 1.00   0.00 0 . 1
ATOM   3985 H H1  . WAT . . 442 ? -18.073 58.852 -20.439 1.00   0.00 0 . 1
ATOM   3986 H H1  . WAT . . 442 ? 35.028 38.124 11.069 1.00   0.00 0 . 1
ATOM   3987 H H2  . WAT . . 442 ? -10.808 38.790 11.508 1.00   0.00 0 . 1
ATOM   3988 H H2  . WAT . . 442 ? -19.025 57.667 -20.490 1.00   0.00 0 . 1
ATOM   3989 H H2  . WAT . . 442 ? 34.880 39.611 10.795 1.00   0.00 0 . 1
ATOM   3990 O O   . WAT . . 443 ? 54.071 20.622 30.884 1.00   0.00 0 . 1
ATOM   3991 O O   . WAT . . 443 ? 45.474 -16.753 -13.909 1.00   0.00 0 . 1
ATOM   3992 O O   . WAT . . 443 ?  6.993 -16.859 58.464 1.00   0.00 0 . 1
ATOM   3993 H H1  . WAT . . 443 ? 53.185 20.915 30.654 1.00   0.00 0 . 1
ATOM   3994 H H1  . WAT . . 443 ? 46.363 -16.605 -13.571 1.00   0.00 0 . 1
ATOM   3995 H H1  . WAT . . 443 ?  7.560 -17.605 58.275 1.00   0.00 0 . 1
ATOM   3996 H H2  . WAT . . 443 ? 54.535 20.590 30.052 1.00   0.00 0 . 1
ATOM   3997 H H2  . WAT . . 443 ? 45.059 -17.303 -13.249 1.00   0.00 0 . 1
ATOM   3998 H H2  . WAT . . 443 ?  6.680 -16.570 57.606 1.00   0.00 0 . 1
ATOM   3999 Na NA  . NA  . . 444 ?  7.785 26.753 31.438 1.00   0.00 0 . 1
ATOM   4000 O O   . WAT . . 444 ? 28.622 44.877 49.312 1.00   0.00 0 . 1
ATOM   4001 O O   . WAT . . 444 ? 24.802 50.127  8.379 1.00   0.00 0 . 1
ATOM   4002 O O   . WAT . . 444 ? -17.228 -41.060 -2.953 1.00   0.00 0 . 1
ATOM   4003 H H1  . WAT . . 444 ? 28.807 45.611 48.731 1.00   0.00 0 . 1
ATOM   4004 H H1  . WAT . . 444 ? 23.977 50.603  8.454 1.00   0.00 0 . 1
ATOM   4005 H H1  . WAT . . 444 ? -16.600 -41.538 -2.408 1.00   0.00 0 . 1
ATOM   4006 H H2  . WAT . . 444 ? 27.676 44.945 49.467 1.00   0.00 0 . 1
ATOM   4007 H H2  . WAT . . 444 ? 25.335 50.660  7.787 1.00   0.00 0 . 1
ATOM   4008 H H2  . WAT . . 444 ? -17.025 -41.331 -3.844 1.00   0.00 0 . 1
ATOM   4009 Na NA  . NA  . . 445 ? 45.599 16.339 25.803 1.00   0.00 0 . 1
ATOM   4010 O O   . WAT . . 445 ? -24.118 -48.268 29.708 1.00   0.00 0 . 1
ATOM   4011 O O   . WAT . . 445 ? -0.264 -37.004 -4.298 1.00   0.00 0 . 1
ATOM   4012 O O   . WAT . . 445 ? 15.524 -8.723 -20.302 1.00   0.00 0 . 1
ATOM   4013 H H1  . WAT . . 445 ? -23.765 -47.553 29.174 1.00   0.00 0 . 1
ATOM   4014 H H1  . WAT . . 445 ? -0.912 -37.131 -4.991 1.00   0.00 0 . 1
ATOM   4015 H H1  . WAT . . 445 ? 15.683 -8.892 -19.366 1.00   0.00 0 . 1
ATOM   4016 H H2  . WAT . . 445 ? -24.498 -47.834 30.463 1.00   0.00 0 . 1
ATOM   4017 H H2  . WAT . . 445 ?  0.364 -36.381 -4.673 1.00   0.00 0 . 1
ATOM   4018 H H2  . WAT . . 445 ? 16.196 -8.088 -20.546 1.00   0.00 0 . 1
ATOM   4019 Na NA  . NA  . . 446 ? -1.593 26.277 15.893 1.00   0.00 0 . 1
ATOM   4020 O O   . WAT . . 446 ? -17.369 -14.221 64.981 1.00   0.00 0 . 1
ATOM   4021 O O   . WAT . . 446 ? 56.235 29.923  2.232 1.00   0.00 0 . 1
ATOM   4022 O O   . WAT . . 446 ? 16.048  0.541 55.922 1.00   0.00 0 . 1
ATOM   4023 H H1  . WAT . . 446 ? -17.862 -14.762 64.361 1.00   0.00 0 . 1
ATOM   4024 H H1  . WAT . . 446 ? 57.176 29.836  2.383 1.00   0.00 0 . 1
ATOM   4025 H H1  . WAT . . 446 ? 15.482  0.860 56.636 1.00   0.00 0 . 1
ATOM   4026 H H2  . WAT . . 446 ? -16.955 -14.854 65.572 1.00   0.00 0 . 1
ATOM   4027 H H2  . WAT . . 446 ? 56.014 30.772  2.621 1.00   0.00 0 . 1
ATOM   4028 H H2  . WAT . . 446 ? 16.763  1.177 55.884 1.00   0.00 0 . 1
ATOM   4029 Na NA  . NA  . . 447 ?  9.390 21.450 -33.142 1.00   0.00 0 . 1
ATOM   4030 O O   . WAT . . 447 ?  7.468 31.782 42.131 1.00   0.00 0 . 1
ATOM   4031 O O   . WAT . . 447 ? 28.552 -23.073 23.441 1.00   0.00 0 . 1
ATOM   4032 O O   . WAT . . 447 ? -53.128 -3.514 -48.761 1.00   0.00 0 . 1
ATOM   4033 H H1  . WAT . . 447 ?  7.191 32.691 42.172 1.00   0.00 0 . 1
ATOM   4034 H H1  . WAT . . 447 ? 29.501 -23.114 23.625 1.00   0.00 0 . 1
ATOM   4035 H H1  . WAT . . 447 ? -53.723 -2.815 -49.048 1.00   0.00 0 . 1
ATOM   4036 H H2  . WAT . . 447 ?  8.264 31.798 41.603 1.00   0.00 0 . 1
ATOM   4037 H H2  . WAT . . 447 ? 28.339 -22.147 23.553 1.00   0.00 0 . 1
ATOM   4038 H H2  . WAT . . 447 ? -53.409 -3.714 -47.873 1.00   0.00 0 . 1
ATOM   4039 Na NA  . NA  . . 448 ? -2.765 22.141 -28.989 1.00   0.00 0 . 1
ATOM   4040 O O   . WAT . . 448 ? -12.554 25.596 -50.503 1.00   0.00 0 . 1
ATOM   4041 O O   . WAT . . 448 ? 47.496 -13.610 -38.353 1.00   0.00 0 . 1
ATOM   4042 O O   . WAT . . 448 ? -1.286 14.557 49.025 1.00   0.00 0 . 1
ATOM   4043 H H1  . WAT . . 448 ? -12.127 26.045 -51.222 1.00   0.00 0 . 1
ATOM   4044 H H1  . WAT . . 448 ? 47.263 -14.507 -38.569 1.00   0.00 0 . 1
ATOM   4045 H H1  . WAT . . 448 ? -0.785 15.262 49.442 1.00   0.00 0 . 1
ATOM   4046 H H2  . WAT . . 448 ? -13.131 24.955 -50.918 1.00   0.00 0 . 1
ATOM   4047 H H2  . WAT . . 448 ? 46.660 -13.176 -38.218 1.00   0.00 0 . 1
ATOM   4048 H H2  . WAT . . 448 ? -1.805 15.004 48.362 1.00   0.00 0 . 1
ATOM   4049 Na NA  . NA  . . 449 ? -23.202 -10.769 21.570 1.00   0.00 0 . 1
ATOM   4050 O O   . WAT . . 449 ? -9.981 10.087 -19.070 1.00   0.00 0 . 1
ATOM   4051 O O   . WAT . . 449 ? -35.066 -52.771 -10.409 1.00   0.00 0 . 1
ATOM   4052 O O   . WAT . . 449 ? 23.718 -30.899 56.769 1.00   0.00 0 . 1
ATOM   4053 H H1  . WAT . . 449 ? -10.783 10.578 -18.901 1.00   0.00 0 . 1
ATOM   4054 H H1  . WAT . . 449 ? -35.290 -51.840 -10.446 1.00   0.00 0 . 1
ATOM   4055 H H1  . WAT . . 449 ? 23.357 -30.540 57.588 1.00   0.00 0 . 1
ATOM   4056 H H2  . WAT . . 449 ? -9.671  9.822 -18.208 1.00   0.00 0 . 1
ATOM   4057 H H2  . WAT . . 449 ? -34.941 -52.949 -9.477 1.00   0.00 0 . 1
ATOM   4058 H H2  . WAT . . 449 ? 24.226 -31.662 57.042 1.00   0.00 0 . 1
ATOM   4059 Na NA  . NA  . . 450 ? -59.938 -33.134 -8.825 1.00   0.00 0 . 1
ATOM   4060 O O   . WAT . . 450 ? 36.578 25.635 17.795 1.00   0.00 0 . 1
ATOM   4061 O O   . WAT . . 450 ? -7.324 10.284 38.956 1.00   0.00 0 . 1
ATOM   4062 O O   . WAT . . 450 ? -1.111  8.705 -49.999 1.00   0.00 0 . 1
ATOM   4063 H H1  . WAT . . 450 ? 35.657 25.373 17.853 1.00   0.00 0 . 1
ATOM   4064 H H1  . WAT . . 450 ? -8.219 10.598 39.065 1.00   0.00 0 . 1
ATOM   4065 H H1  . WAT . . 450 ? -1.878  8.298 -50.410 1.00   0.00 0 . 1
ATOM   4066 H H2  . WAT . . 450 ? 36.539 26.586 17.675 1.00   0.00 0 . 1
ATOM   4067 H H2  . WAT . . 450 ? -6.849 11.026 38.576 1.00   0.00 0 . 1
ATOM   4068 H H2  . WAT . . 450 ? -1.361  9.631 -49.914 1.00   0.00 0 . 1
ATOM   4069 Na NA  . NA  . . 451 ? -30.160 47.671 12.460 1.00   0.00 0 . 1
ATOM   4070 O O   . WAT . . 451 ? -39.531 -3.631 64.065 1.00   0.00 0 . 1
ATOM   4071 O O   . WAT . . 451 ? -8.446 -58.119 10.206 1.00   0.00 0 . 1
ATOM   4072 O O   . WAT . . 451 ? 31.258 -1.232 45.271 1.00   0.00 0 . 1
ATOM   4073 H H1  . WAT . . 451 ? -39.754 -3.425 64.977 1.00   0.00 0 . 1
ATOM   4074 H H1  . WAT . . 451 ? -7.530 -58.301 10.009 1.00   0.00 0 . 1
ATOM   4075 H H1  . WAT . . 451 ? 31.930 -0.993 45.911 1.00   0.00 0 . 1
ATOM   4076 H H2  . WAT . . 451 ? -38.842 -3.000 63.836 1.00   0.00 0 . 1
ATOM   4077 H H2  . WAT . . 451 ? -8.485 -57.172 10.358 1.00   0.00 0 . 1
ATOM   4078 H H2  . WAT . . 451 ? 31.692 -1.859 44.695 1.00   0.00 0 . 1
ATOM   4079 Na NA  . NA  . . 452 ? -13.140 18.603  7.426 1.00   0.00 0 . 1
ATOM   4080 O O   . WAT . . 452 ? -23.915 -10.466 54.503 1.00   0.00 0 . 1
ATOM   4081 O O   . WAT . . 452 ? -37.023 -23.483  5.010 1.00   0.00 0 . 1
ATOM   4082 O O   . WAT . . 452 ? -43.421 36.986 36.830 1.00   0.00 0 . 1
ATOM   4083 H H1  . WAT . . 452 ? -23.191 -9.944 54.160 1.00   0.00 0 . 1
ATOM   4084 H H1  . WAT . . 452 ? -36.673 -24.330  5.303 1.00   0.00 0 . 1
ATOM   4085 H H1  . WAT . . 452 ? -42.794 36.270 36.866 1.00   0.00 0 . 1
ATOM   4086 H H2  . WAT . . 452 ? -24.655 -9.857 54.533 1.00   0.00 0 . 1
ATOM   4087 H H2  . WAT . . 452 ? -37.970 -23.555  5.175 1.00   0.00 0 . 1
ATOM   4088 H H2  . WAT . . 452 ? -43.166 37.500 36.063 1.00   0.00 0 . 1
ATOM   4089 Na NA  . NA  . . 453 ? 17.013 44.006 25.413 1.00   0.00 0 . 1
ATOM   4090 O O   . WAT . . 453 ? 41.760 23.227 -10.506 1.00   0.00 0 . 1
ATOM   4091 O O   . WAT . . 453 ? -31.338 29.310 53.335 1.00   0.00 0 . 1
ATOM   4092 O O   . WAT . . 453 ? 10.981 37.439 -36.213 1.00   0.00 0 . 1
ATOM   4093 H H1  . WAT . . 453 ? 42.304 22.447 -10.619 1.00   0.00 0 . 1
ATOM   4094 H H1  . WAT . . 453 ? -30.749 29.347 52.585 1.00   0.00 0 . 1
ATOM   4095 H H1  . WAT . . 453 ? 11.471 36.639 -36.394 1.00   0.00 0 . 1
ATOM   4096 H H2  . WAT . . 453 ? 42.205 23.906 -11.024 1.00   0.00 0 . 1
ATOM   4097 H H2  . WAT . . 453 ? -30.913 28.732 53.957 1.00   0.00 0 . 1
ATOM   4098 H H2  . WAT . . 453 ? 10.062 37.173 -36.248 1.00   0.00 0 . 1
ATOM   4099 Na NA  . NA  . . 454 ? -18.684 30.276  4.931 1.00   0.00 0 . 1
ATOM   4100 O O   . WAT . . 454 ? -17.508 -36.176 -11.297 1.00   0.00 0 . 1
ATOM   4101 O O   . WAT . . 454 ? 29.679 -55.632 15.405 1.00   0.00 0 . 1
ATOM   4102 O O   . WAT . . 454 ? -39.040 35.069 36.839 1.00   0.00 0 . 1
ATOM   4103 H H1  . WAT . . 454 ? -17.124 -35.866 -10.478 1.00   0.00 0 . 1
ATOM   4104 H H1  . WAT . . 454 ? 28.906 -55.106 15.593 1.00   0.00 0 . 1
ATOM   4105 H H1  . WAT . . 454 ? -38.382 35.499 37.391 1.00   0.00 0 . 1
ATOM   4106 H H2  . WAT . . 454 ? -18.432 -36.307 -11.092 1.00   0.00 0 . 1
ATOM   4107 H H2  . WAT . . 454 ? 29.416 -56.178 14.664 1.00   0.00 0 . 1
ATOM   4108 H H2  . WAT . . 454 ? -38.939 34.138 37.040 1.00   0.00 0 . 1
ATOM   4109 Na NA  . NA  . . 455 ? -11.542 -6.695 55.356 1.00   0.00 0 . 1
ATOM   4110 O O   . WAT . . 455 ? -15.637 37.947  0.672 1.00   0.00 0 . 1
ATOM   4111 O O   . WAT . . 455 ? -26.200 -40.880 -40.486 1.00   0.00 0 . 1
ATOM   4112 O O   . WAT . . 455 ? 55.610 -6.986 11.345 1.00   0.00 0 . 1
ATOM   4113 H H1  . WAT . . 455 ? -15.103 37.837 -0.117 1.00   0.00 0 . 1
ATOM   4114 H H1  . WAT . . 455 ? -27.079 -40.575 -40.685 1.00   0.00 0 . 1
ATOM   4115 H H1  . WAT . . 455 ? 54.819 -6.961 11.874 1.00   0.00 0 . 1
ATOM   4116 H H2  . WAT . . 455 ? -15.298 38.740  1.079 1.00   0.00 0 . 1
ATOM   4117 H H2  . WAT . . 455 ? -26.315 -41.619 -39.890 1.00   0.00 0 . 1
ATOM   4118 H H2  . WAT . . 455 ? 56.059 -7.777 11.634 1.00   0.00 0 . 1
ATOM   4119 Na NA  . NA  . . 456 ? 32.917 -38.678 -17.511 1.00   0.00 0 . 1
ATOM   4120 O O   . WAT . . 456 ? 17.416 34.619 -44.922 1.00   0.00 0 . 1
ATOM   4121 O O   . WAT . . 456 ? -47.686  2.989 -45.301 1.00   0.00 0 . 1
ATOM   4122 O O   . WAT . . 456 ? -52.739 24.735 22.086 1.00   0.00 0 . 1
ATOM   4123 H H1  . WAT . . 456 ? 17.334 34.790 -45.854 1.00   0.00 0 . 1
ATOM   4124 H H1  . WAT . . 456 ? -47.354  2.860 -44.413 1.00   0.00 0 . 1
ATOM   4125 H H1  . WAT . . 456 ? -53.024 23.965 22.582 1.00   0.00 0 . 1
ATOM   4126 H H2  . WAT . . 456 ? 17.334 33.671 -44.836 1.00   0.00 0 . 1
ATOM   4127 H H2  . WAT . . 456 ? -47.819  3.930 -45.375 1.00   0.00 0 . 1
ATOM   4128 H H2  . WAT . . 456 ? -51.933 24.446 21.662 1.00   0.00 0 . 1
ATOM   4129 Na NA  . NA  . . 457 ?  1.491 47.212 29.661 1.00   0.00 0 . 1
ATOM   4130 O O   . WAT . . 457 ?  6.538 24.935 56.826 1.00   0.00 0 . 1
ATOM   4131 O O   . WAT . . 457 ? -23.335 45.272 40.621 1.00   0.00 0 . 1
ATOM   4132 O O   . WAT . . 457 ?  7.526 15.332 37.975 1.00   0.00 0 . 1
ATOM   4133 H H1  . WAT . . 457 ?  5.701 24.781 56.375 1.00   0.00 0 . 1
ATOM   4134 H H1  . WAT . . 457 ? -24.009 45.463 41.270 1.00   0.00 0 . 1
ATOM   4135 H H1  . WAT . . 457 ?  8.212 16.002 38.081 1.00   0.00 0 . 1
ATOM   4136 H H2  . WAT . . 457 ?  6.360 25.665 57.418 1.00   0.00 0 . 1
ATOM   4137 H H2  . WAT . . 457 ? -23.651 45.680 39.818 1.00   0.00 0 . 1
ATOM   4138 H H2  . WAT . . 457 ?  7.628 14.767 38.740 1.00   0.00 0 . 1
ATOM   4139 Na NA  . NA  . . 458 ? -8.758 31.733 -47.886 1.00   0.00 0 . 1
ATOM   4140 O O   . WAT . . 458 ? 37.457 -46.301  0.465 1.00   0.00 0 . 1
ATOM   4141 O O   . WAT . . 458 ?  5.708 -56.949 -4.852 1.00   0.00 0 . 1
ATOM   4142 O O   . WAT . . 458 ? -3.118 26.390 43.365 1.00   0.00 0 . 1
ATOM   4143 H H1  . WAT . . 458 ? 37.874 -45.482  0.746 1.00   0.00 0 . 1
ATOM   4144 H H1  . WAT . . 458 ?  5.766 -56.448 -4.036 1.00   0.00 0 . 1
ATOM   4145 H H1  . WAT . . 458 ? -2.967 25.763 44.070 1.00   0.00 0 . 1
ATOM   4146 H H2  . WAT . . 458 ? 37.480 -46.275 -0.486 1.00   0.00 0 . 1
ATOM   4147 H H2  . WAT . . 458 ?  4.764 -57.007 -5.033 1.00   0.00 0 . 1
ATOM   4148 H H2  . WAT . . 458 ? -3.720 25.930 42.768 1.00   0.00 0 . 1
ATOM   4149 Na NA  . NA  . . 459 ? -13.274 -44.960 24.176 1.00   0.00 0 . 1
ATOM   4150 O O   . WAT . . 459 ? -42.585 -2.389 -2.492 1.00   0.00 0 . 1
ATOM   4151 O O   . WAT . . 459 ?  8.212 -34.053 -26.133 1.00   0.00 0 . 1
ATOM   4152 O O   . WAT . . 459 ? -15.943 21.799 -3.279 1.00   0.00 0 . 1
ATOM   4153 H H1  . WAT . . 459 ? -42.927 -1.517 -2.663 1.00   0.00 0 . 1
ATOM   4154 H H1  . WAT . . 459 ?  8.105 -34.592 -26.908 1.00   0.00 0 . 1
ATOM   4155 H H1  . WAT . . 459 ? -16.478 21.646 -4.059 1.00   0.00 0 . 1
ATOM   4156 H H2  . WAT . . 459 ? -41.687 -2.238 -2.184 1.00   0.00 0 . 1
ATOM   4157 H H2  . WAT . . 459 ?  7.621 -33.311 -26.261 1.00   0.00 0 . 1
ATOM   4158 H H2  . WAT . . 459 ? -16.106 22.711 -3.049 1.00   0.00 0 . 1
ATOM   4159 Na NA  . NA  . . 460 ? -7.492 -22.226 -32.723 1.00   0.00 0 . 1
ATOM   4160 O O   . WAT . . 460 ? 10.735 35.624 -48.971 1.00   0.00 0 . 1
ATOM   4161 O O   . WAT . . 460 ? 34.380 45.254 24.851 1.00   0.00 0 . 1
ATOM   4162 O O   . WAT . . 460 ?  9.928 -9.875 -12.120 1.00   0.00 0 . 1
ATOM   4163 H H1  . WAT . . 460 ? 10.880 36.403 -49.507 1.00   0.00 0 . 1
ATOM   4164 H H1  . WAT . . 460 ? 35.254 45.224 24.454 1.00   0.00 0 . 1
ATOM   4165 H H1  . WAT . . 460 ? 10.690 -10.439 -12.009 1.00   0.00 0 . 1
ATOM   4166 H H2  . WAT . . 460 ? 10.104 35.104 -49.466 1.00   0.00 0 . 1
ATOM   4167 H H2  . WAT . . 460 ? 33.790 45.323 24.093 1.00   0.00 0 . 1
ATOM   4168 H H2  . WAT . . 460 ?  9.187 -10.425 -11.867 1.00   0.00 0 . 1
ATOM   4169 Na NA  . NA  . . 461 ? -18.935 61.134 -21.275 1.00   0.00 0 . 1
ATOM   4170 O O   . WAT . . 461 ? 44.297 -33.951 -0.917 1.00   0.00 0 . 1
ATOM   4171 O O   . WAT . . 461 ? -22.178  3.110 40.485 1.00   0.00 0 . 1
ATOM   4172 O O   . WAT . . 461 ? -4.403 17.636 -15.321 1.00   0.00 0 . 1
ATOM   4173 H H1  . WAT . . 461 ? 43.671 -34.550 -0.516 1.00   0.00 0 . 1
ATOM   4174 H H1  . WAT . . 461 ? -22.652  2.606 41.145 1.00   0.00 0 . 1
ATOM   4175 H H1  . WAT . . 461 ? -4.449 16.680 -15.415 1.00   0.00 0 . 1
ATOM   4176 H H2  . WAT . . 461 ? 45.041 -33.933 -0.317 1.00   0.00 0 . 1
ATOM   4177 H H2  . WAT . . 461 ? -21.751  3.813 40.972 1.00   0.00 0 . 1
ATOM   4178 H H2  . WAT . . 461 ? -3.507 17.860 -15.574 1.00   0.00 0 . 1
ATOM   4179 Na NA  . NA  . . 462 ? 41.500  4.754 -18.919 1.00   0.00 0 . 1
ATOM   4180 O O   . WAT . . 462 ? -23.658 38.415 -42.097 1.00   0.00 0 . 1
ATOM   4181 O O   . WAT . . 462 ? -18.990 -17.773 -42.259 1.00   0.00 0 . 1
ATOM   4182 O O   . WAT . . 462 ? -25.069 35.227 33.649 1.00   0.00 0 . 1
ATOM   4183 H H1  . WAT . . 462 ? -23.537 37.485 -42.279 1.00   0.00 0 . 1
ATOM   4184 H H1  . WAT . . 462 ? -19.543 -17.280 -42.855 1.00   0.00 0 . 1
ATOM   4185 H H1  . WAT . . 462 ? -25.473 35.816 33.008 1.00   0.00 0 . 1
ATOM   4186 H H2  . WAT . . 462 ? -22.849 38.822 -42.387 1.00   0.00 0 . 1
ATOM   4187 H H2  . WAT . . 462 ? -19.531 -18.501 -41.979 1.00   0.00 0 . 1
ATOM   4188 H H2  . WAT . . 462 ? -25.791 34.703 33.983 1.00   0.00 0 . 1
ATOM   4189 Na NA  . NA  . . 463 ? -30.974 -6.630 18.482 1.00   0.00 0 . 1
ATOM   4190 O O   . WAT . . 463 ? 52.232  2.699 -8.713 1.00   0.00 0 . 1
ATOM   4191 O O   . WAT . . 463 ? -21.301 16.142 55.451 1.00   0.00 0 . 1
ATOM   4192 O O   . WAT . . 463 ? 22.374 58.494 -4.479 1.00   0.00 0 . 1
ATOM   4193 H H1  . WAT . . 463 ? 51.986  2.108 -7.999 1.00   0.00 0 . 1
ATOM   4194 H H1  . WAT . . 463 ? -21.754 16.875 55.059 1.00   0.00 0 . 1
ATOM   4195 H H1  . WAT . . 463 ? 22.057 57.704 -4.058 1.00   0.00 0 . 1
ATOM   4196 H H2  . WAT . . 463 ? 52.375  3.545 -8.283 1.00   0.00 0 . 1
ATOM   4197 H H2  . WAT . . 463 ? -21.989 15.504 55.629 1.00   0.00 0 . 1
ATOM   4198 H H2  . WAT . . 463 ? 23.240 58.258 -4.810 1.00   0.00 0 . 1
ATOM   4199 Na NA  . NA  . . 464 ? 10.798 53.696  0.363 1.00   0.00 0 . 1
ATOM   4200 O O   . WAT . . 464 ? -12.086  5.543 -47.345 1.00   0.00 0 . 1
ATOM   4201 O O   . WAT . . 464 ? 33.581 22.609 -14.153 1.00   0.00 0 . 1
ATOM   4202 O O   . WAT . . 464 ? 29.886 42.248 -17.314 1.00   0.00 0 . 1
ATOM   4203 H H1  . WAT . . 464 ? -11.324  5.056 -47.680 1.00   0.00 0 . 1
ATOM   4204 H H1  . WAT . . 464 ? 34.404 23.089 -14.280 1.00   0.00 0 . 1
ATOM   4205 H H1  . WAT . . 464 ? 29.622 43.030 -17.805 1.00   0.00 0 . 1
ATOM   4206 H H2  . WAT . . 464 ? -12.037  5.444 -46.394 1.00   0.00 0 . 1
ATOM   4207 H H2  . WAT . . 464 ? 33.744 22.064 -13.381 1.00   0.00 0 . 1
ATOM   4208 H H2  . WAT . . 464 ? 29.612 41.516 -17.868 1.00   0.00 0 . 1
ATOM   4209 Na NA  . NA  . . 465 ? -5.602 -7.666 30.957 1.00   0.00 0 . 1
ATOM   4210 O O   . WAT . . 465 ? -68.650  6.705 30.170 1.00   0.00 0 . 1
ATOM   4211 O O   . WAT . . 465 ? -50.277 29.833 -0.755 1.00   0.00 0 . 1
ATOM   4212 O O   . WAT . . 465 ? 20.527 32.039 -22.300 1.00   0.00 0 . 1
ATOM   4213 H H1  . WAT . . 465 ? -69.136  6.229 30.831 1.00   0.00 0 . 1
ATOM   4214 H H1  . WAT . . 465 ? -50.768 30.189 -0.024 1.00   0.00 0 . 1
ATOM   4215 H H1  . WAT . . 465 ? 20.855 32.877 -21.989 1.00   0.00 0 . 1
ATOM   4216 H H2  . WAT . . 465 ? -68.387  7.524 30.608 1.00   0.00 0 . 1
ATOM   4217 H H2  . WAT . . 465 ? -49.741 29.141 -0.367 1.00   0.00 0 . 1
ATOM   4218 H H2  . WAT . . 465 ? 20.893 31.943 -23.178 1.00   0.00 0 . 1
ATOM   4219 Na NA  . NA  . . 466 ? -5.354 -25.564 27.012 1.00   0.00 0 . 1
ATOM   4220 O O   . WAT . . 466 ? -18.403 34.287 26.404 1.00   0.00 0 . 1
ATOM   4221 O O   . WAT . . 466 ? 24.819  2.019  6.811 1.00   0.00 0 . 1
ATOM   4222 O O   . WAT . . 466 ? -3.135 24.614 36.959 1.00   0.00 0 . 1
ATOM   4223 H H1  . WAT . . 466 ? -17.444 34.280 26.405 1.00   0.00 0 . 1
ATOM   4224 H H1  . WAT . . 466 ? 25.306  1.287  6.415 1.00   0.00 0 . 1
ATOM   4225 H H1  . WAT . . 466 ? -3.176 24.187 36.099 1.00   0.00 0 . 1
ATOM   4226 H H2  . WAT . . 466 ? -18.635 35.156 26.077 1.00   0.00 0 . 1
ATOM   4227 H H2  . WAT . . 466 ? 23.902  1.776  6.719 1.00   0.00 0 . 1
ATOM   4228 H H2  . WAT . . 466 ? -3.595 25.444 36.837 1.00   0.00 0 . 1
ATOM   4229 Na NA  . NA  . . 467 ? -31.503 -28.082 -3.221 1.00   0.00 0 . 1
ATOM   4230 O O   . WAT . . 467 ? -32.866 -35.963 -11.167 1.00   0.00 0 . 1
ATOM   4231 O O   . WAT . . 467 ? 46.599 -11.276 12.499 1.00   0.00 0 . 1
ATOM   4232 O O   . WAT . . 467 ? -47.147 -6.450 13.094 1.00   0.00 0 . 1
ATOM   4233 H H1  . WAT . . 467 ? -33.696 -35.918 -11.653 1.00   0.00 0 . 1
ATOM   4234 H H1  . WAT . . 467 ? 45.661 -11.454 12.492 1.00   0.00 0 . 1
ATOM   4235 H H1  . WAT . . 467 ? -47.890 -6.694 13.641 1.00   0.00 0 . 1
ATOM   4236 H H2  . WAT . . 467 ? -32.693 -36.896 -11.067 1.00   0.00 0 . 1
ATOM   4237 H H2  . WAT . . 467 ? 46.951 -11.772 11.762 1.00   0.00 0 . 1
ATOM   4238 H H2  . WAT . . 467 ? -47.089 -5.499 13.180 1.00   0.00 0 . 1
ATOM   4239 Na NA  . NA  . . 468 ? -13.704  7.673 39.958 1.00   0.00 0 . 1
ATOM   4240 O O   . WAT . . 468 ?  4.311 28.417 45.907 1.00   0.00 0 . 1
ATOM   4241 O O   . WAT . . 468 ?  9.648 46.586 38.328 1.00   0.00 0 . 1
ATOM   4242 O O   . WAT . . 468 ?  0.533 -10.648 -33.897 1.00   0.00 0 . 1
ATOM   4243 H H1  . WAT . . 468 ?  3.558 28.522 46.488 1.00   0.00 0 . 1
ATOM   4244 H H1  . WAT . . 468 ?  9.426 47.496 38.526 1.00   0.00 0 . 1
ATOM   4245 H H1  . WAT . . 468 ?  0.086 -11.489 -33.823 1.00   0.00 0 . 1
ATOM   4246 H H2  . WAT . . 468 ?  4.117 28.990 45.164 1.00   0.00 0 . 1
ATOM   4247 H H2  . WAT . . 468 ?  8.990 46.065 38.789 1.00   0.00 0 . 1
ATOM   4248 H H2  . WAT . . 468 ?  0.799 -10.599 -34.817 1.00   0.00 0 . 1
ATOM   4249 Na NA  . NA  . . 469 ? 33.494 -17.018 35.823 1.00   0.00 0 . 1
ATOM   4250 O O   . WAT . . 469 ? 35.885 -21.190 36.115 1.00   0.00 0 . 1
ATOM   4251 O O   . WAT . . 469 ? 56.853 -22.045 -15.409 1.00   0.00 0 . 1
ATOM   4252 O O   . WAT . . 469 ? 37.889 24.910 -10.362 1.00   0.00 0 . 1
ATOM   4253 H H1  . WAT . . 469 ? 36.689 -21.650 35.865 1.00   0.00 0 . 1
ATOM   4254 H H1  . WAT . . 469 ? 56.772 -22.978 -15.587 1.00   0.00 0 . 1
ATOM   4255 H H1  . WAT . . 469 ? 37.907 25.183 -11.277 1.00   0.00 0 . 1
ATOM   4256 H H2  . WAT . . 469 ? 35.818 -21.341 37.055 1.00   0.00 0 . 1
ATOM   4257 H H2  . WAT . . 469 ? 56.533 -21.933 -14.516 1.00   0.00 0 . 1
ATOM   4258 H H2  . WAT . . 469 ? 37.602 25.679 -9.883 1.00   0.00 0 . 1
ATOM   4259 O O   . WAT . . 470 ? -8.047  1.807  1.085 1.00   0.00 0 . 1
ATOM   4260 O O   . WAT . . 470 ? -25.693 27.912 60.467 1.00   0.00 0 . 1
ATOM   4261 O O   . WAT . . 470 ? -25.383 -41.446 22.003 1.00   0.00 0 . 1
ATOM   4262 O O   . WAT . . 470 ? -37.255 49.223 17.884 1.00   0.00 0 . 1
ATOM   4263 H H1  . WAT . . 470 ? -7.704  2.086  0.242 1.00   0.00 0 . 1
ATOM   4264 H H1  . WAT . . 470 ? -25.437 27.064 60.857 1.00   0.00 0 . 1
ATOM   4265 H H1  . WAT . . 470 ? -24.688 -42.098 21.922 1.00   0.00 0 . 1
ATOM   4266 H H1  . WAT . . 470 ? -37.731 50.037 17.678 1.00   0.00 0 . 1
ATOM   4267 H H2  . WAT . . 470 ? -8.908  1.427  0.889 1.00   0.00 0 . 1
ATOM   4268 H H2  . WAT . . 470 ? -26.530 28.115 60.884 1.00   0.00 0 . 1
ATOM   4269 H H2  . WAT . . 470 ? -24.999 -40.643 21.633 1.00   0.00 0 . 1
ATOM   4270 H H2  . WAT . . 470 ? -36.466 49.274 17.347 1.00   0.00 0 . 1
ATOM   4271 O O   . WAT . . 471 ? -5.764  1.156  2.629 1.00   0.00 0 . 1
ATOM   4272 O O   . WAT . . 471 ? -20.535 -13.331 57.195 1.00   0.00 0 . 1
ATOM   4273 O O   . WAT . . 471 ? 53.920 -27.055 -18.763 1.00   0.00 0 . 1
ATOM   4274 O O   . WAT . . 471 ? -15.308 38.691 36.151 1.00   0.00 0 . 1
ATOM   4275 H H1  . WAT . . 471 ? -4.905  1.549  2.456 1.00   0.00 0 . 1
ATOM   4276 H H1  . WAT . . 471 ? -20.085 -12.695 57.744 1.00   0.00 0 . 1
ATOM   4277 H H1  . WAT . . 471 ? 53.461 -27.760 -19.213 1.00   0.00 0 . 1
ATOM   4278 H H1  . WAT . . 471 ? -15.756 37.887 35.882 1.00   0.00 0 . 1
ATOM   4279 H H2  . WAT . . 471 ? -5.566  0.279  2.951 1.00   0.00 0 . 1
ATOM   4280 H H2  . WAT . . 471 ? -21.456 -13.044 57.201 1.00   0.00 0 . 1
ATOM   4281 H H2  . WAT . . 471 ? 54.516 -26.701 -19.427 1.00   0.00 0 . 1
ATOM   4282 H H2  . WAT . . 471 ? -16.010 39.338 36.253 1.00   0.00 0 . 1
ATOM   4283 O O   . WAT . . 472 ? -12.474 -8.574 49.746 1.00   0.00 0 . 1
ATOM   4284 O O   . WAT . . 472 ? 38.138 28.496 14.230 1.00   0.00 0 . 1
ATOM   4285 O O   . WAT . . 472 ? -8.566 -41.979 46.090 1.00   0.00 0 . 1
ATOM   4286 O O   . WAT . . 472 ? 50.026 14.001 48.982 1.00   0.00 0 . 1
ATOM   4287 H H1  . WAT . . 472 ? -11.652 -8.922 50.090 1.00   0.00 0 . 1
ATOM   4288 H H1  . WAT . . 472 ? 38.447 28.975 13.460 1.00   0.00 0 . 1
ATOM   4289 H H1  . WAT . . 472 ? -8.754 -41.784 45.173 1.00   0.00 0 . 1
ATOM   4290 H H1  . WAT . . 472 ? 50.106 13.052 49.078 1.00   0.00 0 . 1
ATOM   4291 H H2  . WAT . . 472 ? -12.529 -8.911 48.862 1.00   0.00 0 . 1
ATOM   4292 H H2  . WAT . . 472 ? 38.035 27.586 13.927 1.00   0.00 0 . 1
ATOM   4293 H H2  . WAT . . 472 ? -9.236 -41.486 46.577 1.00   0.00 0 . 1
ATOM   4294 H H2  . WAT . . 472 ? 50.795 14.264 48.487 1.00   0.00 0 . 1
ATOM   4295 O O   . WAT . . 473 ? 15.073 29.664  0.881 1.00   0.00 0 . 1
ATOM   4296 O O   . WAT . . 473 ? -3.867 28.784 -39.085 1.00   0.00 0 . 1
ATOM   4297 O O   . WAT . . 473 ? -18.312  4.939 -28.520 1.00   0.00 0 . 1
ATOM   4298 O O   . WAT . . 473 ? -25.826 23.681 -28.253 1.00   0.00 0 . 1
ATOM   4299 H H1  . WAT . . 473 ? 15.782 30.292  0.771 1.00   0.00 0 . 1
ATOM   4300 H H1  . WAT . . 473 ? -2.920 28.886 -38.976 1.00   0.00 0 . 1
ATOM   4301 H H1  . WAT . . 473 ? -18.888  4.765 -29.261 1.00   0.00 0 . 1
ATOM   4302 H H1  . WAT . . 473 ? -25.714 23.159 -27.465 1.00   0.00 0 . 1
ATOM   4303 H H2  . WAT . . 473 ? 14.294 30.117  0.563 1.00   0.00 0 . 1
ATOM   4304 H H2  . WAT . . 473 ? -3.976 28.521 -39.996 1.00   0.00 0 . 1
ATOM   4305 H H2  . WAT . . 473 ? -17.845  5.737 -28.758 1.00   0.00 0 . 1
ATOM   4306 H H2  . WAT . . 473 ? -26.237 24.487 -27.954 1.00   0.00 0 . 1
ATOM   4307 O O   . WAT . . 474 ? -59.866 32.852 26.318 1.00   0.00 0 . 1
ATOM   4308 O O   . WAT . . 474 ? 35.206 24.482  6.118 1.00   0.00 0 . 1
ATOM   4309 O O   . WAT . . 474 ? -5.699 -10.786 27.829 1.00   0.00 0 . 1
ATOM   4310 O O   . WAT . . 474 ? 24.224 -21.756 21.659 1.00   0.00 0 . 1
ATOM   4311 H H1  . WAT . . 474 ? -59.368 33.396 25.706 1.00   0.00 0 . 1
ATOM   4312 H H1  . WAT . . 474 ? 34.827 25.352  6.273 1.00   0.00 0 . 1
ATOM   4313 H H1  . WAT . . 474 ? -5.948 -11.674 28.077 1.00   0.00 0 . 1
ATOM   4314 H H1  . WAT . . 474 ? 23.325 -22.086 21.621 1.00   0.00 0 . 1
ATOM   4315 H H2  . WAT . . 474 ? -60.425 33.470 26.777 1.00   0.00 0 . 1
ATOM   4316 H H2  . WAT . . 474 ? 35.915 24.642  5.499 1.00   0.00 0 . 1
ATOM   4317 H H2  . WAT . . 474 ? -5.714 -10.778 26.874 1.00   0.00 0 . 1
ATOM   4318 H H2  . WAT . . 474 ? 24.588 -21.978 20.809 1.00   0.00 0 . 1
ATOM   4319 O O   . WAT . . 475 ? -14.293 40.237 -24.429 1.00   0.00 0 . 1
ATOM   4320 O O   . WAT . . 475 ? -14.045 -42.623 -6.622 1.00   0.00 0 . 1
ATOM   4321 O O   . WAT . . 475 ? -0.362 -7.930 -50.104 1.00   0.00 0 . 1
ATOM   4322 O O   . WAT . . 475 ? -35.776 -16.253 -27.243 1.00   0.00 0 . 1
ATOM   4323 H H1  . WAT . . 475 ? -13.612 40.614 -23.871 1.00   0.00 0 . 1
ATOM   4324 H H1  . WAT . . 475 ? -14.846 -43.114 -6.436 1.00   0.00 0 . 1
ATOM   4325 H H1  . WAT . . 475 ? -0.737 -8.302 -49.309 1.00   0.00 0 . 1
ATOM   4326 H H1  . WAT . . 475 ? -36.644 -15.949 -26.970 1.00   0.00 0 . 1
ATOM   4327 H H2  . WAT . . 475 ? -14.091 39.305 -24.469 1.00   0.00 0 . 1
ATOM   4328 H H2  . WAT . . 475 ? -13.336 -43.249 -6.486 1.00   0.00 0 . 1
ATOM   4329 H H2  . WAT . . 475 ? -0.960 -7.221 -50.330 1.00   0.00 0 . 1
ATOM   4330 H H2  . WAT . . 475 ? -35.508 -15.633 -27.917 1.00   0.00 0 . 1
ATOM   4331 O O   . WAT . . 476 ? -28.424 -55.352 -11.395 1.00   0.00 0 . 1
ATOM   4332 O O   . WAT . . 476 ? 59.523  9.652 -1.476 1.00   0.00 0 . 1
ATOM   4333 O O   . WAT . . 476 ? 46.237 -10.880  7.243 1.00   0.00 0 . 1
ATOM   4334 O O   . WAT . . 476 ?  7.010 -41.683 30.694 1.00   0.00 0 . 1
ATOM   4335 H H1  . WAT . . 476 ? -28.669 -55.944 -12.101 1.00   0.00 0 . 1
ATOM   4336 H H1  . WAT . . 476 ? 60.372  9.429 -1.102 1.00   0.00 0 . 1
ATOM   4337 H H1  . WAT . . 476 ? 46.940 -11.311  6.758 1.00   0.00 0 . 1
ATOM   4338 H H1  . WAT . . 476 ?  6.431 -41.050 31.126 1.00   0.00 0 . 1
ATOM   4339 H H2  . WAT . . 476 ? -27.980 -54.617 -11.831 1.00   0.00 0 . 1
ATOM   4340 H H2  . WAT . . 476 ? 59.714 10.230 -2.208 1.00   0.00 0 . 1
ATOM   4341 H H2  . WAT . . 476 ? 45.674 -11.597  7.537 1.00   0.00 0 . 1
ATOM   4342 H H2  . WAT . . 476 ?  7.897 -41.326 30.807 1.00   0.00 0 . 1
ATOM   4343 O O   . WAT . . 477 ? 24.171 26.612  3.301 1.00   0.00 0 . 1
ATOM   4344 O O   . WAT . . 477 ? 22.914 -46.214 42.099 1.00   0.00 0 . 1
ATOM   4345 O O   . WAT . . 477 ? 22.050 30.913 -45.656 1.00   0.00 0 . 1
ATOM   4346 O O   . WAT . . 477 ? -14.775 16.410 46.430 1.00   0.00 0 . 1
ATOM   4347 H H1  . WAT . . 477 ? 23.726 27.270  3.836 1.00   0.00 0 . 1
ATOM   4348 H H1  . WAT . . 477 ? 22.425 -45.412 41.925 1.00   0.00 0 . 1
ATOM   4349 H H1  . WAT . . 477 ? 21.691 30.064 -45.908 1.00   0.00 0 . 1
ATOM   4350 H H1  . WAT . . 477 ? -15.198 15.555 46.553 1.00   0.00 0 . 1
ATOM   4351 H H2  . WAT . . 477 ? 24.596 27.109  2.612 1.00   0.00 0 . 1
ATOM   4352 H H2  . WAT . . 477 ? 22.273 -46.914 41.988 1.00   0.00 0 . 1
ATOM   4353 H H2  . WAT . . 477 ? 21.281 31.442 -45.436 1.00   0.00 0 . 1
ATOM   4354 H H2  . WAT . . 477 ? -13.869 16.198 46.227 1.00   0.00 0 . 1
ATOM   4355 O O   . WAT . . 478 ? -62.669 -26.535 -19.239 1.00   0.00 0 . 1
ATOM   4356 O O   . WAT . . 478 ? -11.816 -39.177 52.051 1.00   0.00 0 . 1
ATOM   4357 O O   . WAT . . 478 ? -57.326  5.506 -20.525 1.00   0.00 0 . 1
ATOM   4358 O O   . WAT . . 478 ? 42.569 26.448 32.321 1.00   0.00 0 . 1
ATOM   4359 H H1  . WAT . . 478 ? -63.346 -26.137 -19.796 1.00   0.00 0 . 1
ATOM   4360 H H1  . WAT . . 478 ? -12.730 -39.391 51.870 1.00   0.00 0 . 1
ATOM   4361 H H1  . WAT . . 478 ? -57.689  5.300 -21.395 1.00   0.00 0 . 1
ATOM   4362 H H1  . WAT . . 478 ? 42.084 25.649 32.503 1.00   0.00 0 . 1
ATOM   4363 H H2  . WAT . . 478 ? -62.006 -25.860 -19.160 1.00   0.00 0 . 1
ATOM   4364 H H2  . WAT . . 478 ? -11.684 -39.437 52.962 1.00   0.00 0 . 1
ATOM   4365 H H2  . WAT . . 478 ? -57.836  6.256 -20.222 1.00   0.00 0 . 1
ATOM   4366 H H2  . WAT . . 478 ? 43.201 26.518 33.034 1.00   0.00 0 . 1
ATOM   4367 O O   . WAT . . 479 ? 15.647 33.380  1.459 1.00   0.00 0 . 1
ATOM   4368 O O   . WAT . . 479 ? 11.704 25.575 -26.178 1.00   0.00 0 . 1
ATOM   4369 O O   . WAT . . 479 ?  9.384 -48.333 13.694 1.00   0.00 0 . 1
ATOM   4370 O O   . WAT . . 479 ? -57.722 -4.479 -6.314 1.00   0.00 0 . 1
ATOM   4371 H H1  . WAT . . 479 ? 16.249 34.098  1.653 1.00   0.00 0 . 1
ATOM   4372 H H1  . WAT . . 479 ? 12.020 26.148 -25.475 1.00   0.00 0 . 1
ATOM   4373 H H1  . WAT . . 479 ?  9.349 -47.395 13.504 1.00   0.00 0 . 1
ATOM   4374 H H1  . WAT . . 479 ? -57.668 -4.367 -7.258 1.00   0.00 0 . 1
ATOM   4375 H H2  . WAT . . 479 ? 16.213 32.642  1.248 1.00   0.00 0 . 1
ATOM   4376 H H2  . WAT . . 479 ? 10.875 25.224 -25.863 1.00   0.00 0 . 1
ATOM   4377 H H2  . WAT . . 479 ?  8.684 -48.483 14.333 1.00   0.00 0 . 1
ATOM   4378 H H2  . WAT . . 479 ? -57.030 -3.907 -5.965 1.00   0.00 0 . 1
ATOM   4379 O O   . WAT . . 480 ? -9.537  2.872  3.057 1.00   0.00 0 . 1
ATOM   4380 O O   . WAT . . 480 ? 35.276 -29.777 22.536 1.00   0.00 0 . 1
ATOM   4381 O O   . WAT . . 480 ? 37.468 -44.656 -4.837 1.00   0.00 0 . 1
ATOM   4382 O O   . WAT . . 480 ? 26.772 -36.997 -31.133 1.00   0.00 0 . 1
ATOM   4383 H H1  . WAT . . 480 ? -9.919  2.832  3.931 1.00   0.00 0 . 1
ATOM   4384 H H1  . WAT . . 480 ? 35.616 -29.887 23.421 1.00   0.00 0 . 1
ATOM   4385 H H1  . WAT . . 480 ? 37.323 -45.595 -4.714 1.00   0.00 0 . 1
ATOM   4386 H H1  . WAT . . 480 ? 27.556 -36.590 -31.490 1.00   0.00 0 . 1
ATOM   4387 H H2  . WAT . . 480 ? -10.255  2.637  2.469 1.00   0.00 0 . 1
ATOM   4388 H H2  . WAT . . 480 ? 36.044 -29.528 22.023 1.00   0.00 0 . 1
ATOM   4389 H H2  . WAT . . 480 ? 37.266 -44.500 -5.758 1.00   0.00 0 . 1
ATOM   4390 H H2  . WAT . . 480 ? 26.196 -37.097 -31.890 1.00   0.00 0 . 1
ATOM   4391 O O   . WAT . . 481 ? -6.772  3.924  2.374 1.00   0.00 0 . 1
ATOM   4392 O O   . WAT . . 481 ? -14.630 34.650 41.613 1.00   0.00 0 . 1
ATOM   4393 O O   . WAT . . 481 ? -48.118  0.651 44.966 1.00   0.00 0 . 1
ATOM   4394 O O   . WAT . . 481 ? -40.396 -7.353 11.411 1.00   0.00 0 . 1
ATOM   4395 H H1  . WAT . . 481 ? -6.985  4.850  2.486 1.00   0.00 0 . 1
ATOM   4396 H H1  . WAT . . 481 ? -14.334 33.995 42.238 1.00   0.00 0 . 1
ATOM   4397 H H1  . WAT . . 481 ? -47.586  1.202 45.539 1.00   0.00 0 . 1
ATOM   4398 H H1  . WAT . . 481 ? -41.003 -6.623 11.523 1.00   0.00 0 . 1
ATOM   4399 H H2  . WAT . . 481 ? -6.007  3.935  1.790 1.00   0.00 0 . 1
ATOM   4400 H H2  . WAT . . 481 ? -14.369 35.483 41.995 1.00   0.00 0 . 1
ATOM   4401 H H2  . WAT . . 481 ? -47.623 -0.160 44.872 1.00   0.00 0 . 1
ATOM   4402 H H2  . WAT . . 481 ? -40.037 -7.505 12.289 1.00   0.00 0 . 1
ATOM   4403 O O   . WAT . . 482 ? 19.317 27.037  5.494 1.00   0.00 0 . 1
ATOM   4404 O O   . WAT . . 482 ? 36.950 34.296 -11.154 1.00   0.00 0 . 1
ATOM   4405 O O   . WAT . . 482 ? -70.001 -13.300 11.129 1.00   0.00 0 . 1
ATOM   4406 O O   . WAT . . 482 ? 48.671 15.494 -17.582 1.00   0.00 0 . 1
ATOM   4407 H H1  . WAT . . 482 ? 19.027 26.138  5.402 1.00   0.00 0 . 1
ATOM   4408 H H1  . WAT . . 482 ? 36.492 34.909 -10.590 1.00   0.00 0 . 1
ATOM   4409 H H1  . WAT . . 482 ? -69.813 -13.274 12.068 1.00   0.00 0 . 1
ATOM   4410 H H1  . WAT . . 482 ? 48.839 15.160 -16.701 1.00   0.00 0 . 1
ATOM   4411 H H2  . WAT . . 482 ? 18.962 27.488  4.726 1.00   0.00 0 . 1
ATOM   4412 H H2  . WAT . . 482 ? 36.747 34.589 -12.044 1.00   0.00 0 . 1
ATOM   4413 H H2  . WAT . . 482 ? -69.152 -13.182 10.704 1.00   0.00 0 . 1
ATOM   4414 H H2  . WAT . . 482 ? 49.509 15.883 -17.842 1.00   0.00 0 . 1
ATOM   4415 O O   . WAT . . 483 ? 21.527 35.763 -0.663 1.00   0.00 0 . 1
ATOM   4416 O O   . WAT . . 483 ?  2.196 -38.673 23.868 1.00   0.00 0 . 1
ATOM   4417 O O   . WAT . . 483 ? -42.095 42.778 31.934 1.00   0.00 0 . 1
ATOM   4418 O O   . WAT . . 483 ? 28.766 -24.480 -11.436 1.00   0.00 0 . 1
ATOM   4419 H H1  . WAT . . 483 ? 22.430 36.048 -0.625 1.00   0.00 0 . 1
ATOM   4420 H H1  . WAT . . 483 ?  2.161 -38.424 24.796 1.00   0.00 0 . 1
ATOM   4421 H H1  . WAT . . 483 ? -41.616 42.698 32.755 1.00   0.00 0 . 1
ATOM   4422 H H1  . WAT . . 483 ? 27.878 -24.803 -11.619 1.00   0.00 0 . 1
ATOM   4423 H H2  . WAT . . 483 ? 21.086 36.414 -1.211 1.00   0.00 0 . 1
ATOM   4424 H H2  . WAT . . 483 ?  2.066 -39.623 23.882 1.00   0.00 0 . 1
ATOM   4425 H H2  . WAT . . 483 ? -41.988 41.927 31.512 1.00   0.00 0 . 1
ATOM   4426 H H2  . WAT . . 483 ? 29.344 -25.198 -11.702 1.00   0.00 0 . 1
ATOM   4427 O O   . WAT . . 484 ? -11.017 43.897 56.985 1.00   0.00 0 . 1
ATOM   4428 O O   . WAT . . 484 ? 47.960  0.761 45.516 1.00   0.00 0 . 1
ATOM   4429 O O   . WAT . . 484 ? 33.093 -2.071 -25.035 1.00   0.00 0 . 1
ATOM   4430 O O   . WAT . . 484 ? -15.143  6.886 21.501 1.00   0.00 0 . 1
ATOM   4431 H H1  . WAT . . 484 ? -10.377 43.249 57.299 1.00   0.00 0 . 1
ATOM   4432 H H1  . WAT . . 484 ? 47.946  0.063 46.163 1.00   0.00 0 . 1
ATOM   4433 H H1  . WAT . . 484 ? 33.916 -2.170 -24.560 1.00   0.00 0 . 1
ATOM   4434 H H1  . WAT . . 484 ? -14.787  6.196 22.062 1.00   0.00 0 . 1
ATOM   4435 H H2  . WAT . . 484 ? -11.394 44.260 57.789 1.00   0.00 0 . 1
ATOM   4436 H H2  . WAT . . 484 ? 48.734  0.566 44.980 1.00   0.00 0 . 1
ATOM   4437 H H2  . WAT . . 484 ? 33.308 -2.314 -25.930 1.00   0.00 0 . 1
ATOM   4438 H H2  . WAT . . 484 ? -15.088  6.525 20.623 1.00   0.00 0 . 1
ATOM   4439 O O   . WAT . . 485 ?  5.531 -7.660 -48.107 1.00   0.00 0 . 1
ATOM   4440 O O   . WAT . . 485 ? -3.276 40.473 -5.565 1.00   0.00 0 . 1
ATOM   4441 O O   . WAT . . 485 ? -20.406 42.491 -38.457 1.00   0.00 0 . 1
ATOM   4442 O O   . WAT . . 485 ? -54.057 -17.215  5.413 1.00   0.00 0 . 1
ATOM   4443 H H1  . WAT . . 485 ?  5.029 -7.149 -48.740 1.00   0.00 0 . 1
ATOM   4444 H H1  . WAT . . 485 ? -3.781 39.944 -4.947 1.00   0.00 0 . 1
ATOM   4445 H H1  . WAT . . 485 ? -20.454 42.627 -37.516 1.00   0.00 0 . 1
ATOM   4446 H H1  . WAT . . 485 ? -54.903 -16.887  5.089 1.00   0.00 0 . 1
ATOM   4447 H H2  . WAT . . 485 ?  6.433 -7.626 -48.440 1.00   0.00 0 . 1
ATOM   4448 H H2  . WAT . . 485 ? -2.945 39.847 -6.203 1.00   0.00 0 . 1
ATOM   4449 H H2  . WAT . . 485 ? -21.120 41.865 -38.642 1.00   0.00 0 . 1
ATOM   4450 H H2  . WAT . . 485 ? -53.760 -17.809  4.740 1.00   0.00 0 . 1
ATOM   4451 O O   . WAT . . 486 ?  4.451 35.495 46.165 1.00   0.00 0 . 1
ATOM   4452 O O   . WAT . . 486 ? -36.965  4.777 -24.678 1.00   0.00 0 . 1
ATOM   4453 O O   . WAT . . 486 ?  4.391 -55.321 31.806 1.00   0.00 0 . 1
ATOM   4454 O O   . WAT . . 486 ? -21.511 -1.071 -37.806 1.00   0.00 0 . 1
ATOM   4455 H H1  . WAT . . 486 ?  5.403 35.428 46.189 1.00   0.00 0 . 1
ATOM   4456 H H1  . WAT . . 486 ? -36.056  4.979 -24.891 1.00   0.00 0 . 1
ATOM   4457 H H1  . WAT . . 486 ?  5.073 -54.791 32.214 1.00   0.00 0 . 1
ATOM   4458 H H1  . WAT . . 486 ? -21.637 -1.113 -38.750 1.00   0.00 0 . 1
ATOM   4459 H H2  . WAT . . 486 ?  4.196 35.648 47.083 1.00   0.00 0 . 1
ATOM   4460 H H2  . WAT . . 486 ? -36.940  3.871 -24.371 1.00   0.00 0 . 1
ATOM   4461 H H2  . WAT . . 486 ?  4.399 -56.138 32.297 1.00   0.00 0 . 1
ATOM   4462 H H2  . WAT . . 486 ? -22.121 -1.715 -37.443 1.00   0.00 0 . 1
ATOM   4463 O O   . WAT . . 487 ? -53.260 11.888 -2.897 1.00   0.00 0 . 1
ATOM   4464 O O   . WAT . . 487 ? -34.953 -17.070 55.289 1.00   0.00 0 . 1
ATOM   4465 O O   . WAT . . 487 ? 37.354  1.865 -4.815 1.00   0.00 0 . 1
ATOM   4466 O O   . WAT . . 487 ? -52.490 -12.686 -34.190 1.00   0.00 0 . 1
ATOM   4467 H H1  . WAT . . 487 ? -52.909 11.513 -3.703 1.00   0.00 0 . 1
ATOM   4468 H H1  . WAT . . 487 ? -34.025 -17.188 55.487 1.00   0.00 0 . 1
ATOM   4469 H H1  . WAT . . 487 ? 37.797  1.462 -5.556 1.00   0.00 0 . 1
ATOM   4470 H H1  . WAT . . 487 ? -53.214 -12.212 -33.771 1.00   0.00 0 . 1
ATOM   4471 H H2  . WAT . . 487 ? -54.022 11.339 -2.690 1.00   0.00 0 . 1
ATOM   4472 H H2  . WAT . . 487 ? -34.969 -16.757 54.390 1.00   0.00 0 . 1
ATOM   4473 H H2  . WAT . . 487 ? 36.699  2.442 -5.210 1.00   0.00 0 . 1
ATOM   4474 H H2  . WAT . . 487 ? -52.624 -12.538 -35.127 1.00   0.00 0 . 1
ATOM   4475 O O   . WAT . . 488 ? 65.173 -8.713 -19.369 1.00   0.00 0 . 1
ATOM   4476 O O   . WAT . . 488 ? 54.952  3.441 24.466 1.00   0.00 0 . 1
ATOM   4477 O O   . WAT . . 488 ? -27.201 35.150 61.453 1.00   0.00 0 . 1
ATOM   4478 O O   . WAT . . 488 ? -41.396 -33.286 18.675 1.00   0.00 0 . 1
ATOM   4479 H H1  . WAT . . 488 ? 64.921 -9.278 -18.641 1.00   0.00 0 . 1
ATOM   4480 H H1  . WAT . . 488 ? 53.997  3.311 24.508 1.00   0.00 0 . 1
ATOM   4481 H H1  . WAT . . 488 ? -27.215 34.735 60.595 1.00   0.00 0 . 1
ATOM   4482 H H1  . WAT . . 488 ? -42.168 -32.915 18.262 1.00   0.00 0 . 1
ATOM   4483 H H2  . WAT . . 488 ? 65.651 -7.989 -18.961 1.00   0.00 0 . 1
ATOM   4484 H H2  . WAT . . 488 ? 55.191  3.733 25.344 1.00   0.00 0 . 1
ATOM   4485 H H2  . WAT . . 488 ? -28.062 35.566 61.535 1.00   0.00 0 . 1
ATOM   4486 H H2  . WAT . . 488 ? -41.681 -33.542 19.545 1.00   0.00 0 . 1
ATOM   4487 O O   . WAT . . 489 ?  5.841 24.936 -56.057 1.00   0.00 0 . 1
ATOM   4488 O O   . WAT . . 489 ? -30.820 -54.457  9.766 1.00   0.00 0 . 1
ATOM   4489 O O   . WAT . . 489 ? 35.368 -19.743 -19.301 1.00   0.00 0 . 1
ATOM   4490 O O   . WAT . . 489 ? 39.593  9.365 -0.182 1.00   0.00 0 . 1
ATOM   4491 H H1  . WAT . . 489 ?  6.639 24.987 -55.526 1.00   0.00 0 . 1
ATOM   4492 H H1  . WAT . . 489 ? -29.981 -54.327  9.315 1.00   0.00 0 . 1
ATOM   4493 H H1  . WAT . . 489 ? 35.129 -18.818 -19.413 1.00   0.00 0 . 1
ATOM   4494 H H1  . WAT . . 489 ? 38.818  9.713 -0.611 1.00   0.00 0 . 1
ATOM   4495 H H2  . WAT . . 489 ?  5.648 24.002 -56.111 1.00   0.00 0 . 1
ATOM   4496 H H2  . WAT . . 489 ? -31.023 -55.387  9.636 1.00   0.00 0 . 1
ATOM   4497 H H2  . WAT . . 489 ? 36.291 -19.780 -19.531 1.00   0.00 0 . 1
ATOM   4498 H H2  . WAT . . 489 ? 40.214 10.094 -0.154 1.00   0.00 0 . 1
ATOM   4499 O O   . WAT . . 490 ? 12.126 47.618 -10.499 1.00   0.00 0 . 1
ATOM   4500 O O   . WAT . . 490 ?  7.834 22.030 45.652 1.00   0.00 0 . 1
ATOM   4501 O O   . WAT . . 490 ? -50.789 12.574  6.565 1.00   0.00 0 . 1
ATOM   4502 O O   . WAT . . 490 ? 28.574 52.782 -5.181 1.00   0.00 0 . 1
ATOM   4503 H H1  . WAT . . 490 ? 11.376 47.234 -10.035 1.00   0.00 0 . 1
ATOM   4504 H H1  . WAT . . 490 ?  6.948 22.322 45.422 1.00   0.00 0 . 1
ATOM   4505 H H1  . WAT . . 490 ? -51.394 12.453  7.299 1.00   0.00 0 . 1
ATOM   4506 H H1  . WAT . . 490 ? 27.702 52.655 -4.800 1.00   0.00 0 . 1
ATOM   4507 H H2  . WAT . . 490 ? 12.831 46.991 -10.385 1.00   0.00 0 . 1
ATOM   4508 H H2  . WAT . . 490 ?  8.006 22.443 46.499 1.00   0.00 0 . 1
ATOM   4509 H H2  . WAT . . 490 ? -51.306 12.380  5.788 1.00   0.00 0 . 1
ATOM   4510 H H2  . WAT . . 490 ? 29.177 52.636 -4.455 1.00   0.00 0 . 1
ATOM   4511 O O   . WAT . . 491 ? -16.664 16.036 19.239 1.00   0.00 0 . 1
ATOM   4512 O O   . WAT . . 491 ?  6.049 27.736 37.359 1.00   0.00 0 . 1
ATOM   4513 O O   . WAT . . 491 ? 39.207  4.670 48.794 1.00   0.00 0 . 1
ATOM   4514 O O   . WAT . . 491 ? 59.726 -8.619 -25.653 1.00   0.00 0 . 1
ATOM   4515 H H1  . WAT . . 491 ? -15.890 16.587 19.306 1.00   0.00 0 . 1
ATOM   4516 H H1  . WAT . . 491 ?  5.510 27.129 37.873 1.00   0.00 0 . 1
ATOM   4517 H H1  . WAT . . 491 ? 39.140  4.789 47.856 1.00   0.00 0 . 1
ATOM   4518 H H1  . WAT . . 491 ? 60.457 -9.218 -25.791 1.00   0.00 0 . 1
ATOM   4519 H H2  . WAT . . 491 ? -16.346 15.232 18.837 1.00   0.00 0 . 1
ATOM   4520 H H2  . WAT . . 491 ?  6.576 27.180 36.785 1.00   0.00 0 . 1
ATOM   4521 H H2  . WAT . . 491 ? 40.134  4.459 48.950 1.00   0.00 0 . 1
ATOM   4522 H H2  . WAT . . 491 ? 59.476 -8.752 -24.742 1.00   0.00 0 . 1
ATOM   4523 O O   . WAT . . 492 ? -33.513 -29.154  0.882 1.00   0.00 0 . 1
ATOM   4524 O O   . WAT . . 492 ?  5.827 -44.341 -48.451 1.00   0.00 0 . 1
ATOM   4525 O O   . WAT . . 492 ? -14.953 -5.166 36.560 1.00   0.00 0 . 1
ATOM   4526 O O   . WAT . . 492 ? 10.928 -53.195 32.783 1.00   0.00 0 . 1
ATOM   4527 H H1  . WAT . . 492 ? -32.627 -29.444  0.682 1.00   0.00 0 . 1
ATOM   4528 H H1  . WAT . . 492 ?  6.164 -44.405 -49.342 1.00   0.00 0 . 1
ATOM   4529 H H1  . WAT . . 492 ? -14.846 -6.102 36.377 1.00   0.00 0 . 1
ATOM   4530 H H1  . WAT . . 492 ? 11.056 -52.830 31.910 1.00   0.00 0 . 1
ATOM   4531 H H2  . WAT . . 492 ? -33.413 -28.620  1.677 1.00   0.00 0 . 1
ATOM   4532 H H2  . WAT . . 492 ?  6.016 -45.194 -48.063 1.00   0.00 0 . 1
ATOM   4533 H H2  . WAT . . 492 ? -14.748 -5.072 37.487 1.00   0.00 0 . 1
ATOM   4534 H H2  . WAT . . 492 ? 11.809 -53.279 33.152 1.00   0.00 0 . 1
ATOM   4535 O O   . WAT . . 493 ? 13.020 -3.853 54.403 1.00   0.00 0 . 1
ATOM   4536 O O   . WAT . . 493 ? -9.442  3.069 49.996 1.00   0.00 0 . 1
ATOM   4537 O O   . WAT . . 493 ? 23.824 -25.978 30.710 1.00   0.00 0 . 1
ATOM   4538 O O   . WAT . . 493 ? -52.350 -0.701 -13.407 1.00   0.00 0 . 1
ATOM   4539 H H1  . WAT . . 493 ? 13.262 -3.318 55.163 1.00   0.00 0 . 1
ATOM   4540 H H1  . WAT . . 493 ? -10.361  2.808 49.928 1.00   0.00 0 . 1
ATOM   4541 H H1  . WAT . . 493 ? 23.031 -25.650 31.139 1.00   0.00 0 . 1
ATOM   4542 H H1  . WAT . . 493 ? -51.584 -1.079 -12.983 1.00   0.00 0 . 1
ATOM   4543 H H2  . WAT . . 493 ? 12.200 -4.281 54.665 1.00   0.00 0 . 1
ATOM   4544 H H2  . WAT . . 493 ? -9.466  3.999 50.227 1.00   0.00 0 . 1
ATOM   4545 H H2  . WAT . . 493 ? 23.548 -26.789 30.289 1.00   0.00 0 . 1
ATOM   4546 H H2  . WAT . . 493 ? -52.708 -1.406 -13.942 1.00   0.00 0 . 1
ATOM   4547 O O   . WAT . . 494 ? -19.182 -58.142 37.207 1.00   0.00 0 . 1
ATOM   4548 O O   . WAT . . 494 ? 28.922 -39.045 -0.842 1.00   0.00 0 . 1
ATOM   4549 O O   . WAT . . 494 ? -16.091 -20.808 -37.774 1.00   0.00 0 . 1
ATOM   4550 O O   . WAT . . 494 ?  3.302 -42.188 -12.765 1.00   0.00 0 . 1
ATOM   4551 H H1  . WAT . . 494 ? -18.956 -57.762 38.052 1.00   0.00 0 . 1
ATOM   4552 H H1  . WAT . . 494 ? 28.450 -39.836 -0.576 1.00   0.00 0 . 1
ATOM   4553 H H1  . WAT . . 494 ? -16.377 -21.294 -38.543 1.00   0.00 0 . 1
ATOM   4554 H H1  . WAT . . 494 ?  2.421 -42.090 -13.116 1.00   0.00 0 . 1
ATOM   4555 H H2  . WAT . . 494 ? -18.341 -58.283 36.777 1.00   0.00 0 . 1
ATOM   4556 H H2  . WAT . . 494 ? 29.110 -39.184 -1.776 1.00   0.00 0 . 1
ATOM   4557 H H2  . WAT . . 494 ? -16.906 -20.535 -37.337 1.00   0.00 0 . 1
ATOM   4558 H H2  . WAT . . 494 ?  3.165 -42.388 -11.838 1.00   0.00 0 . 1
ATOM   4559 O O   . WAT . . 495 ?  8.824 27.077 -29.056 1.00   0.00 0 . 1
ATOM   4560 O O   . WAT . . 495 ? 13.640  0.698 -46.618 1.00   0.00 0 . 1
ATOM   4561 O O   . WAT . . 495 ? 24.640 16.177 -59.828 1.00   0.00 0 . 1
ATOM   4562 O O   . WAT . . 495 ? 43.171 28.999 28.170 1.00   0.00 0 . 1
ATOM   4563 H H1  . WAT . . 495 ?  8.733 27.503 -28.200 1.00   0.00 0 . 1
ATOM   4564 H H1  . WAT . . 495 ? 13.751  0.321 -45.748 1.00   0.00 0 . 1
ATOM   4565 H H1  . WAT . . 495 ? 24.770 16.137 -60.775 1.00   0.00 0 . 1
ATOM   4566 H H1  . WAT . . 495 ? 43.655 28.961 28.993 1.00   0.00 0 . 1
ATOM   4567 H H2  . WAT . . 495 ?  8.270 27.605 -29.640 1.00   0.00 0 . 1
ATOM   4568 H H2  . WAT . . 495 ? 14.104  0.092 -47.193 1.00   0.00 0 . 1
ATOM   4569 H H2  . WAT . . 495 ? 24.116 15.410 -59.619 1.00   0.00 0 . 1
ATOM   4570 H H2  . WAT . . 495 ? 43.687 28.474 27.555 1.00   0.00 0 . 1
ATOM   4571 O O   . WAT . . 496 ? -20.409 -12.398 -45.737 1.00   0.00 0 . 1
ATOM   4572 O O   . WAT . . 496 ? 22.041 -55.858 30.558 1.00   0.00 0 . 1
ATOM   4573 O O   . WAT . . 496 ? -22.868 -53.167 -23.674 1.00   0.00 0 . 1
ATOM   4574 O O   . WAT . . 496 ? -28.558 39.521 -17.839 1.00   0.00 0 . 1
ATOM   4575 H H1  . WAT . . 496 ? -20.387 -12.351 -46.694 1.00   0.00 0 . 1
ATOM   4576 H H1  . WAT . . 496 ? 22.753 -56.495 30.477 1.00   0.00 0 . 1
ATOM   4577 H H1  . WAT . . 496 ? -22.513 -53.693 -24.383 1.00   0.00 0 . 1
ATOM   4578 H H1  . WAT . . 496 ? -28.858 40.242 -18.396 1.00   0.00 0 . 1
ATOM   4579 H H2  . WAT . . 496 ? -21.261 -12.778 -45.534 1.00   0.00 0 . 1
ATOM   4580 H H2  . WAT . . 496 ? 21.374 -56.314 31.064 1.00   0.00 0 . 1
ATOM   4581 H H2  . WAT . . 496 ? -23.023 -53.786 -22.968 1.00   0.00 0 . 1
ATOM   4582 H H2  . WAT . . 496 ? -27.810 39.890 -17.370 1.00   0.00 0 . 1
ATOM   4583 O O   . WAT . . 497 ? 47.718 -48.739 -15.760 1.00   0.00 0 . 1
ATOM   4584 O O   . WAT . . 497 ? -31.964 -32.814 10.676 1.00   0.00 0 . 1
ATOM   4585 O O   . WAT . . 497 ? 40.124 -7.732 -30.473 1.00   0.00 0 . 1
ATOM   4586 O O   . WAT . . 497 ?  5.117 39.421 42.924 1.00   0.00 0 . 1
ATOM   4587 H H1  . WAT . . 497 ? 48.164 -47.953 -15.467 1.00   0.00 0 . 1
ATOM   4588 H H1  . WAT . . 497 ? -32.134 -33.689 10.341 1.00   0.00 0 . 1
ATOM   4589 H H1  . WAT . . 497 ? 40.674 -8.364 -30.012 1.00   0.00 0 . 1
ATOM   4590 H H1  . WAT . . 497 ?  4.576 38.973 42.283 1.00   0.00 0 . 1
ATOM   4591 H H2  . WAT . . 497 ? 47.948 -49.408 -15.114 1.00   0.00 0 . 1
ATOM   4592 H H2  . WAT . . 497 ? -31.578 -32.341  9.933 1.00   0.00 0 . 1
ATOM   4593 H H2  . WAT . . 497 ? 39.321 -8.225 -30.674 1.00   0.00 0 . 1
ATOM   4594 H H2  . WAT . . 497 ?  5.612 40.056 42.405 1.00   0.00 0 . 1
ATOM   4595 O O   . WAT . . 498 ? 26.474 -24.996 22.086 1.00   0.00 0 . 1
ATOM   4596 O O   . WAT . . 498 ?  7.327  9.498 -57.378 1.00   0.00 0 . 1
ATOM   4597 O O   . WAT . . 498 ? -45.621 -8.331 17.214 1.00   0.00 0 . 1
ATOM   4598 O O   . WAT . . 498 ? 18.295 23.463 50.017 1.00   0.00 0 . 1
ATOM   4599 H H1  . WAT . . 498 ? 26.495 -24.746 21.166 1.00   0.00 0 . 1
ATOM   4600 H H1  . WAT . . 498 ?  7.516  8.597 -57.093 1.00   0.00 0 . 1
ATOM   4601 H H1  . WAT . . 498 ? -45.764 -8.984 16.532 1.00   0.00 0 . 1
ATOM   4602 H H1  . WAT . . 498 ? 17.798 23.430 50.836 1.00   0.00 0 . 1
ATOM   4603 H H2  . WAT . . 498 ? 27.042 -24.358 22.531 1.00   0.00 0 . 1
ATOM   4604 H H2  . WAT . . 498 ?  6.718  9.395 -58.099 1.00   0.00 0 . 1
ATOM   4605 H H2  . WAT . . 498 ? -46.474 -8.230 17.631 1.00   0.00 0 . 1
ATOM   4606 H H2  . WAT . . 498 ? 18.673 24.342 50.005 1.00   0.00 0 . 1
ATOM   4607 O O   . WAT . . 499 ? -44.754 -18.358 -20.056 1.00   0.00 0 . 1
ATOM   4608 O O   . WAT . . 499 ? 35.527 -38.038 -14.068 1.00   0.00 0 . 1
ATOM   4609 O O   . WAT . . 499 ? 30.096  7.548  9.949 1.00   0.00 0 . 1
ATOM   4610 O O   . WAT . . 499 ? 22.041 -37.754 -41.102 1.00   0.00 0 . 1
ATOM   4611 H H1  . WAT . . 499 ? -44.055 -18.156 -19.443 1.00   0.00 0 . 1
ATOM   4612 H H1  . WAT . . 499 ? 35.426 -37.923 -13.122 1.00   0.00 0 . 1
ATOM   4613 H H1  . WAT . . 499 ? 30.887  7.425 10.466 1.00   0.00 0 . 1
ATOM   4614 H H1  . WAT . . 499 ? 22.978 -37.541 -41.083 1.00   0.00 0 . 1
ATOM   4615 H H2  . WAT . . 499 ? -45.524 -17.908 -19.703 1.00   0.00 0 . 1
ATOM   4616 H H2  . WAT . . 499 ? 35.289 -37.183 -14.435 1.00   0.00 0 . 1
ATOM   4617 H H2  . WAT . . 499 ? 29.410  7.113 10.469 1.00   0.00 0 . 1
ATOM   4618 H H2  . WAT . . 499 ? 21.903 -38.317 -40.343 1.00   0.00 0 . 1
ATOM   4619 O O   . WAT . . 500 ? 29.995 -21.001 46.554 1.00   0.00 0 . 1
ATOM   4620 O O   . WAT . . 500 ? -29.844 -27.043 -32.298 1.00   0.00 0 . 1
ATOM   4621 O O   . WAT . . 500 ? -39.645 -1.078  7.869 1.00   0.00 0 . 1
ATOM   4622 O O   . WAT . . 500 ?  0.242 -61.554 22.772 1.00   0.00 0 . 1
ATOM   4623 H H1  . WAT . . 500 ? 29.958 -20.061 46.374 1.00   0.00 0 . 1
ATOM   4624 H H1  . WAT . . 500 ? -29.278 -27.762 -32.012 1.00   0.00 0 . 1
ATOM   4625 H H1  . WAT . . 500 ? -40.185 -0.290  7.897 1.00   0.00 0 . 1
ATOM   4626 H H1  . WAT . . 500 ? -0.544 -61.434 23.291 1.00   0.00 0 . 1
ATOM   4627 H H2  . WAT . . 500 ? 29.194 -21.350 46.144 1.00   0.00 0 . 1
ATOM   4628 H H2  . WAT . . 500 ? -30.172 -27.314 -33.145 1.00   0.00 0 . 1
ATOM   4629 H H2  . WAT . . 500 ? -39.368 -1.142  6.956 1.00   0.00 0 . 1
ATOM   4630 H H2  . WAT . . 500 ? -0.030 -62.096 22.029 1.00   0.00 0 . 1
ATOM   4631 O O   . WAT . . 501 ? -20.244 30.726 -15.722 1.00   0.00 0 . 1
ATOM   4632 O O   . WAT . . 501 ? -46.998 47.700 12.416 1.00   0.00 0 . 1
ATOM   4633 O O   . WAT . . 501 ?  3.199 -57.086 -5.780 1.00   0.00 0 . 1
ATOM   4634 O O   . WAT . . 501 ?  2.671 10.646 29.118 1.00   0.00 0 . 1
ATOM   4635 H H1  . WAT . . 501 ? -19.456 31.101 -16.134 1.00   0.00 0 . 1
ATOM   4636 H H1  . WAT . . 501 ? -46.182 47.735 11.919 1.00   0.00 0 . 1
ATOM   4637 H H1  . WAT . . 501 ?  2.787 -56.665 -6.541 1.00   0.00 0 . 1
ATOM   4638 H H1  . WAT . . 501 ?  2.101 10.019 29.558 1.00   0.00 0 . 1
ATOM   4639 H H2  . WAT . . 501 ? -20.427 29.938 -16.246 1.00   0.00 0 . 1
ATOM   4640 H H2  . WAT . . 501 ? -47.519 47.024 11.988 1.00   0.00 0 . 1
ATOM   4641 H H2  . WAT . . 501 ?  2.483 -57.198 -5.153 1.00   0.00 0 . 1
ATOM   4642 H H2  . WAT . . 501 ?  2.345 10.693 28.219 1.00   0.00 0 . 1
ATOM   4643 O O   . WAT . . 502 ? -27.552 -27.819 18.884 1.00   0.00 0 . 1
ATOM   4644 O O   . WAT . . 502 ? -31.669 38.287 49.476 1.00   0.00 0 . 1
ATOM   4645 O O   . WAT . . 502 ? -30.046  4.603 54.992 1.00   0.00 0 . 1
ATOM   4646 O O   . WAT . . 502 ? -0.612 -64.530 21.155 1.00   0.00 0 . 1
ATOM   4647 H H1  . WAT . . 502 ? -26.797 -28.278 19.241 1.00   0.00 0 . 1
ATOM   4648 H H1  . WAT . . 502 ? -30.974 38.133 48.843 1.00   0.00 0 . 1
ATOM   4649 H H1  . WAT . . 502 ? -29.615  4.884 54.187 1.00   0.00 0 . 1
ATOM   4650 H H1  . WAT . . 502 ? -0.175 -65.318 20.825 1.00   0.00 0 . 1
ATOM   4651 H H2  . WAT . . 502 ? -28.280 -28.065 19.456 1.00   0.00 0 . 1
ATOM   4652 H H2  . WAT . . 502 ? -31.375 39.038 49.988 1.00   0.00 0 . 1
ATOM   4653 H H2  . WAT . . 502 ? -29.432  3.964 55.372 1.00   0.00 0 . 1
ATOM   4654 H H2  . WAT . . 502 ? -1.546 -64.733 21.061 1.00   0.00 0 . 1
ATOM   4655 O O   . WAT . . 503 ? -37.807 -16.078 -44.782 1.00   0.00 0 . 1
ATOM   4656 O O   . WAT . . 503 ? -21.405 -47.993 -5.515 1.00   0.00 0 . 1
ATOM   4657 O O   . WAT . . 503 ? -47.269 -23.533 -1.687 1.00   0.00 0 . 1
ATOM   4658 O O   . WAT . . 503 ? -8.817 50.447 20.511 1.00   0.00 0 . 1
ATOM   4659 H H1  . WAT . . 503 ? -37.681 -15.643 -45.630 1.00   0.00 0 . 1
ATOM   4660 H H1  . WAT . . 503 ? -21.906 -47.820 -4.723 1.00   0.00 0 . 1
ATOM   4661 H H1  . WAT . . 503 ? -46.807 -23.311 -0.875 1.00   0.00 0 . 1
ATOM   4662 H H1  . WAT . . 503 ? -8.894 49.623 20.036 1.00   0.00 0 . 1
ATOM   4663 H H2  . WAT . . 503 ? -38.749 -16.211 -44.716 1.00   0.00 0 . 1
ATOM   4664 H H2  . WAT . . 503 ? -22.041 -48.394 -6.111 1.00   0.00 0 . 1
ATOM   4665 H H2  . WAT . . 503 ? -47.764 -22.745 -1.901 1.00   0.00 0 . 1
ATOM   4666 H H2  . WAT . . 503 ? -9.650 50.883 20.363 1.00   0.00 0 . 1
ATOM   4667 O O   . WAT . . 504 ? -9.886  4.066 -47.873 1.00   0.00 0 . 1
ATOM   4668 O O   . WAT . . 504 ?  3.559 48.504 -10.671 1.00   0.00 0 . 1
ATOM   4669 O O   . WAT . . 504 ? 46.580 14.862 -2.225 1.00   0.00 0 . 1
ATOM   4670 O O   . WAT . . 504 ? -43.249 38.446 -13.631 1.00   0.00 0 . 1
ATOM   4671 H H1  . WAT . . 504 ? -9.307  3.399 -48.234 1.00   0.00 0 . 1
ATOM   4672 H H1  . WAT . . 504 ?  4.343 48.587 -11.226 1.00   0.00 0 . 1
ATOM   4673 H H1  . WAT . . 504 ? 45.816 14.572 -2.726 1.00   0.00 0 . 1
ATOM   4674 H H1  . WAT . . 504 ? -42.674 37.716 -13.393 1.00   0.00 0 . 1
ATOM   4675 H H2  . WAT . . 504 ? -9.319  4.822 -47.737 1.00   0.00 0 . 1
ATOM   4676 H H2  . WAT . . 504 ?  3.887 48.608 -9.774 1.00   0.00 0 . 1
ATOM   4677 H H2  . WAT . . 504 ? 46.544 15.823 -2.264 1.00   0.00 0 . 1
ATOM   4678 H H2  . WAT . . 504 ? -43.286 38.993 -12.844 1.00   0.00 0 . 1
ATOM   4679 O O   . WAT . . 505 ? 39.618  1.017 14.531 1.00   0.00 0 . 1
ATOM   4680 O O   . WAT . . 505 ? -6.328 -64.881 23.055 1.00   0.00 0 . 1
ATOM   4681 O O   . WAT . . 505 ? 17.234 -40.928 -52.780 1.00   0.00 0 . 1
ATOM   4682 O O   . WAT . . 505 ?  4.521 -10.969 39.418 1.00   0.00 0 . 1
ATOM   4683 H H1  . WAT . . 505 ? 38.880  0.551 14.922 1.00   0.00 0 . 1
ATOM   4684 H H1  . WAT . . 505 ? -5.778 -65.616 23.340 1.00   0.00 0 . 1
ATOM   4685 H H1  . WAT . . 505 ? 17.888 -40.608 -52.162 1.00   0.00 0 . 1
ATOM   4686 H H1  . WAT . . 505 ?  5.404 -11.022 39.780 1.00   0.00 0 . 1
ATOM   4687 H H2  . WAT . . 505 ? 40.389  0.491 14.781 1.00   0.00 0 . 1
ATOM   4688 H H2  . WAT . . 505 ? -6.485 -65.049 22.133 1.00   0.00 0 . 1
ATOM   4689 H H2  . WAT . . 505 ? 16.407 -40.568 -52.460 1.00   0.00 0 . 1
ATOM   4690 H H2  . WAT . . 505 ?  4.661 -10.894 38.468 1.00   0.00 0 . 1
ATOM   4691 O O   . WAT . . 506 ? -7.760 -60.684 32.435 1.00   0.00 0 . 1
ATOM   4692 O O   . WAT . . 506 ? -23.269 37.805 -9.785 1.00   0.00 0 . 1
ATOM   4693 O O   . WAT . . 506 ? 12.282 41.630 -33.617 1.00   0.00 0 . 1
ATOM   4694 O O   . WAT . . 506 ? 31.661 -14.105 -49.974 1.00   0.00 0 . 1
ATOM   4695 H H1  . WAT . . 506 ? -7.523 -60.371 33.308 1.00   0.00 0 . 1
ATOM   4696 H H1  . WAT . . 506 ? -23.743 38.548 -10.172 1.00   0.00 0 . 1
ATOM   4697 H H1  . WAT . . 506 ? 12.481 42.071 -34.441 1.00   0.00 0 . 1
ATOM   4698 H H1  . WAT . . 506 ? 31.503 -14.078 -50.909 1.00   0.00 0 . 1
ATOM   4699 H H2  . WAT . . 506 ? -7.839 -61.643 32.534 1.00   0.00 0 . 1
ATOM   4700 H H2  . WAT . . 506 ? -22.749 37.450 -10.500 1.00   0.00 0 . 1
ATOM   4701 H H2  . WAT . . 506 ? 11.659 40.936 -33.862 1.00   0.00 0 . 1
ATOM   4702 H H2  . WAT . . 506 ? 32.234 -13.355 -49.793 1.00   0.00 0 . 1
ATOM   4703 O O   . WAT . . 507 ? 25.824 -40.080 -23.398 1.00   0.00 0 . 1
ATOM   4704 O O   . WAT . . 507 ? 18.918 51.512 14.620 1.00   0.00 0 . 1
ATOM   4705 O O   . WAT . . 507 ? -21.154 33.711 11.089 1.00   0.00 0 . 1
ATOM   4706 O O   . WAT . . 507 ? -29.191 34.282 -44.498 1.00   0.00 0 . 1
ATOM   4707 H H1  . WAT . . 507 ? 26.480 -40.589 -22.914 1.00   0.00 0 . 1
ATOM   4708 H H1  . WAT . . 507 ? 18.582 51.241 13.760 1.00   0.00 0 . 1
ATOM   4709 H H1  . WAT . . 507 ? -21.864 34.328 11.258 1.00   0.00 0 . 1
ATOM   4710 H H1  . WAT . . 507 ? -28.553 34.969 -44.708 1.00   0.00 0 . 1
ATOM   4711 H H2  . WAT . . 507 ? 26.013 -40.260 -24.312 1.00   0.00 0 . 1
ATOM   4712 H H2  . WAT . . 507 ? 19.257 50.705 15.006 1.00   0.00 0 . 1
ATOM   4713 H H2  . WAT . . 507 ? -20.599 33.768 11.863 1.00   0.00 0 . 1
ATOM   4714 H H2  . WAT . . 507 ? -29.323 33.811 -45.325 1.00   0.00 0 . 1
ATOM   4715 O O   . WAT . . 508 ? -7.841 -8.549 50.435 1.00   0.00 0 . 1
ATOM   4716 O O   . WAT . . 508 ?  0.824 -2.312 31.029 1.00   0.00 0 . 1
ATOM   4717 O O   . WAT . . 508 ?  7.245 28.903 30.539 1.00   0.00 0 . 1
ATOM   4718 O O   . WAT . . 508 ? -38.937 24.663  4.570 1.00   0.00 0 . 1
ATOM   4719 H H1  . WAT . . 508 ? -7.252 -8.545 49.682 1.00   0.00 0 . 1
ATOM   4720 H H1  . WAT . . 508 ?  0.152 -2.082 30.386 1.00   0.00 0 . 1
ATOM   4721 H H1  . WAT . . 508 ?  6.319 29.108 30.416 1.00   0.00 0 . 1
ATOM   4722 H H1  . WAT . . 508 ? -38.184 25.245  4.636 1.00   0.00 0 . 1
ATOM   4723 H H2  . WAT . . 508 ? -8.372 -7.752 50.327 1.00   0.00 0 . 1
ATOM   4724 H H2  . WAT . . 508 ?  1.487 -2.785 30.515 1.00   0.00 0 . 1
ATOM   4725 H H2  . WAT . . 508 ?  7.703 29.424 29.883 1.00   0.00 0 . 1
ATOM   4726 H H2  . WAT . . 508 ? -39.592 25.055  5.146 1.00   0.00 0 . 1
ATOM   4727 O O   . WAT . . 509 ?  9.405 -32.199 13.103 1.00   0.00 0 . 1
ATOM   4728 O O   . WAT . . 509 ?  3.555 -44.760 19.801 1.00   0.00 0 . 1
ATOM   4729 O O   . WAT . . 509 ? -25.678 -36.315  8.818 1.00   0.00 0 . 1
ATOM   4730 O O   . WAT . . 509 ? 22.068 12.067 27.775 1.00   0.00 0 . 1
ATOM   4731 H H1  . WAT . . 509 ?  9.772 -31.872 12.275 1.00   0.00 0 . 1
ATOM   4732 H H1  . WAT . . 509 ?  3.233 -45.663 19.736 1.00   0.00 0 . 1
ATOM   4733 H H1  . WAT . . 509 ? -26.100 -36.243  9.669 1.00   0.00 0 . 1
ATOM   4734 H H1  . WAT . . 509 ? 22.831 12.191 28.334 1.00   0.00 0 . 1
ATOM   4735 H H2  . WAT . . 509 ?  8.537 -31.795 13.155 1.00   0.00 0 . 1
ATOM   4736 H H2  . WAT . . 509 ?  2.940 -44.249 19.293 1.00   0.00 0 . 1
ATOM   4737 H H2  . WAT . . 509 ? -25.678 -37.251  8.624 1.00   0.00 0 . 1
ATOM   4738 H H2  . WAT . . 509 ? 21.337 11.979 28.373 1.00   0.00 0 . 1
ATOM   4739 O O   . WAT . . 510 ? 21.545 -25.334 10.082 1.00   0.00 0 . 1
ATOM   4740 O O   . WAT . . 510 ? -34.176  6.592 -36.180 1.00   0.00 0 . 1
ATOM   4741 O O   . WAT . . 510 ? 12.026 -9.100 -48.965 1.00   0.00 0 . 1
ATOM   4742 O O   . WAT . . 510 ? -46.629 21.700 -25.490 1.00   0.00 0 . 1
ATOM   4743 H H1  . WAT . . 510 ? 21.684 -24.431  9.777 1.00   0.00 0 . 1
ATOM   4744 H H1  . WAT . . 510 ? -34.081  7.312 -35.553 1.00   0.00 0 . 1
ATOM   4745 H H1  . WAT . . 510 ? 12.300 -9.833 -48.410 1.00   0.00 0 . 1
ATOM   4746 H H1  . WAT . . 510 ? -46.512 21.980 -24.591 1.00   0.00 0 . 1
ATOM   4747 H H2  . WAT . . 510 ? 21.855 -25.331 10.987 1.00   0.00 0 . 1
ATOM   4748 H H2  . WAT . . 510 ? -33.326  6.555 -36.621 1.00   0.00 0 . 1
ATOM   4749 H H2  . WAT . . 510 ? 11.137 -9.328 -49.254 1.00   0.00 0 . 1
ATOM   4750 H H2  . WAT . . 510 ? -46.389 22.474 -26.016 1.00   0.00 0 . 1
ATOM   4751 O O   . WAT . . 511 ? -56.473 -21.469 12.909 1.00   0.00 0 . 1
ATOM   4752 O O   . WAT . . 511 ? 17.349 -45.618 -32.860 1.00   0.00 0 . 1
ATOM   4753 O O   . WAT . . 511 ? 43.469 10.813 -2.753 1.00   0.00 0 . 1
ATOM   4754 O O   . WAT . . 511 ? 16.574 -42.386 -16.417 1.00   0.00 0 . 1
ATOM   4755 H H1  . WAT . . 511 ? -56.608 -20.556 13.155 1.00   0.00 0 . 1
ATOM   4756 H H1  . WAT . . 511 ? 17.288 -46.562 -32.688 1.00   0.00 0 . 1
ATOM   4757 H H1  . WAT . . 511 ? 42.918 10.260 -2.202 1.00   0.00 0 . 1
ATOM   4758 H H1  . WAT . . 511 ? 16.340 -43.058 -15.777 1.00   0.00 0 . 1
ATOM   4759 H H2  . WAT . . 511 ? -56.432 -21.931 13.754 1.00   0.00 0 . 1
ATOM   4760 H H2  . WAT . . 511 ? 17.836 -45.560 -33.687 1.00   0.00 0 . 1
ATOM   4761 H H2  . WAT . . 511 ? 44.088 11.213 -2.139 1.00   0.00 0 . 1
ATOM   4762 H H2  . WAT . . 511 ? 16.404 -41.558 -15.961 1.00   0.00 0 . 1
ATOM   4763 O O   . WAT . . 512 ? 20.442 -51.748 -10.485 1.00   0.00 0 . 1
ATOM   4764 O O   . WAT . . 512 ? -4.881 12.986 35.182 1.00   0.00 0 . 1
ATOM   4765 O O   . WAT . . 512 ? 26.303 -18.637 26.614 1.00   0.00 0 . 1
ATOM   4766 O O   . WAT . . 512 ? -36.924 18.208 -42.053 1.00   0.00 0 . 1
ATOM   4767 H H1  . WAT . . 512 ? 20.315 -50.989 -9.921 1.00   0.00 0 . 1
ATOM   4768 H H1  . WAT . . 512 ? -5.379 12.750 34.397 1.00   0.00 0 . 1
ATOM   4769 H H1  . WAT . . 512 ? 26.895 -18.274 27.273 1.00   0.00 0 . 1
ATOM   4770 H H1  . WAT . . 512 ? -36.472 18.278 -42.899 1.00   0.00 0 . 1
ATOM   4771 H H2  . WAT . . 512 ? 19.883 -52.422 -10.106 1.00   0.00 0 . 1
ATOM   4772 H H2  . WAT . . 512 ? -3.963 12.954 34.898 1.00   0.00 0 . 1
ATOM   4773 H H2  . WAT . . 512 ? 25.775 -17.900 26.333 1.00   0.00 0 . 1
ATOM   4774 H H2  . WAT . . 512 ? -37.358 19.052 -41.934 1.00   0.00 0 . 1
ATOM   4775 O O   . WAT . . 513 ? 38.054  9.351 10.307 1.00   0.00 0 . 1
ATOM   4776 O O   . WAT . . 513 ?  9.284 46.460 -35.545 1.00   0.00 0 . 1
ATOM   4777 O O   . WAT . . 513 ? 37.544 29.531 -22.323 1.00   0.00 0 . 1
ATOM   4778 O O   . WAT . . 513 ? 19.537 16.868 40.301 1.00   0.00 0 . 1
ATOM   4779 H H1  . WAT . . 513 ? 38.496 10.147 10.587 1.00   0.00 0 . 1
ATOM   4780 H H1  . WAT . . 513 ?  8.366 46.466 -35.809 1.00   0.00 0 . 1
ATOM   4781 H H1  . WAT . . 513 ? 38.128 29.292 -23.031 1.00   0.00 0 . 1
ATOM   4782 H H1  . WAT . . 513 ? 20.418 16.499 40.369 1.00   0.00 0 . 1
ATOM   4783 H H2  . WAT . . 513 ? 37.351  9.225 10.951 1.00   0.00 0 . 1
ATOM   4784 H H2  . WAT . . 513 ?  9.358 45.731 -34.936 1.00   0.00 0 . 1
ATOM   4785 H H2  . WAT . . 513 ? 37.741 28.906 -21.620 1.00   0.00 0 . 1
ATOM   4786 H H2  . WAT . . 513 ? 19.290 17.059 41.201 1.00   0.00 0 . 1
ATOM   4787 O O   . WAT . . 514 ? -50.618 -54.391 -5.440 1.00   0.00 0 . 1
ATOM   4788 O O   . WAT . . 514 ? -26.745 19.969 63.789 1.00   0.00 0 . 1
ATOM   4789 O O   . WAT . . 514 ? -25.362  8.178 26.176 1.00   0.00 0 . 1
ATOM   4790 O O   . WAT . . 514 ?  7.790 19.561 -54.940 1.00   0.00 0 . 1
ATOM   4791 H H1  . WAT . . 514 ? -50.827 -53.522 -5.105 1.00   0.00 0 . 1
ATOM   4792 H H1  . WAT . . 514 ? -26.249 19.500 64.462 1.00   0.00 0 . 1
ATOM   4793 H H1  . WAT . . 514 ? -25.343  7.719 25.335 1.00   0.00 0 . 1
ATOM   4794 H H1  . WAT . . 514 ?  7.900 19.087 -55.770 1.00   0.00 0 . 1
ATOM   4795 H H2  . WAT . . 514 ? -49.690 -54.352 -5.665 1.00   0.00 0 . 1
ATOM   4796 H H2  . WAT . . 514 ? -26.430 20.874 63.842 1.00   0.00 0 . 1
ATOM   4797 H H2  . WAT . . 514 ? -25.395  7.468 26.833 1.00   0.00 0 . 1
ATOM   4798 H H2  . WAT . . 514 ?  7.755 20.478 -55.198 1.00   0.00 0 . 1
ATOM   4799 O O   . WAT . . 515 ? -21.848 -45.871 -33.568 1.00   0.00 0 . 1
ATOM   4800 O O   . WAT . . 515 ? 17.044 -23.220 49.484 1.00   0.00 0 . 1
ATOM   4801 O O   . WAT . . 515 ? -26.938 31.555 20.090 1.00   0.00 0 . 1
ATOM   4802 O O   . WAT . . 515 ? -38.028 40.921 -8.291 1.00   0.00 0 . 1
ATOM   4803 H H1  . WAT . . 515 ? -22.799 -45.927 -33.678 1.00   0.00 0 . 1
ATOM   4804 H H1  . WAT . . 515 ? 16.928 -24.150 49.674 1.00   0.00 0 . 1
ATOM   4805 H H1  . WAT . . 515 ? -27.476 31.425 19.315 1.00   0.00 0 . 1
ATOM   4806 H H1  . WAT . . 515 ? -38.607 41.335 -7.642 1.00   0.00 0 . 1
ATOM   4807 H H2  . WAT . . 515 ? -21.532 -45.452 -34.364 1.00   0.00 0 . 1
ATOM   4808 H H2  . WAT . . 515 ? 16.352 -22.781 49.980 1.00   0.00 0 . 1
ATOM   4809 H H2  . WAT . . 515 ? -26.576 30.687 20.276 1.00   0.00 0 . 1
ATOM   4810 H H2  . WAT . . 515 ? -38.575 40.267 -8.718 1.00   0.00 0 . 1
ATOM   4811 O O   . WAT . . 516 ? -6.286  5.748 -45.613 1.00   0.00 0 . 1
ATOM   4812 O O   . WAT . . 516 ? -44.383 -17.777 -25.316 1.00   0.00 0 . 1
ATOM   4813 O O   . WAT . . 516 ? -3.641 -48.050 51.528 1.00   0.00 0 . 1
ATOM   4814 O O   . WAT . . 516 ? -39.614  0.338  2.185 1.00   0.00 0 . 1
ATOM   4815 H H1  . WAT . . 516 ? -6.026  5.323 -44.787 1.00   0.00 0 . 1
ATOM   4816 H H1  . WAT . . 516 ? -44.593 -18.097 -24.448 1.00   0.00 0 . 1
ATOM   4817 H H1  . WAT . . 516 ? -3.650 -47.218 51.065 1.00   0.00 0 . 1
ATOM   4818 H H1  . WAT . . 516 ? -40.077 -0.457  2.454 1.00   0.00 0 . 1
ATOM   4819 H H2  . WAT . . 516 ? -5.636  5.449 -46.243 1.00   0.00 0 . 1
ATOM   4820 H H2  . WAT . . 516 ? -45.176 -17.300 -25.590 1.00   0.00 0 . 1
ATOM   4821 H H2  . WAT . . 516 ? -3.992 -48.684 50.905 1.00   0.00 0 . 1
ATOM   4822 H H2  . WAT . . 516 ? -38.805  0.336  2.687 1.00   0.00 0 . 1
ATOM   4823 O O   . WAT . . 517 ?  9.487 -46.968 -37.907 1.00   0.00 0 . 1
ATOM   4824 O O   . WAT . . 517 ? -48.914 -39.008  6.665 1.00   0.00 0 . 1
ATOM   4825 O O   . WAT . . 517 ? 23.556 39.773 -10.925 1.00   0.00 0 . 1
ATOM   4826 O O   . WAT . . 517 ? -35.314 18.585 -44.289 1.00   0.00 0 . 1
ATOM   4827 H H1  . WAT . . 517 ?  8.952 -47.751 -37.760 1.00   0.00 0 . 1
ATOM   4828 H H1  . WAT . . 517 ? -49.802 -39.104  6.315 1.00   0.00 0 . 1
ATOM   4829 H H1  . WAT . . 517 ? 22.671 39.855 -10.573 1.00   0.00 0 . 1
ATOM   4830 H H1  . WAT . . 517 ? -34.554 18.355 -43.764 1.00   0.00 0 . 1
ATOM   4831 H H2  . WAT . . 517 ?  9.058 -46.287 -37.395 1.00   0.00 0 . 1
ATOM   4832 H H2  . WAT . . 517 ? -48.627 -39.899  6.851 1.00   0.00 0 . 1
ATOM   4833 H H2  . WAT . . 517 ? 24.123 39.857 -10.155 1.00   0.00 0 . 1
ATOM   4834 H H2  . WAT . . 517 ? -35.113 18.283 -45.173 1.00   0.00 0 . 1
ATOM   4835 O O   . WAT . . 518 ? -7.708 10.013 -25.763 1.00   0.00 0 . 1
ATOM   4836 O O   . WAT . . 518 ? 54.847 12.025  6.739 1.00   0.00 0 . 1
ATOM   4837 O O   . WAT . . 518 ? -1.522 -5.902 -28.208 1.00   0.00 0 . 1
ATOM   4838 O O   . WAT . . 518 ? 28.980 -24.989 -32.453 1.00   0.00 0 . 1
ATOM   4839 H H1  . WAT . . 518 ? -6.752 10.050 -25.772 1.00   0.00 0 . 1
ATOM   4840 H H1  . WAT . . 518 ? 54.171 11.991  6.072 1.00   0.00 0 . 1
ATOM   4841 H H1  . WAT . . 518 ? -1.265 -6.751 -28.570 1.00   0.00 0 . 1
ATOM   4842 H H1  . WAT . . 518 ? 28.746 -25.452 -31.652 1.00   0.00 0 . 1
ATOM   4843 H H2  . WAT . . 518 ? -7.928  9.846 -24.849 1.00   0.00 0 . 1
ATOM   4844 H H2  . WAT . . 518 ? 55.617 12.380  6.286 1.00   0.00 0 . 1
ATOM   4845 H H2  . WAT . . 518 ? -2.085 -6.117 -27.476 1.00   0.00 0 . 1
ATOM   4846 H H2  . WAT . . 518 ? 28.903 -25.649 -33.142 1.00   0.00 0 . 1
ATOM   4847 O O   . WAT . . 519 ? -34.026 -24.070 46.231 1.00   0.00 0 . 1
ATOM   4848 O O   . WAT . . 519 ? -6.353 41.250 -5.528 1.00   0.00 0 . 1
ATOM   4849 O O   . WAT . . 519 ? -34.384 41.016 -17.751 1.00   0.00 0 . 1
ATOM   4850 O O   . WAT . . 519 ? 46.016 -46.771 -8.993 1.00   0.00 0 . 1
ATOM   4851 H H1  . WAT . . 519 ? -34.106 -24.912 45.781 1.00   0.00 0 . 1
ATOM   4852 H H1  . WAT . . 519 ? -5.490 41.019 -5.171 1.00   0.00 0 . 1
ATOM   4853 H H1  . WAT . . 519 ? -33.713 40.422 -18.100 1.00   0.00 0 . 1
ATOM   4854 H H1  . WAT . . 519 ? 45.624 -47.354 -8.341 1.00   0.00 0 . 1
ATOM   4855 H H2  . WAT . . 519 ? -34.243 -23.423 45.550 1.00   0.00 0 . 1
ATOM   4856 H H2  . WAT . . 519 ? -6.187 41.405 -6.460 1.00   0.00 0 . 1
ATOM   4857 H H2  . WAT . . 519 ? -34.763 41.434 -18.515 1.00   0.00 0 . 1
ATOM   4858 H H2  . WAT . . 519 ? 45.616 -47.044 -9.823 1.00   0.00 0 . 1
ATOM   4859 O O   . WAT . . 520 ? 19.384 -62.416 14.247 1.00   0.00 0 . 1
ATOM   4860 O O   . WAT . . 520 ? -22.239 23.210 -27.811 1.00   0.00 0 . 1
ATOM   4861 O O   . WAT . . 520 ? -16.816  5.333 29.851 1.00   0.00 0 . 1
ATOM   4862 O O   . WAT . . 520 ? 34.339 27.079  6.587 1.00   0.00 0 . 1
ATOM   4863 H H1  . WAT . . 520 ? 20.002 -61.835 14.673 1.00   0.00 0 . 1
ATOM   4864 H H1  . WAT . . 520 ? -21.822 23.043 -28.653 1.00   0.00 0 . 1
ATOM   4865 H H1  . WAT . . 520 ? -17.440  4.792 29.383 1.00   0.00 0 . 1
ATOM   4866 H H1  . WAT . . 520 ? 34.045 27.497  7.406 1.00   0.00 0 . 1
ATOM   4867 H H2  . WAT . . 520 ? 19.438 -62.202 13.321 1.00   0.00 0 . 1
ATOM   4868 H H2  . WAT . . 520 ? -21.505 23.299 -27.198 1.00   0.00 0 . 1
ATOM   4869 H H2  . WAT . . 520 ? -16.628  4.848 30.656 1.00   0.00 0 . 1
ATOM   4870 H H2  . WAT . . 520 ? 34.135 27.731  5.908 1.00   0.00 0 . 1
ATOM   4871 O O   . WAT . . 521 ? -0.037 -39.054 -26.757 1.00   0.00 0 . 1
ATOM   4872 O O   . WAT . . 521 ? 36.628 47.380  9.246 1.00   0.00 0 . 1
ATOM   4873 O O   . WAT . . 521 ? -20.479 23.055 -42.614 1.00   0.00 0 . 1
ATOM   4874 O O   . WAT . . 521 ? -35.837 44.547 -15.792 1.00   0.00 0 . 1
ATOM   4875 H H1  . WAT . . 521 ? -0.070 -39.907 -26.328 1.00   0.00 0 . 1
ATOM   4876 H H1  . WAT . . 521 ? 37.193 47.890  8.665 1.00   0.00 0 . 1
ATOM   4877 H H1  . WAT . . 521 ? -20.827 22.240 -42.977 1.00   0.00 0 . 1
ATOM   4878 H H1  . WAT . . 521 ? -36.315 45.118 -16.391 1.00   0.00 0 . 1
ATOM   4879 H H2  . WAT . . 521 ?  0.687 -39.119 -27.373 1.00   0.00 0 . 1
ATOM   4880 H H2  . WAT . . 521 ? 37.006 46.500  9.239 1.00   0.00 0 . 1
ATOM   4881 H H2  . WAT . . 521 ? -20.318 22.850 -41.691 1.00   0.00 0 . 1
ATOM   4882 H H2  . WAT . . 521 ? -34.931 44.597 -16.076 1.00   0.00 0 . 1
ATOM   4883 O O   . WAT . . 522 ? 51.320 -9.298 16.236 1.00   0.00 0 . 1
ATOM   4884 O O   . WAT . . 522 ? 26.565 29.121 -39.354 1.00   0.00 0 . 1
ATOM   4885 O O   . WAT . . 522 ? 40.867 31.173 11.332 1.00   0.00 0 . 1
ATOM   4886 O O   . WAT . . 522 ? -31.484 -3.323 21.230 1.00   0.00 0 . 1
ATOM   4887 H H1  . WAT . . 522 ? 51.693 -8.922 17.027 1.00   0.00 0 . 1
ATOM   4888 H H1  . WAT . . 522 ? 27.377 29.623 -39.290 1.00   0.00 0 . 1
ATOM   4889 H H1  . WAT . . 522 ? 40.682 30.654 10.548 1.00   0.00 0 . 1
ATOM   4890 H H1  . WAT . . 522 ? -30.530 -3.387 21.128 1.00   0.00 0 . 1
ATOM   4891 H H2  . WAT . . 522 ? 51.517 -8.673 15.547 1.00   0.00 0 . 1
ATOM   4892 H H2  . WAT . . 522 ? 26.610 28.693 -40.208 1.00   0.00 0 . 1
ATOM   4893 H H2  . WAT . . 522 ? 41.356 30.583 11.907 1.00   0.00 0 . 1
ATOM   4894 H H2  . WAT . . 522 ? -31.819 -4.048 20.703 1.00   0.00 0 . 1
ATOM   4895 O O   . WAT . . 523 ? 64.721 -7.179 -21.447 1.00   0.00 0 . 1
ATOM   4896 O O   . WAT . . 523 ? -22.719 48.620 37.021 1.00   0.00 0 . 1
ATOM   4897 O O   . WAT . . 523 ? -22.093 -46.302 -18.962 1.00   0.00 0 . 1
ATOM   4898 O O   . WAT . . 523 ? -39.456 -14.274 -36.891 1.00   0.00 0 . 1
ATOM   4899 H H1  . WAT . . 523 ? 64.207 -6.497 -21.024 1.00   0.00 0 . 1
ATOM   4900 H H1  . WAT . . 523 ? -22.273 49.113 37.705 1.00   0.00 0 . 1
ATOM   4901 H H1  . WAT . . 523 ? -21.663 -45.524 -19.296 1.00   0.00 0 . 1
ATOM   4902 H H1  . WAT . . 523 ? -40.262 -14.677 -36.570 1.00   0.00 0 . 1
ATOM   4903 H H2  . WAT . . 523 ? 64.828 -7.857 -20.770 1.00   0.00 0 . 1
ATOM   4904 H H2  . WAT . . 523 ? -22.997 49.288 36.386 1.00   0.00 0 . 1
ATOM   4905 H H2  . WAT . . 523 ? -22.076 -46.920 -19.695 1.00   0.00 0 . 1
ATOM   4906 H H2  . WAT . . 523 ? -39.743 -13.662 -37.567 1.00   0.00 0 . 1
ATOM   4907 O O   . WAT . . 524 ? -10.957 -43.638 36.417 1.00   0.00 0 . 1
ATOM   4908 O O   . WAT . . 524 ? -2.831 36.506 48.346 1.00   0.00 0 . 1
ATOM   4909 O O   . WAT . . 524 ? -31.154 -38.367 -34.195 1.00   0.00 0 . 1
ATOM   4910 O O   . WAT . . 524 ? 32.162 40.681 43.401 1.00   0.00 0 . 1
ATOM   4911 H H1  . WAT . . 524 ? -10.067 -43.894 36.680 1.00   0.00 0 . 1
ATOM   4912 H H1  . WAT . . 524 ? -1.922 36.671 48.558 1.00   0.00 0 . 1
ATOM   4913 H H1  . WAT . . 524 ? -32.028 -37.971 -34.132 1.00   0.00 0 . 1
ATOM   4914 H H1  . WAT . . 524 ? 32.642 41.219 42.766 1.00   0.00 0 . 1
ATOM   4915 H H2  . WAT . . 524 ? -11.330 -44.433 36.046 1.00   0.00 0 . 1
ATOM   4916 H H2  . WAT . . 524 ? -3.035 35.670 48.779 1.00   0.00 0 . 1
ATOM   4917 H H2  . WAT . . 524 ? -30.970 -38.375 -35.139 1.00   0.00 0 . 1
ATOM   4918 H H2  . WAT . . 524 ? 32.451 41.004 44.261 1.00   0.00 0 . 1
ATOM   4919 O O   . WAT . . 525 ?  6.858 -55.682  3.091 1.00   0.00 0 . 1
ATOM   4920 O O   . WAT . . 525 ? 48.136 24.360 20.174 1.00   0.00 0 . 1
ATOM   4921 O O   . WAT . . 525 ? 44.852 14.551  5.705 1.00   0.00 0 . 1
ATOM   4922 O O   . WAT . . 525 ? 37.976 -36.225 10.074 1.00   0.00 0 . 1
ATOM   4923 H H1  . WAT . . 525 ?  7.422 -54.911  3.098 1.00   0.00 0 . 1
ATOM   4924 H H1  . WAT . . 525 ? 48.673 24.943 19.634 1.00   0.00 0 . 1
ATOM   4925 H H1  . WAT . . 525 ? 45.591 14.241  5.179 1.00   0.00 0 . 1
ATOM   4926 H H1  . WAT . . 525 ? 37.032 -36.404 10.045 1.00   0.00 0 . 1
ATOM   4927 H H2  . WAT . . 525 ?  5.979 -55.336  2.946 1.00   0.00 0 . 1
ATOM   4928 H H2  . WAT . . 525 ? 48.594 24.325 21.013 1.00   0.00 0 . 1
ATOM   4929 H H2  . WAT . . 525 ? 44.333 13.763  5.867 1.00   0.00 0 . 1
ATOM   4930 H H2  . WAT . . 525 ? 38.095 -35.680 10.850 1.00   0.00 0 . 1
ATOM   4931 O O   . WAT . . 526 ? 37.878  0.077 -32.538 1.00   0.00 0 . 1
ATOM   4932 O O   . WAT . . 526 ? -26.918 28.949 -43.296 1.00   0.00 0 . 1
ATOM   4933 O O   . WAT . . 526 ? 32.841 25.674 15.617 1.00   0.00 0 . 1
ATOM   4934 O O   . WAT . . 526 ? -50.560 -14.124 -1.868 1.00   0.00 0 . 1
ATOM   4935 H H1  . WAT . . 526 ? 37.411  0.163 -33.359 1.00   0.00 0 . 1
ATOM   4936 H H1  . WAT . . 526 ? -26.697 28.033 -43.461 1.00   0.00 0 . 1
ATOM   4937 H H1  . WAT . . 526 ? 32.530 26.443 16.101 1.00   0.00 0 . 1
ATOM   4938 H H1  . WAT . . 526 ? -50.015 -13.687 -1.214 1.00   0.00 0 . 1
ATOM   4939 H H2  . WAT . . 526 ? 38.422 -0.702 -32.651 1.00   0.00 0 . 1
ATOM   4940 H H2  . WAT . . 526 ? -27.256 28.960 -42.393 1.00   0.00 0 . 1
ATOM   4941 H H2  . WAT . . 526 ? 33.567 26.004 15.088 1.00   0.00 0 . 1
ATOM   4942 H H2  . WAT . . 526 ? -49.960 -14.733 -2.301 1.00   0.00 0 . 1
ATOM   4943 O O   . WAT . . 527 ? -38.379 38.994 46.899 1.00   0.00 0 . 1
ATOM   4944 O O   . WAT . . 527 ? -34.130 32.480  7.648 1.00   0.00 0 . 1
ATOM   4945 O O   . WAT . . 527 ? -25.897 36.058 56.301 1.00   0.00 0 . 1
ATOM   4946 O O   . WAT . . 527 ? 40.011 27.713 -11.601 1.00   0.00 0 . 1
ATOM   4947 H H1  . WAT . . 527 ? -38.080 38.869 47.790 1.00   0.00 0 . 1
ATOM   4948 H H1  . WAT . . 527 ? -34.092 31.568  7.352 1.00   0.00 0 . 1
ATOM   4949 H H1  . WAT . . 527 ? -25.756 35.113 56.304 1.00   0.00 0 . 1
ATOM   4950 H H1  . WAT . . 527 ? 39.380 28.157 -11.042 1.00   0.00 0 . 1
ATOM   4951 H H2  . WAT . . 527 ? -37.881 39.757 46.581 1.00   0.00 0 . 1
ATOM   4952 H H2  . WAT . . 527 ? -34.960 32.555  8.106 1.00   0.00 0 . 1
ATOM   4953 H H2  . WAT . . 527 ? -25.045 36.435 56.527 1.00   0.00 0 . 1
ATOM   4954 H H2  . WAT . . 527 ? 39.505 27.046 -12.069 1.00   0.00 0 . 1
ATOM   4955 O O   . WAT . . 528 ? 15.982 -50.673 42.434 1.00   0.00 0 . 1
ATOM   4956 O O   . WAT . . 528 ? -39.604 -32.858 -32.487 1.00   0.00 0 . 1
ATOM   4957 O O   . WAT . . 528 ? -60.355 13.704 15.342 1.00   0.00 0 . 1
ATOM   4958 O O   . WAT . . 528 ? -49.577 41.631 23.918 1.00   0.00 0 . 1
ATOM   4959 H H1  . WAT . . 528 ? 15.375 -51.167 41.885 1.00   0.00 0 . 1
ATOM   4960 H H1  . WAT . . 528 ? -39.223 -33.372 -33.193 1.00   0.00 0 . 1
ATOM   4961 H H1  . WAT . . 528 ? -59.484 13.867 15.725 1.00   0.00 0 . 1
ATOM   4962 H H1  . WAT . . 528 ? -49.783 41.448 24.838 1.00   0.00 0 . 1
ATOM   4963 H H2  . WAT . . 528 ? 16.795 -50.669 41.944 1.00   0.00 0 . 1
ATOM   4964 H H2  . WAT . . 528 ? -39.812 -32.009 -32.888 1.00   0.00 0 . 1
ATOM   4965 H H2  . WAT . . 528 ? -60.624 14.554 15.001 1.00   0.00 0 . 1
ATOM   4966 H H2  . WAT . . 528 ? -50.058 42.438 23.723 1.00   0.00 0 . 1
ATOM   4967 O O   . WAT . . 529 ? -17.432 34.953 -32.250 1.00   0.00 0 . 1
ATOM   4968 O O   . WAT . . 529 ? -13.307 -55.743  8.830 1.00   0.00 0 . 1
ATOM   4969 O O   . WAT . . 529 ? -47.772 -33.219 -4.657 1.00   0.00 0 . 1
ATOM   4970 O O   . WAT . . 529 ? -40.697 -38.388 26.806 1.00   0.00 0 . 1
ATOM   4971 H H1  . WAT . . 529 ? -16.803 34.263 -32.032 1.00   0.00 0 . 1
ATOM   4972 H H1  . WAT . . 529 ? -12.999 -54.850  9.010 1.00   0.00 0 . 1
ATOM   4973 H H1  . WAT . . 529 ? -48.668 -33.232 -4.986 1.00   0.00 0 . 1
ATOM   4974 H H1  . WAT . . 529 ? -40.891 -38.562 25.889 1.00   0.00 0 . 1
ATOM   4975 H H2  . WAT . . 529 ? -16.959 35.518 -32.861 1.00   0.00 0 . 1
ATOM   4976 H H2  . WAT . . 529 ? -13.085 -56.234  9.622 1.00   0.00 0 . 1
ATOM   4977 H H2  . WAT . . 529 ? -47.757 -33.902 -3.976 1.00   0.00 0 . 1
ATOM   4978 H H2  . WAT . . 529 ? -41.280 -37.671 27.050 1.00   0.00 0 . 1
ATOM   4979 O O   . WAT . . 530 ? 17.953 15.673 -49.448 1.00   0.00 0 . 1
ATOM   4980 O O   . WAT . . 530 ? -36.903 -59.946 -11.989 1.00   0.00 0 . 1
ATOM   4981 O O   . WAT . . 530 ? 28.610 -12.370 -37.465 1.00   0.00 0 . 1
ATOM   4982 O O   . WAT . . 530 ? 31.303 47.014 43.343 1.00   0.00 0 . 1
ATOM   4983 H H1  . WAT . . 530 ? 17.791 15.571 -50.385 1.00   0.00 0 . 1
ATOM   4984 H H1  . WAT . . 530 ? -37.277 -60.272 -11.173 1.00   0.00 0 . 1
ATOM   4985 H H1  . WAT . . 530 ? 28.783 -12.151 -38.379 1.00   0.00 0 . 1
ATOM   4986 H H1  . WAT . . 530 ? 32.236 46.816 43.455 1.00   0.00 0 . 1
ATOM   4987 H H2  . WAT . . 530 ? 17.103 15.508 -49.044 1.00   0.00 0 . 1
ATOM   4988 H H2  . WAT . . 530 ? -37.617 -59.971 -12.624 1.00   0.00 0 . 1
ATOM   4989 H H2  . WAT . . 530 ? 27.664 -12.290 -37.375 1.00   0.00 0 . 1
ATOM   4990 H H2  . WAT . . 530 ? 30.982 46.320 42.770 1.00   0.00 0 . 1
ATOM   4991 O O   . WAT . . 531 ?  2.466 -7.937 34.556 1.00   0.00 0 . 1
ATOM   4992 O O   . WAT . . 531 ? -60.832 -2.935 29.815 1.00   0.00 0 . 1
ATOM   4993 O O   . WAT . . 531 ? -44.957 -9.556 -48.189 1.00   0.00 0 . 1
ATOM   4994 O O   . WAT . . 531 ? -11.672 -22.274 -21.416 1.00   0.00 0 . 1
ATOM   4995 H H1  . WAT . . 531 ?  3.334 -7.658 34.828 1.00   0.00 0 . 1
ATOM   4996 H H1  . WAT . . 531 ? -61.443 -3.237 29.148 1.00   0.00 0 . 1
ATOM   4997 H H1  . WAT . . 531 ? -44.412 -9.669 -47.409 1.00   0.00 0 . 1
ATOM   4998 H H1  . WAT . . 531 ? -12.179 -22.985 -20.997 1.00   0.00 0 . 1
ATOM   4999 H H2  . WAT . . 531 ?  1.909 -7.756 35.324 1.00   0.00 0 . 1
ATOM   5000 H H2  . WAT . . 531 ? -60.642 -3.715 30.333 1.00   0.00 0 . 1
ATOM   5001 H H2  . WAT . . 531 ? -44.481 -8.939 -48.738 1.00   0.00 0 . 1
ATOM   5002 H H2  . WAT . . 531 ? -11.153 -21.895 -20.712 1.00   0.00 0 . 1
ATOM   5003 O O   . WAT . . 532 ? 32.771 15.380 11.314 1.00   0.00 0 . 1
ATOM   5004 O O   . WAT . . 532 ? -27.688 29.734 -29.049 1.00   0.00 0 . 1
ATOM   5005 O O   . WAT . . 532 ? 10.732 -31.676 59.435 1.00   0.00 0 . 1
ATOM   5006 O O   . WAT . . 532 ?  5.534 -43.189 22.648 1.00   0.00 0 . 1
ATOM   5007 H H1  . WAT . . 532 ? 33.455 15.050 11.898 1.00   0.00 0 . 1
ATOM   5008 H H1  . WAT . . 532 ? -27.684 30.541 -28.533 1.00   0.00 0 . 1
ATOM   5009 H H1  . WAT . . 532 ? 10.101 -31.890 60.134 1.00   0.00 0 . 1
ATOM   5010 H H1  . WAT . . 532 ?  5.262 -43.818 21.987 1.00   0.00 0 . 1
ATOM   5011 H H2  . WAT . . 532 ? 32.172 15.856 11.882 1.00   0.00 0 . 1
ATOM   5012 H H2  . WAT . . 532 ? -27.789 30.026 -29.950 1.00   0.00 0 . 1
ATOM   5013 H H2  . WAT . . 532 ? 11.073 -30.820 59.682 1.00   0.00 0 . 1
ATOM   5014 H H2  . WAT . . 532 ?  5.729 -42.391 22.159 1.00   0.00 0 . 1
ATOM   5015 O O   . WAT . . 533 ? -12.608 -55.891 44.428 1.00   0.00 0 . 1
ATOM   5016 O O   . WAT . . 533 ? -38.143 55.155 -0.768 1.00   0.00 0 . 1
ATOM   5017 O O   . WAT . . 533 ? -46.782 46.329 25.729 1.00   0.00 0 . 1
ATOM   5018 O O   . WAT . . 533 ? -70.247  5.919 32.638 1.00   0.00 0 . 1
ATOM   5019 H H1  . WAT . . 533 ? -12.295 -56.780 44.327 1.00   0.00 0 . 1
ATOM   5020 H H1  . WAT . . 533 ? -38.179 54.251 -0.475 1.00   0.00 0 . 1
ATOM   5021 H H1  . WAT . . 533 ? -47.234 45.609 25.273 1.00   0.00 0 . 1
ATOM   5022 H H1  . WAT . . 533 ? -70.545  5.374 33.362 1.00   0.00 0 . 1
ATOM   5023 H H2  . WAT . . 533 ? -13.449 -55.977 44.868 1.00   0.00 0 . 1
ATOM   5024 H H2  . WAT . . 533 ? -37.995 55.108 -1.710 1.00   0.00 0 . 1
ATOM   5025 H H2  . WAT . . 533 ? -46.383 45.902 26.489 1.00   0.00 0 . 1
ATOM   5026 H H2  . WAT . . 533 ? -70.773  5.636 31.890 1.00   0.00 0 . 1
ATOM   5027 O O   . WAT . . 534 ? -15.491  6.215 -28.710 1.00   0.00 0 . 1
ATOM   5028 O O   . WAT . . 534 ?  4.976 -35.449 44.786 1.00   0.00 0 . 1
ATOM   5029 O O   . WAT . . 534 ?  0.730 25.755 -42.164 1.00   0.00 0 . 1
ATOM   5030 O O   . WAT . . 534 ?  3.474 -0.966 -26.712 1.00   0.00 0 . 1
ATOM   5031 H H1  . WAT . . 534 ? -15.418  5.616 -29.457 1.00   0.00 0 . 1
ATOM   5032 H H1  . WAT . . 534 ?  4.082 -35.119 44.714 1.00   0.00 0 . 1
ATOM   5033 H H1  . WAT . . 534 ?  0.071 26.119 -42.751 1.00   0.00 0 . 1
ATOM   5034 H H1  . WAT . . 534 ?  3.110 -0.437 -26.005 1.00   0.00 0 . 1
ATOM   5035 H H2  . WAT . . 534 ? -14.679  6.069 -28.216 1.00   0.00 0 . 1
ATOM   5036 H H2  . WAT . . 534 ?  5.076 -35.673 45.703 1.00   0.00 0 . 1
ATOM   5037 H H2  . WAT . . 534 ?  0.793 24.829 -42.410 1.00   0.00 0 . 1
ATOM   5038 H H2  . WAT . . 534 ?  4.308 -0.546 -26.916 1.00   0.00 0 . 1
ATOM   5039 O O   . WAT . . 535 ? 10.976 -12.440 40.544 1.00   0.00 0 . 1
ATOM   5040 O O   . WAT . . 535 ? 25.408  3.717 43.271 1.00   0.00 0 . 1
ATOM   5041 O O   . WAT . . 535 ? 26.205 -25.105 -27.810 1.00   0.00 0 . 1
ATOM   5042 O O   . WAT . . 535 ? -29.269  1.399 29.145 1.00   0.00 0 . 1
ATOM   5043 H H1  . WAT . . 535 ? 11.010 -11.600 40.996 1.00   0.00 0 . 1
ATOM   5044 H H1  . WAT . . 535 ? 24.647  3.697 43.868 1.00   0.00 0 . 1
ATOM   5045 H H1  . WAT . . 535 ? 26.034 -24.609 -27.006 1.00   0.00 0 . 1
ATOM   5046 H H1  . WAT . . 535 ? -28.581  1.841 29.648 1.00   0.00 0 . 1
ATOM   5047 H H2  . WAT . . 535 ? 11.852 -12.810 40.664 1.00   0.00 0 . 1
ATOM   5048 H H2  . WAT . . 535 ? 26.013  3.069 43.631 1.00   0.00 0 . 1
ATOM   5049 H H2  . WAT . . 535 ? 25.813 -25.968 -27.648 1.00   0.00 0 . 1
ATOM   5050 H H2  . WAT . . 535 ? -30.062  1.900 29.335 1.00   0.00 0 . 1
ATOM   5051 O O   . WAT . . 536 ? -59.408 -13.629  6.338 1.00   0.00 0 . 1
ATOM   5052 O O   . WAT . . 536 ? -17.082 -56.110 25.896 1.00   0.00 0 . 1
ATOM   5053 O O   . WAT . . 536 ? -49.511 30.050 24.561 1.00   0.00 0 . 1
ATOM   5054 O O   . WAT . . 536 ? 43.353 51.959  9.063 1.00   0.00 0 . 1
ATOM   5055 H H1  . WAT . . 536 ? -59.024 -12.847  6.725 1.00   0.00 0 . 1
ATOM   5056 H H1  . WAT . . 536 ? -16.837 -57.036 25.947 1.00   0.00 0 . 1
ATOM   5057 H H1  . WAT . . 536 ? -50.029 29.799 25.322 1.00   0.00 0 . 1
ATOM   5058 H H1  . WAT . . 536 ? 43.151 51.673  8.180 1.00   0.00 0 . 1
ATOM   5059 H H2  . WAT . . 536 ? -60.300 -13.674  6.696 1.00   0.00 0 . 1
ATOM   5060 H H2  . WAT . . 536 ? -16.822 -55.845 25.010 1.00   0.00 0 . 1
ATOM   5061 H H2  . WAT . . 536 ? -48.977 30.791 24.872 1.00   0.00 0 . 1
ATOM   5062 H H2  . WAT . . 536 ? 42.582 52.464  9.340 1.00   0.00 0 . 1
ATOM   5063 O O   . WAT . . 537 ? -40.930 24.827 35.228 1.00   0.00 0 . 1
ATOM   5064 O O   . WAT . . 537 ? -17.327 33.871 19.859 1.00   0.00 0 . 1
ATOM   5065 O O   . WAT . . 537 ? -47.424 -31.033 -17.671 1.00   0.00 0 . 1
ATOM   5066 O O   . WAT . . 537 ? -36.414 -48.285 -9.389 1.00   0.00 0 . 1
ATOM   5067 H H1  . WAT . . 537 ? -41.504 24.213 35.664 1.00   0.00 0 . 1
ATOM   5068 H H1  . WAT . . 537 ? -17.441 32.941 19.684 1.00   0.00 0 . 1
ATOM   5069 H H1  . WAT . . 537 ? -47.250 -30.086 -17.728 1.00   0.00 0 . 1
ATOM   5070 H H1  . WAT . . 537 ? -36.368 -49.054 -9.956 1.00   0.00 0 . 1
ATOM   5071 H H2  . WAT . . 537 ? -41.516 25.475 34.840 1.00   0.00 0 . 1
ATOM   5072 H H2  . WAT . . 537 ? -16.438 34.066 19.550 1.00   0.00 0 . 1
ATOM   5073 H H2  . WAT . . 537 ? -47.947 -31.125 -16.875 1.00   0.00 0 . 1
ATOM   5074 H H2  . WAT . . 537 ? -35.927 -47.605 -9.857 1.00   0.00 0 . 1
ATOM   5075 O O   . WAT . . 538 ? -26.869 -12.099 22.339 1.00   0.00 0 . 1
ATOM   5076 O O   . WAT . . 538 ? -45.341  0.556 32.718 1.00   0.00 0 . 1
ATOM   5077 O O   . WAT . . 538 ? 49.909 -0.049 43.982 1.00   0.00 0 . 1
ATOM   5078 O O   . WAT . . 538 ? -43.910 22.665  2.135 1.00   0.00 0 . 1
ATOM   5079 H H1  . WAT . . 538 ? -26.438 -11.251 22.334 1.00   0.00 0 . 1
ATOM   5080 H H1  . WAT . . 538 ? -45.118 -0.084 33.388 1.00   0.00 0 . 1
ATOM   5081 H H1  . WAT . . 538 ? 50.550 -0.768 44.042 1.00   0.00 0 . 1
ATOM   5082 H H1  . WAT . . 538 ? -43.957 21.732  2.350 1.00   0.00 0 . 1
ATOM   5083 H H2  . WAT . . 538 ? -27.750 -11.913 22.657 1.00   0.00 0 . 1
ATOM   5084 H H2  . WAT . . 538 ? -45.863  1.213 33.176 1.00   0.00 0 . 1
ATOM   5085 H H2  . WAT . . 538 ? 49.962  0.232 43.072 1.00   0.00 0 . 1
ATOM   5086 H H2  . WAT . . 538 ? -42.983 22.883  2.235 1.00   0.00 0 . 1
ATOM   5087 O O   . WAT . . 539 ?  9.155 57.548 -23.496 1.00   0.00 0 . 1
ATOM   5088 O O   . WAT . . 539 ? -16.048 -28.443 -32.074 1.00   0.00 0 . 1
ATOM   5089 O O   . WAT . . 539 ? -1.333  9.429 -36.999 1.00   0.00 0 . 1
ATOM   5090 O O   . WAT . . 539 ? -58.655  9.666 -0.006 1.00   0.00 0 . 1
ATOM   5091 H H1  . WAT . . 539 ?  9.037 58.457 -23.747 1.00   0.00 0 . 1
ATOM   5092 H H1  . WAT . . 539 ? -15.356 -28.954 -32.470 1.00   0.00 0 . 1
ATOM   5093 H H1  . WAT . . 539 ? -0.585  8.873 -36.789 1.00   0.00 0 . 1
ATOM   5094 H H1  . WAT . . 539 ? -59.137  9.702 -0.839 1.00   0.00 0 . 1
ATOM   5095 H H2  . WAT . . 539 ? 10.053 57.504 -23.175 1.00   0.00 0 . 1
ATOM   5096 H H2  . WAT . . 539 ? -16.620 -28.191 -32.807 1.00   0.00 0 . 1
ATOM   5097 H H2  . WAT . . 539 ? -0.960 10.148 -37.518 1.00   0.00 0 . 1
ATOM   5098 H H2  . WAT . . 539 ? -57.807  9.277 -0.243 1.00   0.00 0 . 1
ATOM   5099 O O   . WAT . . 540 ?  7.379 -42.310 54.643 1.00   0.00 0 . 1
ATOM   5100 O O   . WAT . . 540 ? -42.806 -40.709 -2.207 1.00   0.00 0 . 1
ATOM   5101 O O   . WAT . . 540 ? 16.796 -25.700 50.660 1.00   0.00 0 . 1
ATOM   5102 O O   . WAT . . 540 ? -20.251 -57.630 -1.501 1.00   0.00 0 . 1
ATOM   5103 H H1  . WAT . . 540 ?  7.911 -42.121 53.868 1.00   0.00 0 . 1
ATOM   5104 H H1  . WAT . . 540 ? -43.412 -40.145 -1.734 1.00   0.00 0 . 1
ATOM   5105 H H1  . WAT . . 540 ? 16.923 -25.911 49.731 1.00   0.00 0 . 1
ATOM   5106 H H1  . WAT . . 540 ? -20.698 -57.499 -2.329 1.00   0.00 0 . 1
ATOM   5107 H H2  . WAT . . 540 ?  7.473 -43.261 54.764 1.00   0.00 0 . 1
ATOM   5108 H H2  . WAT . . 540 ? -42.140 -40.946 -1.553 1.00   0.00 0 . 1
ATOM   5109 H H2  . WAT . . 540 ? 16.565 -26.539 51.067 1.00   0.00 0 . 1
ATOM   5110 H H2  . WAT . . 540 ? -20.103 -58.581 -1.454 1.00   0.00 0 . 1
ATOM   5111 O O   . WAT . . 541 ?  7.508 -45.528 -50.557 1.00   0.00 0 . 1
ATOM   5112 O O   . WAT . . 541 ? -8.083 32.558 -43.401 1.00   0.00 0 . 1
ATOM   5113 O O   . WAT . . 541 ? -23.276 26.163 -23.311 1.00   0.00 0 . 1
ATOM   5114 O O   . WAT . . 541 ? -8.063  4.320 -35.150 1.00   0.00 0 . 1
ATOM   5115 H H1  . WAT . . 541 ?  8.417 -45.828 -50.457 1.00   0.00 0 . 1
ATOM   5116 H H1  . WAT . . 541 ? -8.223 31.942 -44.123 1.00   0.00 0 . 1
ATOM   5117 H H1  . WAT . . 541 ? -22.787 26.542 -24.033 1.00   0.00 0 . 1
ATOM   5118 H H1  . WAT . . 541 ? -8.935  4.145 -34.800 1.00   0.00 0 . 1
ATOM   5119 H H2  . WAT . . 541 ?  7.295 -45.715 -51.464 1.00   0.00 0 . 1
ATOM   5120 H H2  . WAT . . 541 ? -8.904 32.556 -42.923 1.00   0.00 0 . 1
ATOM   5121 H H2  . WAT . . 541 ? -23.281 25.220 -23.493 1.00   0.00 0 . 1
ATOM   5122 H H2  . WAT . . 541 ? -7.990  3.760 -35.927 1.00   0.00 0 . 1
ATOM   5123 O O   . WAT . . 542 ? 24.371 33.068 -7.867 1.00   0.00 0 . 1
ATOM   5124 O O   . WAT . . 542 ? 55.733 -1.983 -5.467 1.00   0.00 0 . 1
ATOM   5125 O O   . WAT . . 542 ? 37.388  5.917 36.773 1.00   0.00 0 . 1
ATOM   5126 O O   . WAT . . 542 ?  9.154 -50.538 -2.710 1.00   0.00 0 . 1
ATOM   5127 H H1  . WAT . . 542 ? 24.833 32.331 -7.472 1.00   0.00 0 . 1
ATOM   5128 H H1  . WAT . . 542 ? 54.801 -1.924 -5.255 1.00   0.00 0 . 1
ATOM   5129 H H1  . WAT . . 542 ? 37.173  6.447 37.539 1.00   0.00 0 . 1
ATOM   5130 H H1  . WAT . . 542 ?  9.868 -50.385 -2.094 1.00   0.00 0 . 1
ATOM   5131 H H2  . WAT . . 542 ? 24.379 33.745 -7.184 1.00   0.00 0 . 1
ATOM   5132 H H2  . WAT . . 542 ? 56.037 -1.067 -5.439 1.00   0.00 0 . 1
ATOM   5133 H H2  . WAT . . 542 ? 37.562  6.562 36.075 1.00   0.00 0 . 1
ATOM   5134 H H2  . WAT . . 542 ?  8.809 -51.399 -2.477 1.00   0.00 0 . 1
ATOM   5135 O O   . WAT . . 543 ? -5.197 17.964 57.518 1.00   0.00 0 . 1
ATOM   5136 O O   . WAT . . 543 ? 34.398 19.562 14.549 1.00   0.00 0 . 1
ATOM   5137 O O   . WAT . . 543 ? 18.322 47.963 37.378 1.00   0.00 0 . 1
ATOM   5138 O O   . WAT . . 543 ? 28.014 -24.564 48.830 1.00   0.00 0 . 1
ATOM   5139 H H1  . WAT . . 543 ? -5.264 18.329 58.403 1.00   0.00 0 . 1
ATOM   5140 H H1  . WAT . . 543 ? 34.122 18.984 15.265 1.00   0.00 0 . 1
ATOM   5141 H H1  . WAT . . 543 ? 18.336 48.792 37.849 1.00   0.00 0 . 1
ATOM   5142 H H1  . WAT . . 543 ? 28.858 -24.994 48.748 1.00   0.00 0 . 1
ATOM   5143 H H2  . WAT . . 543 ? -4.379 17.469 57.519 1.00   0.00 0 . 1
ATOM   5144 H H2  . WAT . . 543 ? 33.830 19.332 13.823 1.00   0.00 0 . 1
ATOM   5145 H H2  . WAT . . 543 ? 18.726 47.334 37.966 1.00   0.00 0 . 1
ATOM   5146 H H2  . WAT . . 543 ? 27.422 -25.241 49.162 1.00   0.00 0 . 1
ATOM   5147 O O   . WAT . . 544 ? -13.530 35.205 -47.720 1.00   0.00 0 . 1
ATOM   5148 O O   . WAT . . 544 ? -47.989 -6.983 -18.232 1.00   0.00 0 . 1
ATOM   5149 O O   . WAT . . 544 ?  9.605 -44.321 10.816 1.00   0.00 0 . 1
ATOM   5150 O O   . WAT . . 544 ? -39.888 -53.059 -14.469 1.00   0.00 0 . 1
ATOM   5151 H H1  . WAT . . 544 ? -13.958 34.759 -46.992 1.00   0.00 0 . 1
ATOM   5152 H H1  . WAT . . 544 ? -47.180 -7.486 -18.168 1.00   0.00 0 . 1
ATOM   5153 H H1  . WAT . . 544 ?  9.345 -44.916 10.118 1.00   0.00 0 . 1
ATOM   5154 H H1  . WAT . . 544 ? -39.103 -52.523 -14.542 1.00   0.00 0 . 1
ATOM   5155 H H2  . WAT . . 544 ? -14.151 35.873 -47.994 1.00   0.00 0 . 1
ATOM   5156 H H2  . WAT . . 544 ? -48.544 -7.495 -18.829 1.00   0.00 0 . 1
ATOM   5157 H H2  . WAT . . 544 ? 10.405 -43.905 10.490 1.00   0.00 0 . 1
ATOM   5158 H H2  . WAT . . 544 ? -40.222 -53.117 -15.366 1.00   0.00 0 . 1
ATOM   5159 O O   . WAT . . 545 ? 10.367 60.488  2.267 1.00   0.00 0 . 1
ATOM   5160 O O   . WAT . . 545 ? -3.593 24.308 59.483 1.00   0.00 0 . 1
ATOM   5161 O O   . WAT . . 545 ? -69.490 -12.242  4.754 1.00   0.00 0 . 1
ATOM   5162 O O   . WAT . . 545 ? -41.114 -27.443 36.545 1.00   0.00 0 . 1
ATOM   5163 H H1  . WAT . . 545 ?  9.523 60.658  1.844 1.00   0.00 0 . 1
ATOM   5164 H H1  . WAT . . 545 ? -2.720 24.226 59.098 1.00   0.00 0 . 1
ATOM   5165 H H1  . WAT . . 545 ? -69.657 -12.078  5.686 1.00   0.00 0 . 1
ATOM   5166 H H1  . WAT . . 545 ? -41.879 -27.959 36.294 1.00   0.00 0 . 1
ATOM   5167 H H2  . WAT . . 545 ? 10.853 61.305  2.143 1.00   0.00 0 . 1
ATOM   5168 H H2  . WAT . . 545 ? -3.449 24.223 60.428 1.00   0.00 0 . 1
ATOM   5169 H H2  . WAT . . 545 ? -69.437 -11.371  4.356 1.00   0.00 0 . 1
ATOM   5170 H H2  . WAT . . 545 ? -41.438 -26.857 37.225 1.00   0.00 0 . 1
ATOM   5171 O O   . WAT . . 546 ? 31.388 -47.285 -37.634 1.00   0.00 0 . 1
ATOM   5172 O O   . WAT . . 546 ? -60.212 -7.424 -1.950 1.00   0.00 0 . 1
ATOM   5173 O O   . WAT . . 546 ? -29.961 -22.733 58.559 1.00   0.00 0 . 1
ATOM   5174 O O   . WAT . . 546 ? -21.938 37.263 33.336 1.00   0.00 0 . 1
ATOM   5175 H H1  . WAT . . 546 ? 31.603 -46.612 -36.984 1.00   0.00 0 . 1
ATOM   5176 H H1  . WAT . . 546 ? -61.005 -6.960 -2.242 1.00   0.00 0 . 1
ATOM   5177 H H1  . WAT . . 546 ? -29.914 -22.360 59.443 1.00   0.00 0 . 1
ATOM   5178 H H1  . WAT . . 546 ? -22.653 37.327 32.701 1.00   0.00 0 . 1
ATOM   5179 H H2  . WAT . . 546 ? 31.454 -48.108 -37.162 1.00   0.00 0 . 1
ATOM   5180 H H2  . WAT . . 546 ? -60.021 -8.035 -2.661 1.00   0.00 0 . 1
ATOM   5181 H H2  . WAT . . 546 ? -29.056 -22.996 58.368 1.00   0.00 0 . 1
ATOM   5182 H H2  . WAT . . 546 ? -22.212 36.569 33.932 1.00   0.00 0 . 1
ATOM   5183 O O   . WAT . . 547 ? -24.824 37.513 -18.207 1.00   0.00 0 . 1
ATOM   5184 O O   . WAT . . 547 ? 28.286  0.260 -3.712 1.00   0.00 0 . 1
ATOM   5185 O O   . WAT . . 547 ? -49.687 -12.739 21.135 1.00   0.00 0 . 1
ATOM   5186 O O   . WAT . . 547 ? -46.159 -13.570 -27.866 1.00   0.00 0 . 1
ATOM   5187 H H1  . WAT . . 547 ? -25.411 36.892 -17.773 1.00   0.00 0 . 1
ATOM   5188 H H1  . WAT . . 547 ? 27.492 -0.196 -4.013 1.00   0.00 0 . 1
ATOM   5189 H H1  . WAT . . 547 ? -50.004 -13.437 20.543 1.00   0.00 0 . 1
ATOM   5190 H H1  . WAT . . 547 ? -46.890 -13.223 -27.357 1.00   0.00 0 . 1
ATOM   5191 H H2  . WAT . . 547 ? -24.086 37.611 -17.595 1.00   0.00 0 . 1
ATOM   5192 H H2  . WAT . . 547 ? 28.549 -0.215 -2.925 1.00   0.00 0 . 1
ATOM   5193 H H2  . WAT . . 547 ? -49.806 -13.107 22.010 1.00   0.00 0 . 1
ATOM   5194 H H2  . WAT . . 547 ? -45.468 -12.913 -27.756 1.00   0.00 0 . 1
ATOM   5195 O O   . WAT . . 548 ? -13.739 -40.915 -27.397 1.00   0.00 0 . 1
ATOM   5196 O O   . WAT . . 548 ? 20.607 19.701 -18.432 1.00   0.00 0 . 1
ATOM   5197 O O   . WAT . . 548 ? 35.054 -44.553 13.046 1.00   0.00 0 . 1
ATOM   5198 O O   . WAT . . 548 ? 10.752 24.581 -44.211 1.00   0.00 0 . 1
ATOM   5199 H H1  . WAT . . 548 ? -13.939 -40.836 -26.462 1.00   0.00 0 . 1
ATOM   5200 H H1  . WAT . . 548 ? 21.275 20.082 -19.005 1.00   0.00 0 . 1
ATOM   5201 H H1  . WAT . . 548 ? 35.231 -45.033 13.858 1.00   0.00 0 . 1
ATOM   5202 H H1  . WAT . . 548 ? 10.644 25.112 -45.001 1.00   0.00 0 . 1
ATOM   5203 H H2  . WAT . . 548 ? -14.148 -40.157 -27.796 1.00   0.00 0 . 1
ATOM   5204 H H2  . WAT . . 548 ? 20.035 19.208 -19.026 1.00   0.00 0 . 1
ATOM   5205 H H2  . WAT . . 548 ? 35.797 -44.760 12.486 1.00   0.00 0 . 1
ATOM   5206 H H2  . WAT . . 548 ? 10.227 23.804 -44.365 1.00   0.00 0 . 1
ATOM   5207 O O   . WAT . . 549 ? 46.861 -10.089 21.175 1.00   0.00 0 . 1
ATOM   5208 O O   . WAT . . 549 ? 46.853 -37.316 -3.670 1.00   0.00 0 . 1
ATOM   5209 O O   . WAT . . 549 ? -11.930 49.262 -27.074 1.00   0.00 0 . 1
ATOM   5210 O O   . WAT . . 549 ?  7.894 -6.271 30.368 1.00   0.00 0 . 1
ATOM   5211 H H1  . WAT . . 549 ? 46.065 -9.697 20.836 1.00   0.00 0 . 1
ATOM   5212 H H1  . WAT . . 549 ? 47.269 -36.529 -3.309 1.00   0.00 0 . 1
ATOM   5213 H H1  . WAT . . 549 ? -12.353 50.104 -27.234 1.00   0.00 0 . 1
ATOM   5214 H H1  . WAT . . 549 ?  8.425 -5.573 30.751 1.00   0.00 0 . 1
ATOM   5215 H H2  . WAT . . 549 ? 46.575 -10.702 21.844 1.00   0.00 0 . 1
ATOM   5216 H H2  . WAT . . 549 ? 46.476 -37.029 -4.498 1.00   0.00 0 . 1
ATOM   5217 H H2  . WAT . . 549 ? -11.741 48.914 -27.939 1.00   0.00 0 . 1
ATOM   5218 H H2  . WAT . . 549 ?  7.815 -6.023 29.450 1.00   0.00 0 . 1
ATOM   5219 O O   . WAT . . 550 ? 31.033  9.616 -50.128 1.00   0.00 0 . 1
ATOM   5220 O O   . WAT . . 550 ? 36.149  7.478 -18.873 1.00   0.00 0 . 1
ATOM   5221 O O   . WAT . . 550 ? -50.063 -24.480 -16.602 1.00   0.00 0 . 1
ATOM   5222 O O   . WAT . . 550 ? 35.363 -27.278 -16.328 1.00   0.00 0 . 1
ATOM   5223 H H1  . WAT . . 550 ? 31.094  8.660 -50.211 1.00   0.00 0 . 1
ATOM   5224 H H1  . WAT . . 550 ? 35.602  6.988 -18.252 1.00   0.00 0 . 1
ATOM   5225 H H1  . WAT . . 550 ? -50.402 -25.362 -16.498 1.00   0.00 0 . 1
ATOM   5226 H H1  . WAT . . 550 ? 36.113 -27.659 -16.794 1.00   0.00 0 . 1
ATOM   5227 H H2  . WAT . . 550 ? 31.911  9.927 -50.278 1.00   0.00 0 . 1
ATOM   5228 H H2  . WAT . . 550 ? 36.500  8.204 -18.364 1.00   0.00 0 . 1
ATOM   5229 H H2  . WAT . . 550 ? -49.441 -24.540 -17.323 1.00   0.00 0 . 1
ATOM   5230 H H2  . WAT . . 550 ? 35.638 -26.387 -16.112 1.00   0.00 0 . 1
ATOM   5231 O O   . WAT . . 551 ?  9.138 -42.713 -49.243 1.00   0.00 0 . 1
ATOM   5232 O O   . WAT . . 551 ? 29.442 44.599 34.938 1.00   0.00 0 . 1
ATOM   5233 O O   . WAT . . 551 ? 10.341 41.652 26.069 1.00   0.00 0 . 1
ATOM   5234 O O   . WAT . . 551 ? -41.965 -48.836 -11.881 1.00   0.00 0 . 1
ATOM   5235 H H1  . WAT . . 551 ?  9.148 -43.667 -49.378 1.00   0.00 0 . 1
ATOM   5236 H H1  . WAT . . 551 ? 29.841 44.439 34.092 1.00   0.00 0 . 1
ATOM   5237 H H1  . WAT . . 551 ? 11.045 42.148 25.644 1.00   0.00 0 . 1
ATOM   5238 H H1  . WAT . . 551 ? -41.214 -48.477 -11.399 1.00   0.00 0 . 1
ATOM   5239 H H2  . WAT . . 551 ?  9.991 -42.416 -49.562 1.00   0.00 0 . 1
ATOM   5240 H H2  . WAT . . 551 ? 30.160 44.512 35.568 1.00   0.00 0 . 1
ATOM   5241 H H2  . WAT . . 551 ?  9.536 42.048 25.728 1.00   0.00 0 . 1
ATOM   5242 H H2  . WAT . . 551 ? -42.711 -48.713 -11.303 1.00   0.00 0 . 1
ATOM   5243 O O   . WAT . . 552 ? -25.044  8.807 46.247 1.00   0.00 0 . 1
ATOM   5244 O O   . WAT . . 552 ? 36.566 -23.479 -47.868 1.00   0.00 0 . 1
ATOM   5245 O O   . WAT . . 552 ? 27.776 -48.217 19.291 1.00   0.00 0 . 1
ATOM   5246 O O   . WAT . . 552 ? 12.045  9.835 55.022 1.00   0.00 0 . 1
ATOM   5247 H H1  . WAT . . 552 ? -24.406  8.461 45.636 1.00   0.00 0 . 1
ATOM   5248 H H1  . WAT . . 552 ? 35.620 -23.438 -47.749 1.00   0.00 0 . 1
ATOM   5249 H H1  . WAT . . 552 ? 27.246 -48.918 18.899 1.00   0.00 0 . 1
ATOM   5250 H H1  . WAT . . 552 ? 11.712 10.512 54.437 1.00   0.00 0 . 1
ATOM   5251 H H2  . WAT . . 552 ? -24.814  9.732 46.352 1.00   0.00 0 . 1
ATOM   5252 H H2  . WAT . . 552 ? 36.897 -23.802 -47.041 1.00   0.00 0 . 1
ATOM   5253 H H2  . WAT . . 552 ? 27.396 -47.412 18.929 1.00   0.00 0 . 1
ATOM   5254 H H2  . WAT . . 552 ? 11.267  9.400 55.356 1.00   0.00 0 . 1
ATOM   5255 O O   . WAT . . 553 ? -12.019 10.472 -42.788 1.00   0.00 0 . 1
ATOM   5256 O O   . WAT . . 553 ? -64.248 -27.800 -6.510 1.00   0.00 0 . 1
ATOM   5257 O O   . WAT . . 553 ? 58.472  6.116 -7.389 1.00   0.00 0 . 1
ATOM   5258 O O   . WAT . . 553 ? 28.045 14.625 -31.609 1.00   0.00 0 . 1
ATOM   5259 H H1  . WAT . . 553 ? -12.373  9.676 -43.187 1.00   0.00 0 . 1
ATOM   5260 H H1  . WAT . . 553 ? -64.813 -28.236 -5.873 1.00   0.00 0 . 1
ATOM   5261 H H1  . WAT . . 553 ? 58.803  6.896 -7.836 1.00   0.00 0 . 1
ATOM   5262 H H1  . WAT . . 553 ? 28.896 14.419 -32.002 1.00   0.00 0 . 1
ATOM   5263 H H2  . WAT . . 553 ? -12.546 11.174 -43.156 1.00   0.00 0 . 1
ATOM   5264 H H2  . WAT . . 553 ? -64.372 -28.293 -7.319 1.00   0.00 0 . 1
ATOM   5265 H H2  . WAT . . 553 ? 58.980  6.079 -6.571 1.00   0.00 0 . 1
ATOM   5266 H H2  . WAT . . 553 ? 27.778 15.438 -32.045 1.00   0.00 0 . 1
ATOM   5267 O O   . WAT . . 554 ?  3.921 40.399 45.735 1.00   0.00 0 . 1
ATOM   5268 O O   . WAT . . 554 ? -1.275 14.921 39.254 1.00   0.00 0 . 1
ATOM   5269 O O   . WAT . . 554 ? 55.969 13.084 -8.174 1.00   0.00 0 . 1
ATOM   5270 O O   . WAT . . 554 ? -23.332 34.906 51.217 1.00   0.00 0 . 1
ATOM   5271 H H1  . WAT . . 554 ?  4.160 39.701 46.348 1.00   0.00 0 . 1
ATOM   5272 H H1  . WAT . . 554 ? -1.797 15.604 39.665 1.00   0.00 0 . 1
ATOM   5273 H H1  . WAT . . 554 ? 55.712 12.980 -9.088 1.00   0.00 0 . 1
ATOM   5274 H H1  . WAT . . 554 ? -22.536 34.540 50.840 1.00   0.00 0 . 1
ATOM   5275 H H2  . WAT . . 554 ?  4.344 40.146 44.915 1.00   0.00 0 . 1
ATOM   5276 H H2  . WAT . . 554 ? -1.423 14.144 39.800 1.00   0.00 0 . 1
ATOM   5277 H H2  . WAT . . 554 ? 55.172 13.384 -7.729 1.00   0.00 0 . 1
ATOM   5278 H H2  . WAT . . 554 ? -23.820 35.252 50.468 1.00   0.00 0 . 1
ATOM   5279 O O   . WAT . . 555 ? 29.521 50.518 -12.091 1.00   0.00 0 . 1
ATOM   5280 O O   . WAT . . 555 ?  0.002 42.681 51.612 1.00   0.00 0 . 1
ATOM   5281 O O   . WAT . . 555 ? 57.186 -6.378 -20.374 1.00   0.00 0 . 1
ATOM   5282 O O   . WAT . . 555 ? -12.280 -49.247  3.933 1.00   0.00 0 . 1
ATOM   5283 H H1  . WAT . . 555 ? 29.718 49.578 -12.046 1.00   0.00 0 . 1
ATOM   5284 H H1  . WAT . . 555 ?  0.338 43.463 51.186 1.00   0.00 0 . 1
ATOM   5285 H H1  . WAT . . 555 ? 56.391 -6.274 -19.843 1.00   0.00 0 . 1
ATOM   5286 H H1  . WAT . . 555 ? -12.516 -49.829  4.658 1.00   0.00 0 . 1
ATOM   5287 H H2  . WAT . . 555 ? 29.882 50.880 -11.278 1.00   0.00 0 . 1
ATOM   5288 H H2  . WAT . . 555 ? -0.595 42.289 50.969 1.00   0.00 0 . 1
ATOM   5289 H H2  . WAT . . 555 ? 57.763 -6.911 -19.837 1.00   0.00 0 . 1
ATOM   5290 H H2  . WAT . . 555 ? -11.458 -48.836  4.230 1.00   0.00 0 . 1
ATOM   5291 O O   . WAT . . 556 ? 34.738  4.919 -32.336 1.00   0.00 0 . 1
ATOM   5292 O O   . WAT . . 556 ? -15.674  8.950 -21.488 1.00   0.00 0 . 1
ATOM   5293 O O   . WAT . . 556 ?  5.377 22.206 24.834 1.00   0.00 0 . 1
ATOM   5294 O O   . WAT . . 556 ? 38.694 40.213 -5.149 1.00   0.00 0 . 1
ATOM   5295 H H1  . WAT . . 556 ? 34.969  5.192 -31.455 1.00   0.00 0 . 1
ATOM   5296 H H1  . WAT . . 556 ? -15.505  9.881 -21.667 1.00   0.00 0 . 1
ATOM   5297 H H1  . WAT . . 556 ?  5.169 22.910 25.457 1.00   0.00 0 . 1
ATOM   5298 H H1  . WAT . . 556 ? 38.079 39.507 -4.930 1.00   0.00 0 . 1
ATOM   5299 H H2  . WAT . . 556 ? 35.405  5.301 -32.899 1.00   0.00 0 . 1
ATOM   5300 H H2  . WAT . . 556 ? -16.585  8.814 -21.728 1.00   0.00 0 . 1
ATOM   5301 H H2  . WAT . . 556 ?  6.291 21.984 25.021 1.00   0.00 0 . 1
ATOM   5302 H H2  . WAT . . 556 ? 39.437 40.064 -4.573 1.00   0.00 0 . 1
ATOM   5303 O O   . WAT . . 557 ? -38.603 -7.826 47.600 1.00   0.00 0 . 1
ATOM   5304 O O   . WAT . . 557 ? -51.179  7.293 -38.153 1.00   0.00 0 . 1
ATOM   5305 O O   . WAT . . 557 ? -24.795 -59.618  6.733 1.00   0.00 0 . 1
ATOM   5306 O O   . WAT . . 557 ? -46.901 48.606 30.542 1.00   0.00 0 . 1
ATOM   5307 H H1  . WAT . . 557 ? -39.335 -7.852 46.983 1.00   0.00 0 . 1
ATOM   5308 H H1  . WAT . . 557 ? -50.229  7.153 -38.260 1.00   0.00 0 . 1
ATOM   5309 H H1  . WAT . . 557 ? -24.850 -60.282  7.417 1.00   0.00 0 . 1
ATOM   5310 H H1  . WAT . . 557 ? -46.628 49.004 29.711 1.00   0.00 0 . 1
ATOM   5311 H H2  . WAT . . 557 ? -38.014 -7.160 47.260 1.00   0.00 0 . 1
ATOM   5312 H H2  . WAT . . 557 ? -51.474  6.526 -37.660 1.00   0.00 0 . 1
ATOM   5313 H H2  . WAT . . 557 ? -24.457 -60.079  5.975 1.00   0.00 0 . 1
ATOM   5314 H H2  . WAT . . 557 ? -47.618 48.016 30.297 1.00   0.00 0 . 1
ATOM   5315 O O   . WAT . . 558 ? -28.366 -5.838 22.882 1.00   0.00 0 . 1
ATOM   5316 O O   . WAT . . 558 ? -3.134 39.224 -33.016 1.00   0.00 0 . 1
ATOM   5317 O O   . WAT . . 558 ? 37.168 -12.158 45.850 1.00   0.00 0 . 1
ATOM   5318 O O   . WAT . . 558 ? -38.495 43.380 -35.611 1.00   0.00 0 . 1
ATOM   5319 H H1  . WAT . . 558 ? -28.093 -4.935 22.729 1.00   0.00 0 . 1
ATOM   5320 H H1  . WAT . . 558 ? -3.497 40.063 -32.725 1.00   0.00 0 . 1
ATOM   5321 H H1  . WAT . . 558 ? 37.296 -13.031 46.231 1.00   0.00 0 . 1
ATOM   5322 H H1  . WAT . . 558 ? -38.166 43.864 -36.367 1.00   0.00 0 . 1
ATOM   5323 H H2  . WAT . . 558 ? -27.561 -6.308 23.084 1.00   0.00 0 . 1
ATOM   5324 H H2  . WAT . . 558 ? -2.915 38.771 -32.201 1.00   0.00 0 . 1
ATOM   5325 H H2  . WAT . . 558 ? 36.291 -12.186 45.476 1.00   0.00 0 . 1
ATOM   5326 H H2  . WAT . . 558 ? -38.806 44.057 -35.012 1.00   0.00 0 . 1
ATOM   5327 O O   . WAT . . 559 ? 36.156 -36.838  0.357 1.00   0.00 0 . 1
ATOM   5328 O O   . WAT . . 559 ? -33.341  0.031 43.688 1.00   0.00 0 . 1
ATOM   5329 O O   . WAT . . 559 ? -23.664 44.331 -16.740 1.00   0.00 0 . 1
ATOM   5330 O O   . WAT . . 559 ? -60.166 -6.534 11.460 1.00   0.00 0 . 1
ATOM   5331 H H1  . WAT . . 559 ? 35.338 -36.816  0.861 1.00   0.00 0 . 1
ATOM   5332 H H1  . WAT . . 559 ? -32.387  0.063 43.794 1.00   0.00 0 . 1
ATOM   5333 H H1  . WAT . . 559 ? -23.659 43.621 -17.392 1.00   0.00 0 . 1
ATOM   5334 H H1  . WAT . . 559 ? -59.283 -6.211 11.622 1.00   0.00 0 . 1
ATOM   5335 H H2  . WAT . . 559 ? 36.810 -36.456  0.940 1.00   0.00 0 . 1
ATOM   5336 H H2  . WAT . . 559 ? -33.662 -0.233 44.553 1.00   0.00 0 . 1
ATOM   5337 H H2  . WAT . . 559 ? -22.829 44.245 -16.286 1.00   0.00 0 . 1
ATOM   5338 H H2  . WAT . . 559 ? -60.454 -6.070 10.672 1.00   0.00 0 . 1
ATOM   5339 O O   . WAT . . 560 ? -2.719  5.962 44.141 1.00   0.00 0 . 1
ATOM   5340 O O   . WAT . . 560 ? -12.987  5.358 35.917 1.00   0.00 0 . 1
ATOM   5341 O O   . WAT . . 560 ?  0.527 15.438 -40.755 1.00   0.00 0 . 1
ATOM   5342 O O   . WAT . . 560 ? -41.645 18.327 -10.674 1.00   0.00 0 . 1
ATOM   5343 H H1  . WAT . . 560 ? -3.168  5.123 44.224 1.00   0.00 0 . 1
ATOM   5344 H H1  . WAT . . 560 ? -13.760  5.511 36.473 1.00   0.00 0 . 1
ATOM   5345 H H1  . WAT . . 560 ?  0.392 14.694 -40.173 1.00   0.00 0 . 1
ATOM   5346 H H1  . WAT . . 560 ? -40.933 18.822 -11.087 1.00   0.00 0 . 1
ATOM   5347 H H2  . WAT . . 560 ? -2.118  5.994 44.878 1.00   0.00 0 . 1
ATOM   5348 H H2  . WAT . . 560 ? -12.809  4.426 36.040 1.00   0.00 0 . 1
ATOM   5349 H H2  . WAT . . 560 ?  0.073 15.213 -41.565 1.00   0.00 0 . 1
ATOM   5350 H H2  . WAT . . 560 ? -41.852 17.633 -11.297 1.00   0.00 0 . 1
ATOM   5351 O O   . WAT . . 561 ? -25.531 39.551  2.291 1.00   0.00 0 . 1
ATOM   5352 O O   . WAT . . 561 ? 45.363 30.015 37.376 1.00   0.00 0 . 1
ATOM   5353 O O   . WAT . . 561 ? 31.277 -7.320 32.998 1.00   0.00 0 . 1
ATOM   5354 O O   . WAT . . 561 ? 24.837 27.774 -28.723 1.00   0.00 0 . 1
ATOM   5355 H H1  . WAT . . 561 ? -25.946 40.414  2.368 1.00   0.00 0 . 1
ATOM   5356 H H1  . WAT . . 561 ? 46.135 29.657 37.807 1.00   0.00 0 . 1
ATOM   5357 H H1  . WAT . . 561 ? 30.746 -7.558 32.249 1.00   0.00 0 . 1
ATOM   5358 H H1  . WAT . . 561 ? 24.675 26.938 -29.148 1.00   0.00 0 . 1
ATOM   5359 H H2  . WAT . . 561 ? -25.922 39.182  1.495 1.00   0.00 0 . 1
ATOM   5360 H H2  . WAT . . 561 ? 45.694 30.415 36.577 1.00   0.00 0 . 1
ATOM   5361 H H2  . WAT . . 561 ? 30.636 -7.105 33.680 1.00   0.00 0 . 1
ATOM   5362 H H2  . WAT . . 561 ? 24.129 27.870 -28.079 1.00   0.00 0 . 1
ATOM   5363 O O   . WAT . . 562 ? 11.820 12.197 31.155 1.00   0.00 0 . 1
ATOM   5364 O O   . WAT . . 562 ? -23.059 11.649  0.972 1.00   0.00 0 . 1
ATOM   5365 O O   . WAT . . 562 ? -48.049 36.910 -8.557 1.00   0.00 0 . 1
ATOM   5366 O O   . WAT . . 562 ? -12.231 24.296 -36.173 1.00   0.00 0 . 1
ATOM   5367 H H1  . WAT . . 562 ? 11.492 11.571 30.502 1.00   0.00 0 . 1
ATOM   5368 H H1  . WAT . . 562 ? -22.791 11.710  0.060 1.00   0.00 0 . 1
ATOM   5369 H H1  . WAT . . 562 ? -48.304 36.768 -7.645 1.00   0.00 0 . 1
ATOM   5370 H H1  . WAT . . 562 ? -12.278 25.034 -36.789 1.00   0.00 0 . 1
ATOM   5371 H H2  . WAT . . 562 ? 11.044 12.501 31.612 1.00   0.00 0 . 1
ATOM   5372 H H2  . WAT . . 562 ? -22.241 11.543  1.458 1.00   0.00 0 . 1
ATOM   5373 H H2  . WAT . . 562 ? -47.532 36.147 -8.783 1.00   0.00 0 . 1
ATOM   5374 H H2  . WAT . . 562 ? -13.031 23.794 -36.360 1.00   0.00 0 . 1
ATOM   5375 O O   . WAT . . 563 ? -52.032  7.709 32.378 1.00   0.00 0 . 1
ATOM   5376 O O   . WAT . . 563 ? 40.978  4.597 -5.244 1.00   0.00 0 . 1
ATOM   5377 O O   . WAT . . 563 ? -3.829 26.970 36.139 1.00   0.00 0 . 1
ATOM   5378 O O   . WAT . . 563 ? -36.931 49.028 20.675 1.00   0.00 0 . 1
ATOM   5379 H H1  . WAT . . 563 ? -52.822  8.228 32.544 1.00   0.00 0 . 1
ATOM   5380 H H1  . WAT . . 563 ? 41.436  5.410 -5.037 1.00   0.00 0 . 1
ATOM   5381 H H1  . WAT . . 563 ? -3.111 26.811 35.533 1.00   0.00 0 . 1
ATOM   5382 H H1  . WAT . . 563 ? -36.024 49.322 20.712 1.00   0.00 0 . 1
ATOM   5383 H H2  . WAT . . 563 ? -51.454  7.915 33.112 1.00   0.00 0 . 1
ATOM   5384 H H2  . WAT . . 563 ? 41.674  3.931 -5.269 1.00   0.00 0 . 1
ATOM   5385 H H2  . WAT . . 563 ? -4.437 27.526 35.664 1.00   0.00 0 . 1
ATOM   5386 H H2  . WAT . . 563 ? -37.203 49.217 19.775 1.00   0.00 0 . 1
ATOM   5387 O O   . WAT . . 564 ? -17.915 -55.737 -6.688 1.00   0.00 0 . 1
ATOM   5388 O O   . WAT . . 564 ? -35.036 -31.632  2.393 1.00   0.00 0 . 1
ATOM   5389 O O   . WAT . . 564 ? 29.346 15.672 33.404 1.00   0.00 0 . 1
ATOM   5390 O O   . WAT . . 564 ? -18.415  6.105 45.891 1.00   0.00 0 . 1
ATOM   5391 H H1  . WAT . . 564 ? -18.074 -56.666 -6.539 1.00   0.00 0 . 1
ATOM   5392 H H1  . WAT . . 564 ? -34.152 -31.740  2.757 1.00   0.00 0 . 1
ATOM   5393 H H1  . WAT . . 564 ? 30.076 15.573 32.796 1.00   0.00 0 . 1
ATOM   5394 H H1  . WAT . . 564 ? -17.535  6.076 46.258 1.00   0.00 0 . 1
ATOM   5395 H H2  . WAT . . 564 ? -18.032 -55.322 -5.835 1.00   0.00 0 . 1
ATOM   5396 H H2  . WAT . . 564 ? -35.273 -30.732  2.632 1.00   0.00 0 . 1
ATOM   5397 H H2  . WAT . . 564 ? 28.857 14.848 33.330 1.00   0.00 0 . 1
ATOM   5398 H H2  . WAT . . 564 ? -18.995  5.977 46.643 1.00   0.00 0 . 1
ATOM   5399 O O   . WAT . . 565 ? 35.450 -3.864 -26.745 1.00   0.00 0 . 1
ATOM   5400 O O   . WAT . . 565 ? -34.620 54.495 -8.565 1.00   0.00 0 . 1
ATOM   5401 O O   . WAT . . 565 ? 15.600 -31.284 -26.776 1.00   0.00 0 . 1
ATOM   5402 O O   . WAT . . 565 ? 24.780 33.906 -21.917 1.00   0.00 0 . 1
ATOM   5403 H H1  . WAT . . 565 ? 34.505 -3.960 -26.657 1.00   0.00 0 . 1
ATOM   5404 H H1  . WAT . . 565 ? -33.681 54.599 -8.385 1.00   0.00 0 . 1
ATOM   5405 H H1  . WAT . . 565 ? 16.053 -32.052 -27.138 1.00   0.00 0 . 1
ATOM   5406 H H1  . WAT . . 565 ? 25.163 34.736 -21.656 1.00   0.00 0 . 1
[truncated: 8,930,508 more chars]
