# Supplementary material for: Watching the release of a photopharmacological drug from tubulin using time-resolved serial crystallography
Source: Nat Commun. 2023 Feb 17;14:903. doi: 10.1038/s41467-023-36481-5 (PMC9936131; doi:10.1038/s41467-023-36481-5)
Supplement: Supplementary file 5 — Supplementary Data 2 [file 41467_2023_36481_MOESM5_ESM.cif]

# generated by PyMOL 2.5.2
#
data_0-boxStart
_entry.id 0-boxStart
#
_cell.entry_id 0-boxStart
_cell.length_a 119.977
_cell.length_b 119.977
_cell.length_c 119.977
_cell.angle_alpha 109.47
_cell.angle_beta  109.47
_cell.angle_gamma 109.47
_symmetry.entry_id 0-boxStart
_symmetry.space_group_name_H-M 'P 1'
#
loop_
_atom_site.group_PDB
_atom_site.id
_atom_site.type_symbol
_atom_site.label_atom_id
_atom_site.label_alt_id
_atom_site.label_comp_id
_atom_site.label_asym_id
_atom_site.label_entity_id
_atom_site.label_seq_id
_atom_site.pdbx_PDB_ins_code
_atom_site.Cartn_x
_atom_site.Cartn_y
_atom_site.Cartn_z
_atom_site.occupancy
_atom_site.B_iso_or_equiv
_atom_site.pdbx_formal_charge
_atom_site.auth_asym_id
_atom_site.pdbx_PDB_model_num
ATOM   1   N N   . MET . . 1 ? -36.616 -20.285 -0.068 1.00   0.00 0 . 1
ATOM   2   C CA  . MET . . 1 ? -35.694 -19.280 -0.583 1.00   0.00 0 . 1
ATOM   3   C C   . MET . . 1 ? -35.773 -18.002  0.249 1.00   0.00 0 . 1
ATOM   4   O O   . MET . . 1 ? -36.775 -17.288  0.212 1.00   0.00 0 . 1
ATOM   5   C CB  . MET . . 1 ? -35.995 -18.979 -2.056 1.00   0.00 0 . 1
ATOM   6   C CG  . MET . . 1 ? -34.875 -18.255 -2.795 1.00   0.00 0 . 1
ATOM   7   S SD  . MET . . 1 ? -34.788 -16.482 -2.466 1.00   0.00 0 . 1
ATOM   8   C CE  . MET . . 1 ? -36.069 -15.863 -3.553 1.00   0.00 0 . 1
ATOM   9   H HA  . MET . . 1 ? -34.681 -19.674 -0.512 1.00   0.00 0 . 1
ATOM   10  H HB2 . MET . . 1 ? -36.226 -19.910 -2.574 1.00   0.00 0 . 1
ATOM   11  H HB3 . MET . . 1 ? -36.912 -18.393 -2.126 1.00   0.00 0 . 1
ATOM   12  H HG2 . MET . . 1 ? -33.920 -18.715 -2.544 1.00   0.00 0 . 1
ATOM   13  H HG3 . MET . . 1 ? -34.985 -18.418 -3.868 1.00   0.00 0 . 1
ATOM   14  H HE1 . MET . . 1 ? -36.134 -14.780 -3.460 1.00   0.00 0 . 1
ATOM   15  H HE2 . MET . . 1 ? -35.830 -16.125 -4.584 1.00   0.00 0 . 1
ATOM   16  H HE3 . MET . . 1 ? -37.025 -16.308 -3.279 1.00   0.00 0 . 1
ATOM   17  H H1  . MET . . 1 ? -37.108 -19.914  0.731 1.00   0.00 0 . 1
ATOM   18  H H2  . MET . . 1 ? -36.263 -21.175  0.254 1.00   0.00 0 . 1
ATOM   19  H H3  . MET . . 1 ? -37.299 -20.470 -0.789 1.00   0.00 0 . 1
ATOM   20  N N   . ARG . . 2 ? -34.713 -17.726  1.006 1.00   0.00 0 . 1
ATOM   21  C CA  . ARG . . 2 ? -34.601 -16.513  1.804 1.00   0.00 0 . 1
ATOM   22  C C   . ARG . . 2 ? -33.348 -15.760  1.383 1.00   0.00 0 . 1
ATOM   23  O O   . ARG . . 2 ? -32.252 -16.329  1.368 1.00   0.00 0 . 1
ATOM   24  C CB  . ARG . . 2 ? -34.554 -16.832  3.299 1.00   0.00 0 . 1
ATOM   25  C CG  . ARG . . 2 ? -35.720 -17.668  3.799 1.00   0.00 0 . 1
ATOM   26  C CD  . ARG . . 2 ? -35.836 -17.570  5.310 1.00   0.00 0 . 1
ATOM   27  N NE  . ARG . . 2 ? -36.222 -16.227  5.727 1.00   0.00 0 . 1
ATOM   28  C CZ  . ARG . . 2 ? -36.043 -15.738  6.946 1.00   0.00 0 . 1
ATOM   29  N NH1 . ARG . . 2 ? -35.464 -16.450  7.900 1.00   0.00 1 . 1
ATOM   30  N NH2 . ARG . . 2 ? -36.447 -14.499  7.214 1.00   0.00 0 . 1
ATOM   31  H H   . ARG . . 2 ? -33.938 -18.373  1.044 1.00   0.00 0 . 1
ATOM   32  H HA  . ARG . . 2 ? -35.470 -15.884  1.608 1.00   0.00 0 . 1
ATOM   33  H HB2 . ARG . . 2 ? -33.618 -17.341  3.530 1.00   0.00 0 . 1
ATOM   34  H HB3 . ARG . . 2 ? -34.508 -15.901  3.865 1.00   0.00 0 . 1
ATOM   35  H HG2 . ARG . . 2 ? -36.644 -17.315  3.340 1.00   0.00 0 . 1
ATOM   36  H HG3 . ARG . . 2 ? -35.569 -18.709  3.513 1.00   0.00 0 . 1
ATOM   37  H HD2 . ARG . . 2 ? -36.578 -18.286  5.664 1.00   0.00 0 . 1
ATOM   38  H HD3 . ARG . . 2 ? -34.881 -17.830  5.765 1.00   0.00 0 . 1
ATOM   39  H HE  . ARG . . 2 ? -36.652 -15.658  5.012 1.00   0.00 0 . 1
ATOM   40  H HH11 . ARG . . 2 ? -35.146 -17.389  7.706 1.00   0.00 0 . 1
ATOM   41  H HH12 . ARG . . 2 ? -35.339 -16.054  8.820 1.00   0.00 0 . 1
ATOM   42  H HH21 . ARG . . 2 ? -36.885 -13.943  6.494 1.00   0.00 0 . 1
ATOM   43  H HH22 . ARG . . 2 ? -36.316 -14.114  8.140 1.00   0.00 0 . 1
ATOM   44  N N   . GLU . . 3 ? -33.512 -14.480  1.061 1.00   0.00 0 . 1
ATOM   45  C CA  . GLU . . 3 ? -32.439 -13.706  0.454 1.00   0.00 0 . 1
ATOM   46  C C   . GLU . . 3 ? -31.325 -13.401  1.453 1.00   0.00 0 . 1
ATOM   47  O O   . GLU . . 3 ? -31.559 -13.203  2.648 1.00   0.00 0 . 1
ATOM   48  C CB  . GLU . . 3 ? -32.990 -12.400 -0.117 1.00   0.00 0 . 1
ATOM   49  C CG  . GLU . . 3 ? -34.027 -12.575 -1.224 1.00   0.00 0 . 1
ATOM   50  C CD  . GLU . . 3 ? -35.449 -12.721 -0.701 1.00   0.00 0 . 1
ATOM   51  O OE1 . GLU . . 3 ? -35.632 -12.975  0.509 1.00   0.00 0 . 1
ATOM   52  O OE2 . GLU . . 3 ? -36.388 -12.571 -1.510 1.00   0.00 -1 . 1
ATOM   53  H H   . GLU . . 3 ? -34.396 -14.025  1.236 1.00   0.00 0 . 1
ATOM   54  H HA  . GLU . . 3 ? -32.017 -14.288 -0.365 1.00   0.00 0 . 1
ATOM   55  H HB2 . GLU . . 3 ? -33.420 -11.806  0.689 1.00   0.00 0 . 1
ATOM   56  H HB3 . GLU . . 3 ? -32.165 -11.792 -0.490 1.00   0.00 0 . 1
ATOM   57  H HG2 . GLU . . 3 ? -33.977 -11.726 -1.905 1.00   0.00 0 . 1
ATOM   58  H HG3 . GLU . . 3 ? -33.771 -13.448 -1.824 1.00   0.00 0 . 1
ATOM   59  N N   . CYS . . 4 ? -30.095 -13.366  0.941 1.00   0.00 0 . 1
ATOM   60  C CA  . CYS . . 4 ? -28.929 -12.895  1.678 1.00   0.00 0 . 1
ATOM   61  C C   . CYS . . 4 ? -28.294 -11.756  0.899 1.00   0.00 0 . 1
ATOM   62  O O   . CYS . . 4 ? -28.076 -11.875 -0.311 1.00   0.00 0 . 1
ATOM   63  C CB  . CYS . . 4 ? -27.898 -14.008  1.890 1.00   0.00 0 . 1
ATOM   64  S SG  . CYS . . 4 ? -28.367 -15.296  3.060 1.00   0.00 0 . 1
ATOM   65  H H   . CYS . . 4 ? -29.934 -13.677 -0.006 1.00   0.00 0 . 1
ATOM   66  H HA  . CYS . . 4 ? -29.252 -12.523  2.649 1.00   0.00 0 . 1
ATOM   67  H HB2 . CYS . . 4 ? -27.658 -14.464  0.930 1.00   0.00 0 . 1
ATOM   68  H HB3 . CYS . . 4 ? -26.951 -13.567  2.202 1.00   0.00 0 . 1
ATOM   69  H HG  . CYS . . 4 ? -29.186 -16.166  2.461 1.00   0.00 0 . 1
ATOM   70  N N   . ILE . . 5 ? -27.996 -10.658  1.589 1.00   0.00 0 . 1
ATOM   71  C CA  . ILE . . 5 ? -27.339 -9.505  0.982 1.00   0.00 0 . 1
ATOM   72  C C   . ILE . . 5 ? -25.878 -9.500  1.403 1.00   0.00 0 . 1
ATOM   73  O O   . ILE . . 5 ? -25.553 -9.730  2.576 1.00   0.00 0 . 1
ATOM   74  C CB  . ILE . . 5 ? -28.035 -8.189  1.376 1.00   0.00 0 . 1
ATOM   75  C CG1 . ILE . . 5 ? -29.521 -8.243  1.021 1.00   0.00 0 . 1
ATOM   76  C CG2 . ILE . . 5 ? -27.369 -7.006  0.683 1.00   0.00 0 . 1
ATOM   77  C CD1 . ILE . . 5 ? -30.286 -6.999  1.416 1.00   0.00 0 . 1
ATOM   78  H H   . ILE . . 5 ? -28.224 -10.601  2.571 1.00   0.00 0 . 1
ATOM   79  H HA  . ILE . . 5 ? -27.387 -9.611 -0.101 1.00   0.00 0 . 1
ATOM   80  H HB  . ILE . . 5 ? -27.940 -8.056  2.453 1.00   0.00 0 . 1
ATOM   81  H HG12 . ILE . . 5 ? -29.632 -8.411 -0.050 1.00   0.00 0 . 1
ATOM   82  H HG13 . ILE . . 5 ? -29.975 -9.113  1.498 1.00   0.00 0 . 1
ATOM   83  H HG21 . ILE . . 5 ? -27.873 -6.084  0.973 1.00   0.00 0 . 1
ATOM   84  H HG22 . ILE . . 5 ? -26.321 -6.955  0.977 1.00   0.00 0 . 1
ATOM   85  H HG23 . ILE . . 5 ? -27.436 -7.132 -0.397 1.00   0.00 0 . 1
ATOM   86  H HD11 . ILE . . 5 ? -31.333 -7.110  1.134 1.00   0.00 0 . 1
ATOM   87  H HD12 . ILE . . 5 ? -30.215 -6.855  2.494 1.00   0.00 0 . 1
ATOM   88  H HD13 . ILE . . 5 ? -29.863 -6.135  0.905 1.00   0.00 0 . 1
ATOM   89  N N   . SER . . 6 ? -24.994 -9.248  0.444 1.00   0.00 0 . 1
ATOM   90  C CA  . SER . . 6 ? -23.558 -9.201  0.682 1.00   0.00 0 . 1
ATOM   91  C C   . SER . . 6 ? -23.092 -7.754  0.616 1.00   0.00 0 . 1
ATOM   92  O O   . SER . . 6 ? -23.472 -7.019 -0.301 1.00   0.00 0 . 1
ATOM   93  C CB  . SER . . 6 ? -22.808 -10.053 -0.344 1.00   0.00 0 . 1
ATOM   94  O OG  . SER . . 6 ? -23.347 -11.362 -0.407 1.00   0.00 0 . 1
ATOM   95  H H   . SER . . 6 ? -25.308 -9.078 -0.501 1.00   0.00 0 . 1
ATOM   96  H HA  . SER . . 6 ? -23.354 -9.591  1.679 1.00   0.00 0 . 1
ATOM   97  H HB2 . SER . . 6 ? -22.878 -9.584 -1.325 1.00   0.00 0 . 1
ATOM   98  H HB3 . SER . . 6 ? -21.755 -10.107 -0.069 1.00   0.00 0 . 1
ATOM   99  H HG  . SER . . 6 ? -24.272 -11.316 -0.661 1.00   0.00 0 . 1
ATOM   100 N N   . ILE . . 7 ? -22.276 -7.349  1.586 1.00   0.00 0 . 1
ATOM   101 C CA  . ILE . . 7 ? -21.774 -5.982  1.691 1.00   0.00 0 . 1
ATOM   102 C C   . ILE . . 7 ? -20.252 -6.037  1.722 1.00   0.00 0 . 1
ATOM   103 O O   . ILE . . 7 ? -19.668 -6.692  2.595 1.00   0.00 0 . 1
ATOM   104 C CB  . ILE . . 7 ? -22.315 -5.271  2.940 1.00   0.00 0 . 1
ATOM   105 C CG1 . ILE . . 7 ? -23.833 -5.439  3.036 1.00   0.00 0 . 1
ATOM   106 C CG2 . ILE . . 7 ? -21.926 -3.796  2.923 1.00   0.00 0 . 1
ATOM   107 C CD1 . ILE . . 7 ? -24.402 -5.057  4.392 1.00   0.00 0 . 1
ATOM   108 H H   . ILE . . 7 ? -21.975 -8.001  2.297 1.00   0.00 0 . 1
ATOM   109 H HA  . ILE . . 7 ? -22.087 -5.426  0.808 1.00   0.00 0 . 1
ATOM   110 H HB  . ILE . . 7 ? -21.864 -5.733  3.819 1.00   0.00 0 . 1
ATOM   111 H HG12 . ILE . . 7 ? -24.313 -4.842  2.260 1.00   0.00 0 . 1
ATOM   112 H HG13 . ILE . . 7 ? -24.097 -6.473  2.811 1.00   0.00 0 . 1
ATOM   113 H HG21 . ILE . . 7 ? -22.317 -3.306  3.815 1.00   0.00 0 . 1
ATOM   114 H HG22 . ILE . . 7 ? -20.840 -3.707  2.907 1.00   0.00 0 . 1
ATOM   115 H HG23 . ILE . . 7 ? -22.342 -3.320  2.036 1.00   0.00 0 . 1
ATOM   116 H HD11 . ILE . . 7 ? -25.483 -5.202  4.386 1.00   0.00 0 . 1
ATOM   117 H HD12 . ILE . . 7 ? -23.956 -5.685  5.164 1.00   0.00 0 . 1
ATOM   118 H HD13 . ILE . . 7 ? -24.177 -4.012  4.600 1.00   0.00 0 . 1
ATOM   119 N N   . HID . . 8 ? -19.610 -5.336  0.785 1.00   0.00 0 . 1
ATOM   120 C CA  . HID . . 8 ? -18.158 -5.360  0.626 1.00   0.00 0 . 1
ATOM   121 C C   . HID . . 8 ? -17.600 -3.979  0.960 1.00   0.00 0 . 1
ATOM   122 O O   . HID . . 8 ? -17.854 -3.009  0.237 1.00   0.00 0 . 1
ATOM   123 C CB  . HID . . 8 ? -17.788 -5.786 -0.790 1.00   0.00 0 . 1
ATOM   124 C CG  . HID . . 8 ? -18.495 -7.023 -1.244 1.00   0.00 0 . 1
ATOM   125 C CD2 . HID . . 8 ? -19.631 -7.188 -1.963 1.00   0.00 0 . 1
ATOM   126 N ND1 . HID . . 8 ? -18.044 -8.291 -0.946 1.00   0.00 0 . 1
ATOM   127 C CE1 . HID . . 8 ? -18.866 -9.183 -1.468 1.00   0.00 0 . 1
ATOM   128 N NE2 . HID . . 8 ? -19.837 -8.540 -2.091 1.00   0.00 0 . 1
ATOM   129 H H   . HID . . 8 ? -20.131 -4.755  0.144 1.00   0.00 0 . 1
ATOM   130 H HA  . HID . . 8 ? -17.742 -6.083  1.329 1.00   0.00 0 . 1
ATOM   131 H HB2 . HID . . 8 ? -18.003 -4.972 -1.481 1.00   0.00 0 . 1
ATOM   132 H HB3 . HID . . 8 ? -16.711 -5.942 -0.851 1.00   0.00 0 . 1
ATOM   133 H HD1 . HID . . 8 ? -17.200 -8.412 -0.403 1.00   0.00 0 . 1
ATOM   134 H HD2 . HID . . 8 ? -20.179 -6.325 -2.312 1.00   0.00 0 . 1
ATOM   135 H HE1 . HID . . 8 ? -18.672 -10.238 -1.339 1.00   0.00 0 . 1
ATOM   136 N N   . VAL . . 9 ? -16.826 -3.899  2.038 1.00   0.00 0 . 1
ATOM   137 C CA  . VAL . . 9 ? -16.420 -2.631  2.637 1.00   0.00 0 . 1
ATOM   138 C C   . VAL . . 9 ? -14.914 -2.474  2.485 1.00   0.00 0 . 1
ATOM   139 O O   . VAL . . 9 ? -14.139 -3.291  2.998 1.00   0.00 0 . 1
ATOM   140 C CB  . VAL . . 9 ? -16.830 -2.554  4.115 1.00   0.00 0 . 1
ATOM   141 C CG1 . VAL . . 9 ? -16.374 -1.238  4.728 1.00   0.00 0 . 1
ATOM   142 C CG2 . VAL . . 9 ? -18.330 -2.726  4.255 1.00   0.00 0 . 1
ATOM   143 H H   . VAL . . 9 ? -16.489 -4.741  2.483 1.00   0.00 0 . 1
ATOM   144 H HA  . VAL . . 9 ? -16.910 -1.820  2.099 1.00   0.00 0 . 1
ATOM   145 H HB  . VAL . . 9 ? -16.340 -3.368  4.650 1.00   0.00 0 . 1
ATOM   146 H HG11 . VAL . . 9 ? -16.673 -1.201  5.775 1.00   0.00 0 . 1
ATOM   147 H HG12 . VAL . . 9 ? -15.289 -1.160  4.657 1.00   0.00 0 . 1
ATOM   148 H HG13 . VAL . . 9 ? -16.833 -0.408  4.189 1.00   0.00 0 . 1
ATOM   149 H HG21 . VAL . . 9 ? -18.607 -2.670  5.308 1.00   0.00 0 . 1
ATOM   150 H HG22 . VAL . . 9 ? -18.839 -1.936  3.703 1.00   0.00 0 . 1
ATOM   151 H HG23 . VAL . . 9 ? -18.624 -3.696  3.855 1.00   0.00 0 . 1
ATOM   152 N N   . GLY . . 10 ? -14.499 -1.414  1.799 1.00   0.00 0 . 1
ATOM   153 C CA  . GLY . . 10 ? -13.089 -1.122  1.654 1.00   0.00 0 . 1
ATOM   154 C C   . GLY . . 10 ? -12.448 -1.862  0.501 1.00   0.00 0 . 1
ATOM   155 O O   . GLY . . 10 ? -13.077 -2.627 -0.235 1.00   0.00 0 . 1
ATOM   156 H H   . GLY . . 10 ? -15.171 -0.795  1.369 1.00   0.00 0 . 1
ATOM   157 H HA2 . GLY . . 10 ? -12.953 -0.049  1.516 1.00   0.00 0 . 1
ATOM   158 H HA3 . GLY . . 10 ? -12.570 -1.373  2.579 1.00   0.00 0 . 1
ATOM   159 N N   . GLN . . 11 ? -11.143 -1.625  0.347 1.00   0.00 0 . 1
ATOM   160 C CA  . GLN . . 11 ? -10.408 -2.243 -0.749 1.00   0.00 0 . 1
ATOM   161 C C   . GLN . . 11 ? -10.409 -3.763 -0.629 1.00   0.00 0 . 1
ATOM   162 O O   . GLN . . 11 ? -10.744 -4.473 -1.585 1.00   0.00 0 . 1
ATOM   163 C CB  . GLN . . 11 ? -8.978 -1.710 -0.791 1.00   0.00 0 . 1
ATOM   164 C CG  . GLN . . 11 ? -8.137 -2.347 -1.877 1.00   0.00 0 . 1
ATOM   165 C CD  . GLN . . 11 ? -6.735 -1.790 -1.926 1.00   0.00 0 . 1
ATOM   166 N NE2 . GLN . . 11 ? -5.748 -2.676 -1.940 1.00   0.00 0 . 1
ATOM   167 O OE1 . GLN . . 11 ? -6.538 -0.576 -1.950 1.00   0.00 0 . 1
ATOM   168 H H   . GLN . . 11 ? -10.661 -1.015  0.991 1.00   0.00 0 . 1
ATOM   169 H HA  . GLN . . 11 ? -10.899 -1.975 -1.684 1.00   0.00 0 . 1
ATOM   170 H HB2 . GLN . . 11 ? -8.998 -0.630 -0.936 1.00   0.00 0 . 1
ATOM   171 H HB3 . GLN . . 11 ? -8.502 -1.872  0.177 1.00   0.00 0 . 1
ATOM   172 H HG2 . GLN . . 11 ? -8.094 -3.425 -1.716 1.00   0.00 0 . 1
ATOM   173 H HG3 . GLN . . 11 ? -8.621 -2.199 -2.842 1.00   0.00 0 . 1
ATOM   174 H HE21 . GLN . . 11 ? -5.956 -3.664 -1.917 1.00   0.00 0 . 1
ATOM   175 H HE22 . GLN . . 11 ? -4.789 -2.363 -1.973 1.00   0.00 0 . 1
ATOM   176 N N   . ALA . . 12 ? -10.030 -4.283  0.540 1.00   0.00 0 . 1
ATOM   177 C CA  . ALA . . 12 ? -10.006 -5.730  0.724 1.00   0.00 0 . 1
ATOM   178 C C   . ALA . . 12 ? -11.390 -6.334  0.523 1.00   0.00 0 . 1
ATOM   179 O O   . ALA . . 12 ? -11.527 -7.404 -0.082 1.00   0.00 0 . 1
ATOM   180 C CB  . ALA . . 12 ? -9.465 -6.078  2.110 1.00   0.00 0 . 1
ATOM   181 H H   . ALA . . 12 ? -9.759 -3.674  1.299 1.00   0.00 0 . 1
ATOM   182 H HA  . ALA . . 12 ? -9.335 -6.158 -0.020 1.00   0.00 0 . 1
ATOM   183 H HB1 . ALA . . 12 ? -9.452 -7.160  2.235 1.00   0.00 0 . 1
ATOM   184 H HB2 . ALA . . 12 ? -8.452 -5.689  2.213 1.00   0.00 0 . 1
ATOM   185 H HB3 . ALA . . 12 ? -10.105 -5.633  2.873 1.00   0.00 0 . 1
ATOM   186 N N   . GLY . . 13 ? -12.429 -5.667  1.025 1.00   0.00 0 . 1
ATOM   187 C CA  . GLY . . 13 ? -13.776 -6.177  0.835 1.00   0.00 0 . 1
ATOM   188 C C   . GLY . . 13 ? -14.216 -6.132 -0.616 1.00   0.00 0 . 1
ATOM   189 O O   . GLY . . 13 ? -14.840 -7.074 -1.115 1.00   0.00 0 . 1
ATOM   190 H H   . GLY . . 13 ? -12.279 -4.809  1.537 1.00   0.00 0 . 1
ATOM   191 H HA2 . GLY . . 13 ? -13.828 -7.203  1.198 1.00   0.00 0 . 1
ATOM   192 H HA3 . GLY . . 13 ? -14.472 -5.599  1.443 1.00   0.00 0 . 1
ATOM   193 N N   . VAL . . 14 ? -13.894 -5.042 -1.314 1.00   0.00 0 . 1
ATOM   194 C CA  . VAL . . 14 ? -14.312 -4.896 -2.705 1.00   0.00 0 . 1
ATOM   195 C C   . VAL . . 14 ? -13.583 -5.898 -3.594 1.00   0.00 0 . 1
ATOM   196 O O   . VAL . . 14 ? -14.196 -6.575 -4.427 1.00   0.00 0 . 1
ATOM   197 C CB  . VAL . . 14 ? -14.083 -3.450 -3.181 1.00   0.00 0 . 1
ATOM   198 C CG1 . VAL . . 14 ? -14.309 -3.345 -4.678 1.00   0.00 0 . 1
ATOM   199 C CG2 . VAL . . 14 ? -14.992 -2.496 -2.429 1.00   0.00 0 . 1
ATOM   200 H H   . VAL . . 14 ? -13.355 -4.306 -0.880 1.00   0.00 0 . 1
ATOM   201 H HA  . VAL . . 14 ? -15.379 -5.106 -2.763 1.00   0.00 0 . 1
ATOM   202 H HB  . VAL . . 14 ? -13.049 -3.179 -2.970 1.00   0.00 0 . 1
ATOM   203 H HG11 . VAL . . 14 ? -14.143 -2.317 -5.000 1.00   0.00 0 . 1
ATOM   204 H HG12 . VAL . . 14 ? -13.614 -4.004 -5.199 1.00   0.00 0 . 1
ATOM   205 H HG13 . VAL . . 14 ? -15.332 -3.638 -4.913 1.00   0.00 0 . 1
ATOM   206 H HG21 . VAL . . 14 ? -14.818 -1.477 -2.777 1.00   0.00 0 . 1
ATOM   207 H HG22 . VAL . . 14 ? -16.032 -2.767 -2.607 1.00   0.00 0 . 1
ATOM   208 H HG23 . VAL . . 14 ? -14.779 -2.555 -1.361 1.00   0.00 0 . 1
ATOM   209 N N   . GLN . . 15 ? -12.261 -6.006 -3.435 1.00   0.00 0 . 1
ATOM   210 C CA  . GLN . . 15 ? -11.487 -6.876 -4.316 1.00   0.00 0 . 1
ATOM   211 C C   . GLN . . 15 ? -11.793 -8.347 -4.058 1.00   0.00 0 . 1
ATOM   212 O O   . GLN . . 15 ? -11.910 -9.139 -5.002 1.00   0.00 0 . 1
ATOM   213 C CB  . GLN . . 15 ? -9.995 -6.586 -4.156 1.00   0.00 0 . 1
ATOM   214 C CG  . GLN . . 15 ? -9.595 -5.216 -4.690 1.00   0.00 0 . 1
ATOM   215 C CD  . GLN . . 15 ? -8.096 -5.009 -4.736 1.00   0.00 0 . 1
ATOM   216 N NE2 . GLN . . 15 ? -7.386 -5.573 -3.762 1.00   0.00 0 . 1
ATOM   217 O OE1 . GLN . . 15 ? -7.581 -4.344 -5.636 1.00   0.00 0 . 1
ATOM   218 H H   . GLN . . 15 ? -11.795 -5.487 -2.705 1.00   0.00 0 . 1
ATOM   219 H HA  . GLN . . 15 ? -11.766 -6.649 -5.345 1.00   0.00 0 . 1
ATOM   220 H HB2 . GLN . . 15 ? -9.723 -6.657 -3.103 1.00   0.00 0 . 1
ATOM   221 H HB3 . GLN . . 15 ? -9.419 -7.356 -4.668 1.00   0.00 0 . 1
ATOM   222 H HG2 . GLN . . 15 ? -10.010 -5.081 -5.689 1.00   0.00 0 . 1
ATOM   223 H HG3 . GLN . . 15 ? -10.049 -4.440 -4.073 1.00   0.00 0 . 1
ATOM   224 H HE21 . GLN . . 15 ? -7.851 -6.106 -3.040 1.00   0.00 0 . 1
ATOM   225 H HE22 . GLN . . 15 ? -6.381 -5.468 -3.743 1.00   0.00 0 . 1
ATOM   226 N N   . ILE . . 16 ? -11.926 -8.737 -2.790 1.00   0.00 0 . 1
ATOM   227 C CA  . ILE . . 16 ? -12.346 -10.101 -2.485 1.00   0.00 0 . 1
ATOM   228 C C   . ILE . . 16 ? -13.780 -10.328 -2.942 1.00   0.00 0 . 1
ATOM   229 O O   . ILE . . 16 ? -14.106 -11.375 -3.512 1.00   0.00 0 . 1
ATOM   230 C CB  . ILE . . 16 ? -12.172 -10.392 -0.984 1.00   0.00 0 . 1
ATOM   231 C CG1 . ILE . . 16 ? -10.692 -10.585 -0.651 1.00   0.00 0 . 1
ATOM   232 C CG2 . ILE . . 16 ? -12.989 -11.613 -0.578 1.00   0.00 0 . 1
ATOM   233 C CD1 . ILE . . 16 ? -10.419 -10.777  0.824 1.00   0.00 0 . 1
ATOM   234 H H   . ILE . . 16 ? -11.735 -8.088 -2.040 1.00   0.00 0 . 1
ATOM   235 H HA  . ILE . . 16 ? -11.702 -10.784 -3.039 1.00   0.00 0 . 1
ATOM   236 H HB  . ILE . . 16 ? -12.540 -9.532 -0.424 1.00   0.00 0 . 1
ATOM   237 H HG12 . ILE . . 16 ? -10.305 -11.441 -1.204 1.00   0.00 0 . 1
ATOM   238 H HG13 . ILE . . 16 ? -10.125 -9.728 -1.015 1.00   0.00 0 . 1
ATOM   239 H HG21 . ILE . . 16 ? -12.854 -11.804  0.487 1.00   0.00 0 . 1
ATOM   240 H HG22 . ILE . . 16 ? -14.044 -11.430 -0.783 1.00   0.00 0 . 1
ATOM   241 H HG23 . ILE . . 16 ? -12.654 -12.480 -1.146 1.00   0.00 0 . 1
ATOM   242 H HD11 . ILE . . 16 ? -9.348 -10.907  0.982 1.00   0.00 0 . 1
ATOM   243 H HD12 . ILE . . 16 ? -10.762 -9.900  1.374 1.00   0.00 0 . 1
ATOM   244 H HD13 . ILE . . 16 ? -10.948 -11.660  1.180 1.00   0.00 0 . 1
ATOM   245 N N   . GLY . . 17 ? -14.658 -9.352 -2.705 1.00   0.00 0 . 1
ATOM   246 C CA  . GLY . . 17 ? -16.019 -9.471 -3.199 1.00   0.00 0 . 1
ATOM   247 C C   . GLY . . 17 ? -16.072 -9.670 -4.701 1.00   0.00 0 . 1
ATOM   248 O O   . GLY . . 17 ? -16.903 -10.426 -5.209 1.00   0.00 0 . 1
ATOM   249 H H   . GLY . . 17 ? -14.376 -8.534 -2.184 1.00   0.00 0 . 1
ATOM   250 H HA2 . GLY . . 17 ? -16.512 -10.309 -2.704 1.00   0.00 0 . 1
ATOM   251 H HA3 . GLY . . 17 ? -16.581 -8.576 -2.931 1.00   0.00 0 . 1
ATOM   252 N N   . ASN . . 18 ? -15.176 -9.001 -5.431 1.00   0.00 0 . 1
ATOM   253 C CA  . ASN . . 18 ? -15.183 -9.110 -6.885 1.00   0.00 0 . 1
ATOM   254 C C   . ASN . . 18 ? -14.827 -10.522 -7.337 1.00   0.00 0 . 1
ATOM   255 O O   . ASN . . 18 ? -15.424 -11.044 -8.287 1.00   0.00 0 . 1
ATOM   256 C CB  . ASN . . 18 ? -14.220 -8.091 -7.493 1.00   0.00 0 . 1
ATOM   257 C CG  . ASN . . 18 ? -14.398 -7.942 -8.991 1.00   0.00 0 . 1
ATOM   258 N ND2 . ASN . . 18 ? -15.487 -8.157 -9.522 1.00   0.00 0 . 1
ATOM   259 O OD1 . ASN . . 18 ? -13.325 -7.573 -9.681 1.00   0.00 0 . 1
ATOM   260 H H   . ASN . . 18 ? -14.490 -8.416 -4.976 1.00   0.00 0 . 1
ATOM   261 H HA  . ASN . . 18 ? -16.189 -8.882 -7.240 1.00   0.00 0 . 1
ATOM   262 H HB2 . ASN . . 18 ? -14.365 -7.124 -7.012 1.00   0.00 0 . 1
ATOM   263 H HB3 . ASN . . 18 ? -13.194 -8.390 -7.278 1.00   0.00 0 . 1
ATOM   264 H HD21 . ASN . . 18 ? -16.277 -8.437 -8.959 1.00   0.00 0 . 1
ATOM   265 H HD22 . ASN . . 18 ? -15.591 -8.053 -10.522 1.00   0.00 0 . 1
ATOM   266 N N   . ALA . . 19 ? -13.862 -11.159 -6.667 1.00   0.00 0 . 1
ATOM   267 C CA  . ALA . . 19 ? -13.472 -12.514 -7.040 1.00   0.00 0 . 1
ATOM   268 C C   . ALA . . 19 ? -14.495 -13.552 -6.594 1.00   0.00 0 . 1
ATOM   269 O O   . ALA . . 19 ? -14.598 -14.618 -7.211 1.00   0.00 0 . 1
ATOM   270 C CB  . ALA . . 19 ? -12.097 -12.847 -6.460 1.00   0.00 0 . 1
ATOM   271 H H   . ALA . . 19 ? -13.397 -10.701 -5.896 1.00   0.00 0 . 1
ATOM   272 H HA  . ALA . . 19 ? -13.399 -12.557 -8.126 1.00   0.00 0 . 1
ATOM   273 H HB1 . ALA . . 19 ? -11.818 -13.861 -6.745 1.00   0.00 0 . 1
ATOM   274 H HB2 . ALA . . 19 ? -11.359 -12.145 -6.847 1.00   0.00 0 . 1
ATOM   275 H HB3 . ALA . . 19 ? -12.133 -12.773 -5.373 1.00   0.00 0 . 1
ATOM   276 N N   . CYS . . 20 ? -15.255 -13.268 -5.534 1.00   0.00 0 . 1
ATOM   277 C CA  . CYS . . 20 ? -16.289 -14.201 -5.100 1.00   0.00 0 . 1
ATOM   278 C C   . CYS . . 20 ? -17.458 -14.224 -6.077 1.00   0.00 0 . 1
ATOM   279 O O   . CYS . . 20 ? -17.977 -15.297 -6.408 1.00   0.00 0 . 1
ATOM   280 C CB  . CYS . . 20 ? -16.775 -13.835 -3.699 1.00   0.00 0 . 1
ATOM   281 S SG  . CYS . . 20 ? -15.653 -14.304 -2.368 1.00   0.00 0 . 1
ATOM   282 H H   . CYS . . 20 ? -15.115 -12.405 -5.030 1.00   0.00 0 . 1
ATOM   283 H HA  . CYS . . 20 ? -15.855 -15.200 -5.062 1.00   0.00 0 . 1
ATOM   284 H HB2 . CYS . . 20 ? -16.963 -12.762 -3.651 1.00   0.00 0 . 1
ATOM   285 H HB3 . CYS . . 20 ? -17.751 -14.287 -3.525 1.00   0.00 0 . 1
ATOM   286 H HG  . CYS . . 20 ? -14.476 -13.696 -2.541 1.00   0.00 0 . 1
ATOM   287 N N   . TRP . . 21 ? -17.889 -13.051 -6.547 1.00   0.00 0 . 1
ATOM   288 C CA  . TRP . . 21 ? -19.045 -12.991 -7.434 1.00   0.00 0 . 1
ATOM   289 C C   . TRP . . 21 ? -18.713 -13.487 -8.833 1.00   0.00 0 . 1
ATOM   290 O O   . TRP . . 21 ? -19.605 -13.949 -9.551 1.00   0.00 0 . 1
ATOM   291 C CB  . TRP . . 21 ? -19.595 -11.568 -7.487 1.00   0.00 0 . 1
ATOM   292 C CG  . TRP . . 21 ? -20.364 -11.189 -6.258 1.00   0.00 0 . 1
ATOM   293 C CD1 . TRP . . 21 ? -19.943 -10.380 -5.242 1.00   0.00 0 . 1
ATOM   294 C CD2 . TRP . . 21 ? -21.686 -11.617 -5.910 1.00   0.00 0 . 1
ATOM   295 C CE2 . TRP . . 21 ? -22.005 -11.022 -4.674 1.00   0.00 0 . 1
ATOM   296 C CE3 . TRP . . 21 ? -22.632 -12.441 -6.527 1.00   0.00 0 . 1
ATOM   297 N NE1 . TRP . . 21 ? -20.925 -10.273 -4.286 1.00   0.00 0 . 1
ATOM   298 C CZ2 . TRP . . 21 ? -23.230 -11.226 -4.044 1.00   0.00 0 . 1
ATOM   299 C CZ3 . TRP . . 21 ? -23.846 -12.643 -5.900 1.00   0.00 0 . 1
ATOM   300 C CH2 . TRP . . 21 ? -24.135 -12.039 -4.672 1.00   0.00 0 . 1
ATOM   301 H H   . TRP . . 21 ? -17.412 -12.198 -6.290 1.00   0.00 0 . 1
ATOM   302 H HA  . TRP . . 21 ? -19.821 -13.637 -7.022 1.00   0.00 0 . 1
ATOM   303 H HB2 . TRP . . 21 ? -18.772 -10.868 -7.630 1.00   0.00 0 . 1
ATOM   304 H HB3 . TRP . . 21 ? -20.236 -11.461 -8.363 1.00   0.00 0 . 1
ATOM   305 H HD1 . TRP . . 21 ? -18.960 -9.935 -5.278 1.00   0.00 0 . 1
ATOM   306 H HE1 . TRP . . 21 ? -20.771 -9.706 -3.465 1.00   0.00 0 . 1
ATOM   307 H HE3 . TRP . . 21 ? -22.407 -12.905 -7.477 1.00   0.00 0 . 1
ATOM   308 H HZ2 . TRP . . 21 ? -23.434 -10.752 -3.097 1.00   0.00 0 . 1
ATOM   309 H HZ3 . TRP . . 21 ? -24.591 -13.277 -6.358 1.00   0.00 0 . 1
ATOM   310 H HH2 . TRP . . 21 ? -25.098 -12.226 -4.220 1.00   0.00 0 . 1
ATOM   311 N N   . GLU . . 22 ? -17.447 -13.388 -9.242 1.00   0.00 0 . 1
ATOM   312 C CA  . GLU . . 22 ? -17.027 -14.043 -10.475 1.00   0.00 0 . 1
ATOM   313 C C   . GLU . . 22 ? -17.137 -15.557 -10.343 1.00   0.00 0 . 1
ATOM   314 O O   . GLU . . 22 ? -17.656 -16.236 -11.235 1.00   0.00 0 . 1
ATOM   315 C CB  . GLU . . 22 ? -15.596 -13.636 -10.832 1.00   0.00 0 . 1
ATOM   316 C CG  . GLU . . 22 ? -15.024 -14.385 -12.029 1.00   0.00 0 . 1
ATOM   317 C CD  . GLU . . 22 ? -13.578 -14.029 -12.315 1.00   0.00 0 . 1
ATOM   318 O OE1 . GLU . . 22 ? -13.043 -13.117 -11.648 1.00   0.00 0 . 1
ATOM   319 O OE2 . GLU . . 22 ? -12.974 -14.664 -13.207 1.00   0.00 -1 . 1
ATOM   320 H H   . GLU . . 22 ? -16.780 -12.860 -8.698 1.00   0.00 0 . 1
ATOM   321 H HA  . GLU . . 22 ? -17.688 -13.719 -11.280 1.00   0.00 0 . 1
ATOM   322 H HB2 . GLU . . 22 ? -15.563 -12.564 -11.027 1.00   0.00 0 . 1
ATOM   323 H HB3 . GLU . . 22 ? -14.950 -13.788 -9.967 1.00   0.00 0 . 1
ATOM   324 H HG2 . GLU . . 22 ? -15.105 -15.458 -11.857 1.00   0.00 0 . 1
ATOM   325 H HG3 . GLU . . 22 ? -15.630 -14.175 -12.911 1.00   0.00 0 . 1
ATOM   326 N N   . LEU . . 23 ? -16.658 -16.102 -9.221 1.00   0.00 0 . 1
ATOM   327 C CA  . LEU . . 23 ? -16.752 -17.541 -8.997 1.00   0.00 0 . 1
ATOM   328 C C   . LEU . . 23 ? -18.204 -17.988 -8.863 1.00   0.00 0 . 1
ATOM   329 O O   . LEU . . 23 ? -18.581 -19.047 -9.375 1.00   0.00 0 . 1
ATOM   330 C CB  . LEU . . 23 ? -15.951 -17.935 -7.757 1.00   0.00 0 . 1
ATOM   331 C CG  . LEU . . 23 ? -15.967 -19.431 -7.432 1.00   0.00 0 . 1
ATOM   332 C CD1 . LEU . . 23 ? -15.291 -20.224 -8.540 1.00   0.00 0 . 1
ATOM   333 C CD2 . LEU . . 23 ? -15.315 -19.709 -6.090 1.00   0.00 0 . 1
ATOM   334 H H   . LEU . . 23 ? -16.226 -15.517 -8.519 1.00   0.00 0 . 1
ATOM   335 H HA  . LEU . . 23 ? -16.318 -18.049 -9.859 1.00   0.00 0 . 1
ATOM   336 H HB2 . LEU . . 23 ? -14.919 -17.602 -7.873 1.00   0.00 0 . 1
ATOM   337 H HB3 . LEU . . 23 ? -16.319 -17.376 -6.897 1.00   0.00 0 . 1
ATOM   338 H HG  . LEU . . 23 ? -17.007 -19.752 -7.374 1.00   0.00 0 . 1
ATOM   339 H HD11 . LEU . . 23 ? -15.312 -21.285 -8.292 1.00   0.00 0 . 1
ATOM   340 H HD12 . LEU . . 23 ? -15.819 -20.060 -9.479 1.00   0.00 0 . 1
ATOM   341 H HD13 . LEU . . 23 ? -14.257 -19.897 -8.643 1.00   0.00 0 . 1
ATOM   342 H HD21 . LEU . . 23 ? -15.341 -20.780 -5.886 1.00   0.00 0 . 1
ATOM   343 H HD22 . LEU . . 23 ? -14.279 -19.370 -6.111 1.00   0.00 0 . 1
ATOM   344 H HD23 . LEU . . 23 ? -15.854 -19.178 -5.305 1.00   0.00 0 . 1
ATOM   345 N N   . TYR . . 24 ? -19.031 -17.198 -8.172 1.00   0.00 0 . 1
ATOM   346 C CA  . TYR . . 24 ? -20.451 -17.526 -8.062 1.00   0.00 0 . 1
ATOM   347 C C   . TYR . . 24 ? -21.070 -17.731 -9.436 1.00   0.00 0 . 1
ATOM   348 O O   . TYR . . 24 ? -21.751 -18.732 -9.685 1.00   0.00 0 . 1
ATOM   349 C CB  . TYR . . 24 ? -21.201 -16.422 -7.315 1.00   0.00 0 . 1
ATOM   350 C CG  . TYR . . 24 ? -20.911 -16.331 -5.835 1.00   0.00 0 . 1
ATOM   351 C CD1 . TYR . . 24 ? -20.196 -17.327 -5.177 1.00   0.00 0 . 1
ATOM   352 C CD2 . TYR . . 24 ? -21.363 -15.249 -5.092 1.00   0.00 0 . 1
ATOM   353 C CE1 . TYR . . 24 ? -19.935 -17.239 -3.816 1.00   0.00 0 . 1
ATOM   354 C CE2 . TYR . . 24 ? -21.110 -15.153 -3.741 1.00   0.00 0 . 1
ATOM   355 C CZ  . TYR . . 24 ? -20.396 -16.148 -3.105 1.00   0.00 0 . 1
ATOM   356 O OH  . TYR . . 24 ? -20.147 -16.044 -1.755 1.00   0.00 0 . 1
ATOM   357 H H   . TYR . . 24 ? -18.676 -16.367 -7.721 1.00   0.00 0 . 1
ATOM   358 H HA  . TYR . . 24 ? -20.548 -18.453 -7.498 1.00   0.00 0 . 1
ATOM   359 H HB2 . TYR . . 24 ? -20.989 -15.461 -7.783 1.00   0.00 0 . 1
ATOM   360 H HB3 . TYR . . 24 ? -22.273 -16.550 -7.465 1.00   0.00 0 . 1
ATOM   361 H HD1 . TYR . . 24 ? -19.833 -18.184 -5.725 1.00   0.00 0 . 1
ATOM   362 H HD2 . TYR . . 24 ? -21.926 -14.463 -5.572 1.00   0.00 0 . 1
ATOM   363 H HE1 . TYR . . 24 ? -19.377 -18.020 -3.321 1.00   0.00 0 . 1
ATOM   364 H HE2 . TYR . . 24 ? -21.470 -14.300 -3.183 1.00   0.00 0 . 1
ATOM   365 H HH  . TYR . . 24 ? -20.534 -15.231 -1.420 1.00   0.00 0 . 1
ATOM   366 N N   . CYS . . 25 ? -20.853 -16.774 -10.341 1.00   0.00 0 . 1
ATOM   367 C CA  . CYS . . 25 ? -21.426 -16.881 -11.678 1.00   0.00 0 . 1
ATOM   368 C C   . CYS . . 25 ? -20.945 -18.143 -12.380 1.00   0.00 0 . 1
ATOM   369 O O   . CYS . . 25 ? -21.726 -18.821 -13.058 1.00   0.00 0 . 1
ATOM   370 C CB  . CYS . . 25 ? -21.080 -15.637 -12.495 1.00   0.00 0 . 1
ATOM   371 S SG  . CYS . . 25 ? -21.754 -14.102 -11.818 1.00   0.00 0 . 1
ATOM   372 H H   . CYS . . 25 ? -20.290 -15.971 -10.101 1.00   0.00 0 . 1
ATOM   373 H HA  . CYS . . 25 ? -22.510 -16.935 -11.581 1.00   0.00 0 . 1
ATOM   374 H HB2 . CYS . . 25 ? -19.997 -15.550 -12.579 1.00   0.00 0 . 1
ATOM   375 H HB3 . CYS . . 25 ? -21.433 -15.767 -13.518 1.00   0.00 0 . 1
ATOM   376 H HG  . CYS . . 25 ? -21.028 -13.723 -10.764 1.00   0.00 0 . 1
ATOM   377 N N   . LEU . . 26 ? -19.663 -18.480 -12.219 1.00   0.00 0 . 1
ATOM   378 C CA  . LEU . . 26 ? -19.136 -19.702 -12.822 1.00   0.00 0 . 1
ATOM   379 C C   . LEU . . 26 ? -19.801 -20.937 -12.227 1.00   0.00 0 . 1
ATOM   380 O O   . LEU . . 26 ? -20.179 -21.863 -12.958 1.00   0.00 0 . 1
ATOM   381 C CB  . LEU . . 26 ? -17.617 -19.762 -12.634 1.00   0.00 0 . 1
ATOM   382 C CG  . LEU . . 26 ? -16.728 -18.927 -13.563 1.00   0.00 0 . 1
ATOM   383 C CD1 . LEU . . 26 ? -16.295 -19.749 -14.765 1.00   0.00 0 . 1
ATOM   384 C CD2 . LEU . . 26 ? -17.432 -17.656 -14.014 1.00   0.00 0 . 1
ATOM   385 H H   . LEU . . 26 ? -19.050 -17.888 -11.678 1.00   0.00 0 . 1
ATOM   386 H HA  . LEU . . 26 ? -19.349 -19.678 -13.891 1.00   0.00 0 . 1
ATOM   387 H HB2 . LEU . . 26 ? -17.377 -19.520 -11.598 1.00   0.00 0 . 1
ATOM   388 H HB3 . LEU . . 26 ? -17.295 -20.802 -12.673 1.00   0.00 0 . 1
ATOM   389 H HG  . LEU . . 26 ? -15.834 -18.640 -13.009 1.00   0.00 0 . 1
ATOM   390 H HD11 . LEU . . 26 ? -15.665 -19.140 -15.414 1.00   0.00 0 . 1
ATOM   391 H HD12 . LEU . . 26 ? -15.735 -20.620 -14.428 1.00   0.00 0 . 1
ATOM   392 H HD13 . LEU . . 26 ? -17.175 -20.076 -15.318 1.00   0.00 0 . 1
ATOM   393 H HD21 . LEU . . 26 ? -16.773 -17.088 -14.671 1.00   0.00 0 . 1
ATOM   394 H HD22 . LEU . . 26 ? -18.344 -17.917 -14.552 1.00   0.00 0 . 1
ATOM   395 H HD23 . LEU . . 26 ? -17.685 -17.051 -13.143 1.00   0.00 0 . 1
ATOM   396 N N   . GLU . . 27 ? -19.952 -20.973 -10.901 1.00   0.00 0 . 1
ATOM   397 C CA  . GLU . . 27 ? -20.628 -22.099 -10.263 1.00   0.00 0 . 1
ATOM   398 C C   . GLU . . 27 ? -22.093 -22.169 -10.670 1.00   0.00 0 . 1
ATOM   399 O O   . GLU . . 27 ? -22.623 -23.257 -10.927 1.00   0.00 0 . 1
ATOM   400 C CB  . GLU . . 27 ? -20.508 -21.995 -8.743 1.00   0.00 0 . 1
ATOM   401 C CG  . GLU . . 27 ? -19.105 -22.191 -8.211 1.00   0.00 0 . 1
ATOM   402 C CD  . GLU . . 27 ? -19.036 -22.031 -6.708 1.00   0.00 0 . 1
ATOM   403 O OE1 . GLU . . 27 ? -20.085 -21.737 -6.098 1.00   0.00 0 . 1
ATOM   404 O OE2 . GLU . . 27 ? -17.935 -22.195 -6.137 1.00   0.00 -1 . 1
ATOM   405 H H   . GLU . . 27 ? -19.598 -20.218 -10.332 1.00   0.00 0 . 1
ATOM   406 H HA  . GLU . . 27 ? -20.140 -23.019 -10.583 1.00   0.00 0 . 1
ATOM   407 H HB2 . GLU . . 27 ? -20.886 -21.026 -8.417 1.00   0.00 0 . 1
ATOM   408 H HB3 . GLU . . 27 ? -21.175 -22.721 -8.277 1.00   0.00 0 . 1
ATOM   409 H HG2 . GLU . . 27 ? -18.749 -23.184 -8.487 1.00   0.00 0 . 1
ATOM   410 H HG3 . GLU . . 27 ? -18.434 -21.473 -8.684 1.00   0.00 0 . 1
ATOM   411 N N   . HID . . 28 ? -22.766 -21.023 -10.727 1.00   0.00 0 . 1
ATOM   412 C CA  . HID . . 28 ? -24.184 -20.969 -11.051 1.00   0.00 0 . 1
ATOM   413 C C   . HID . . 28 ? -24.456 -20.920 -12.548 1.00   0.00 0 . 1
ATOM   414 O O   . HID . . 28 ? -25.624 -20.949 -12.949 1.00   0.00 0 . 1
ATOM   415 C CB  . HID . . 28 ? -24.835 -19.758 -10.375 1.00   0.00 0 . 1
ATOM   416 C CG  . HID . . 28 ? -25.021 -19.915 -8.897 1.00   0.00 0 . 1
ATOM   417 C CD2 . HID . . 28 ? -24.501 -19.226 -7.854 1.00   0.00 0 . 1
ATOM   418 N ND1 . HID . . 28 ? -25.841 -20.879 -8.349 1.00   0.00 0 . 1
ATOM   419 C CE1 . HID . . 28 ? -25.815 -20.778 -7.032 1.00   0.00 0 . 1
ATOM   420 N NE2 . HID . . 28 ? -25.009 -19.784 -6.706 1.00   0.00 0 . 1
ATOM   421 H H   . HID . . 28 ? -22.292 -20.150 -10.542 1.00   0.00 0 . 1
ATOM   422 H HA  . HID . . 28 ? -24.654 -21.868 -10.654 1.00   0.00 0 . 1
ATOM   423 H HB2 . HID . . 28 ? -24.235 -18.869 -10.571 1.00   0.00 0 . 1
ATOM   424 H HB3 . HID . . 28 ? -25.799 -19.558 -10.841 1.00   0.00 0 . 1
ATOM   425 H HD1 . HID . . 28 ? -26.343 -21.517 -8.951 1.00   0.00 0 . 1
ATOM   426 H HD2 . HID . . 28 ? -23.820 -18.407 -8.032 1.00   0.00 0 . 1
ATOM   427 H HE1 . HID . . 28 ? -26.399 -21.455 -6.427 1.00   0.00 0 . 1
ATOM   428 N N   . GLY . . 29 ? -23.421 -20.848 -13.378 1.00   0.00 0 . 1
ATOM   429 C CA  . GLY . . 29 ? -23.628 -20.764 -14.813 1.00   0.00 0 . 1
ATOM   430 C C   . GLY . . 29 ? -24.248 -19.460 -15.263 1.00   0.00 0 . 1
ATOM   431 O O   . GLY . . 29 ? -25.133 -19.464 -16.130 1.00   0.00 0 . 1
ATOM   432 H H   . GLY . . 29 ? -22.480 -20.851 -13.013 1.00   0.00 0 . 1
ATOM   433 H HA2 . GLY . . 29 ? -22.676 -20.908 -15.325 1.00   0.00 0 . 1
ATOM   434 H HA3 . GLY . . 29 ? -24.257 -21.594 -15.137 1.00   0.00 0 . 1
ATOM   435 N N   . ILE . . 30 ? -23.807 -18.342 -14.694 1.00   0.00 0 . 1
ATOM   436 C CA  . ILE . . 30 ? -24.313 -17.016 -15.030 1.00   0.00 0 . 1
ATOM   437 C C   . ILE . . 30 ? -23.257 -16.285 -15.847 1.00   0.00 0 . 1
ATOM   438 O O   . ILE . . 30 ? -22.062 -16.350 -15.537 1.00   0.00 0 . 1
ATOM   439 C CB  . ILE . . 30 ? -24.684 -16.222 -13.762 1.00   0.00 0 . 1
ATOM   440 C CG1 . ILE . . 30 ? -25.756 -16.971 -12.964 1.00   0.00 0 . 1
ATOM   441 C CG2 . ILE . . 30 ? -25.156 -14.825 -14.125 1.00   0.00 0 . 1
ATOM   442 C CD1 . ILE . . 30 ? -26.223 -16.236 -11.726 1.00   0.00 0 . 1
ATOM   443 H H   . ILE . . 30 ? -23.085 -18.384 -13.989 1.00   0.00 0 . 1
ATOM   444 H HA  . ILE . . 30 ? -25.207 -17.132 -15.642 1.00   0.00 0 . 1
ATOM   445 H HB  . ILE . . 30 ? -23.793 -16.133 -13.141 1.00   0.00 0 . 1
ATOM   446 H HG12 . ILE . . 30 ? -26.612 -17.173 -13.608 1.00   0.00 0 . 1
ATOM   447 H HG13 . ILE . . 30 ? -25.375 -17.952 -12.679 1.00   0.00 0 . 1
ATOM   448 H HG21 . ILE . . 30 ? -25.414 -14.280 -13.216 1.00   0.00 0 . 1
ATOM   449 H HG22 . ILE . . 30 ? -24.361 -14.297 -14.651 1.00   0.00 0 . 1
ATOM   450 H HG23 . ILE . . 30 ? -26.034 -14.892 -14.767 1.00   0.00 0 . 1
ATOM   451 H HD11 . ILE . . 30 ? -26.981 -16.829 -11.214 1.00   0.00 0 . 1
ATOM   452 H HD12 . ILE . . 30 ? -25.377 -16.074 -11.058 1.00   0.00 0 . 1
ATOM   453 H HD13 . ILE . . 30 ? -26.647 -15.274 -12.012 1.00   0.00 0 . 1
ATOM   454 N N   . GLN . . 31 ? -23.700 -15.592 -16.893 1.00   0.00 0 . 1
ATOM   455 C CA  . GLN . . 31 ? -22.792 -14.894 -17.788 1.00   0.00 0 . 1
ATOM   456 C C   . GLN . . 31 ? -22.445 -13.510 -17.246 1.00   0.00 0 . 1
ATOM   457 O O   . GLN . . 31 ? -23.149 -12.968 -16.389 1.00   0.00 0 . 1
ATOM   458 C CB  . GLN . . 31 ? -23.413 -14.771 -19.176 1.00   0.00 0 . 1
ATOM   459 C CG  . GLN . . 31 ? -23.751 -16.104 -19.828 1.00   0.00 0 . 1
ATOM   460 C CD  . GLN . . 31 ? -24.458 -15.939 -21.160 1.00   0.00 0 . 1
ATOM   461 N NE2 . GLN . . 31 ? -24.739 -14.821 -21.590 1.00   0.00 0 . 1
ATOM   462 O OE1 . GLN . . 31 ? -24.748 -17.055 -21.819 1.00   0.00 0 . 1
ATOM   463 H H   . GLN . . 31 ? -24.692 -15.541 -17.082 1.00   0.00 0 . 1
ATOM   464 H HA  . GLN . . 31 ? -21.873 -15.475 -17.871 1.00   0.00 0 . 1
ATOM   465 H HB2 . GLN . . 31 ? -24.312 -14.159 -19.117 1.00   0.00 0 . 1
ATOM   466 H HB3 . GLN . . 31 ? -22.738 -14.212 -19.825 1.00   0.00 0 . 1
ATOM   467 H HG2 . GLN . . 31 ? -22.837 -16.679 -19.972 1.00   0.00 0 . 1
ATOM   468 H HG3 . GLN . . 31 ? -24.379 -16.688 -19.154 1.00   0.00 0 . 1
ATOM   469 H HE21 . GLN . . 31 ? -24.500 -13.999 -21.055 1.00   0.00 0 . 1
ATOM   470 H HE22 . GLN . . 31 ? -25.210 -14.725 -22.478 1.00   0.00 0 . 1
ATOM   471 N N   . PRO . . 32 ? -21.356 -12.912 -17.737 1.00   0.00 0 . 1
ATOM   472 C CA  . PRO . . 32 ? -20.955 -11.594 -17.218 1.00   0.00 0 . 1
ATOM   473 C C   . PRO . . 32 ? -22.033 -10.536 -17.359 1.00   0.00 0 . 1
ATOM   474 O O   . PRO . . 32 ? -22.041 -9.567 -16.588 1.00   0.00 0 . 1
ATOM   475 C CB  . PRO . . 32 ? -19.713 -11.252 -18.054 1.00   0.00 0 . 1
ATOM   476 C CG  . PRO . . 32 ? -19.195 -12.573 -18.520 1.00   0.00 0 . 1
ATOM   477 C CD  . PRO . . 32 ? -20.410 -13.426 -18.741 1.00   0.00 0 . 1
ATOM   478 H HA  . PRO . . 32 ? -20.672 -11.687 -16.170 1.00   0.00 0 . 1
ATOM   479 H HB2 . PRO . . 32 ? -20.011 -10.657 -18.918 1.00   0.00 0 . 1
ATOM   480 H HB3 . PRO . . 32 ? -18.968 -10.776 -17.416 1.00   0.00 0 . 1
ATOM   481 H HG2 . PRO . . 32 ? -18.667 -12.442 -19.465 1.00   0.00 0 . 1
ATOM   482 H HG3 . PRO . . 32 ? -18.579 -13.016 -17.737 1.00   0.00 0 . 1
ATOM   483 H HD2 . PRO . . 32 ? -20.806 -13.236 -19.738 1.00   0.00 0 . 1
ATOM   484 H HD3 . PRO . . 32 ? -20.169 -14.463 -18.509 1.00   0.00 0 . 1
ATOM   485 N N   . ASP . . 33 ? -22.941 -10.683 -18.320 1.00   0.00 0 . 1
ATOM   486 C CA  . ASP . . 33 ? -24.038 -9.741 -18.497 1.00   0.00 0 . 1
ATOM   487 C C   . ASP . . 33 ? -25.254 -10.086 -17.648 1.00   0.00 0 . 1
ATOM   488 O O   . ASP . . 33 ? -26.239 -9.340 -17.670 1.00   0.00 0 . 1
ATOM   489 C CB  . ASP . . 33 ? -24.440 -9.666 -19.975 1.00   0.00 0 . 1
ATOM   490 C CG  . ASP . . 33 ? -24.896 -11.004 -20.526 1.00   0.00 0 . 1
ATOM   491 O OD1 . ASP . . 33 ? -25.023 -11.967 -19.741 1.00   0.00 0 . 1
ATOM   492 O OD2 . ASP . . 33 ? -25.126 -11.092 -21.752 1.00   0.00 -1 . 1
ATOM   493 H H   . ASP . . 33 ? -22.881 -11.466 -18.956 1.00   0.00 0 . 1
ATOM   494 H HA  . ASP . . 33 ? -23.686 -8.754 -18.194 1.00   0.00 0 . 1
ATOM   495 H HB2 . ASP . . 33 ? -25.238 -8.933 -20.096 1.00   0.00 0 . 1
ATOM   496 H HB3 . ASP . . 33 ? -23.597 -9.300 -20.561 1.00   0.00 0 . 1
ATOM   497 N N   . GLY . . 34 ? -25.212 -11.193 -16.908 1.00   0.00 0 . 1
ATOM   498 C CA  . GLY . . 34 ? -26.296 -11.581 -16.032 1.00   0.00 0 . 1
ATOM   499 C C   . GLY . . 34 ? -27.229 -12.638 -16.579 1.00   0.00 0 . 1
ATOM   500 O O   . GLY . . 34 ? -28.146 -13.056 -15.863 1.00   0.00 0 . 1
ATOM   501 H H   . GLY . . 34 ? -24.402 -11.795 -16.946 1.00   0.00 0 . 1
ATOM   502 H HA2 . GLY . . 34 ? -25.886 -11.920 -15.080 1.00   0.00 0 . 1
ATOM   503 H HA3 . GLY . . 34 ? -26.873 -10.697 -15.760 1.00   0.00 0 . 1
ATOM   504 N N   . GLN . . 35 ? -27.027 -13.089 -17.815 1.00   0.00 0 . 1
ATOM   505 C CA  . GLN . . 35 ? -27.932 -14.051 -18.431 1.00   0.00 0 . 1
ATOM   506 C C   . GLN . . 35 ? -27.647 -15.457 -17.918 1.00   0.00 0 . 1
ATOM   507 O O   . GLN . . 35 ? -26.489 -15.877 -17.840 1.00   0.00 0 . 1
ATOM   508 C CB  . GLN . . 35 ? -27.806 -14.006 -19.953 1.00   0.00 0 . 1
ATOM   509 C CG  . GLN . . 35 ? -28.508 -12.816 -20.590 1.00   0.00 0 . 1
ATOM   510 C CD  . GLN . . 35 ? -30.011 -12.849 -20.382 1.00   0.00 0 . 1
ATOM   511 N NE2 . GLN . . 35 ? -30.564 -11.752 -19.874 1.00   0.00 0 . 1
ATOM   512 O OE1 . GLN . . 35 ? -30.667 -13.851 -20.667 1.00   0.00 0 . 1
ATOM   513 H H   . GLN . . 35 ? -26.233 -12.764 -18.348 1.00   0.00 0 . 1
ATOM   514 H HA  . GLN . . 35 ? -28.954 -13.786 -18.161 1.00   0.00 0 . 1
ATOM   515 H HB2 . GLN . . 35 ? -26.752 -13.994 -20.229 1.00   0.00 0 . 1
ATOM   516 H HB3 . GLN . . 35 ? -28.203 -14.928 -20.377 1.00   0.00 0 . 1
ATOM   517 H HG2 . GLN . . 35 ? -28.105 -11.892 -20.174 1.00   0.00 0 . 1
ATOM   518 H HG3 . GLN . . 35 ? -28.291 -12.795 -21.658 1.00   0.00 0 . 1
ATOM   519 H HE21 . GLN . . 35 ? -29.988 -10.954 -19.649 1.00   0.00 0 . 1
ATOM   520 H HE22 . GLN . . 35 ? -31.561 -11.717 -19.714 1.00   0.00 0 . 1
ATOM   521 N N   . MET . . 36 ? -28.711 -16.183 -17.577 1.00   0.00 0 . 1
ATOM   522 C CA  . MET . . 36 ? -28.616 -17.535 -17.028 1.00   0.00 0 . 1
ATOM   523 C C   . MET . . 36 ? -29.460 -18.466 -17.888 1.00   0.00 0 . 1
ATOM   524 O O   . MET . . 36 ? -30.636 -18.716 -17.586 1.00   0.00 0 . 1
ATOM   525 C CB  . MET . . 36 ? -29.062 -17.562 -15.568 1.00   0.00 0 . 1
ATOM   526 C CG  . MET . . 36 ? -28.962 -18.919 -14.897 1.00   0.00 0 . 1
ATOM   527 S SD  . MET . . 36 ? -29.389 -18.823 -13.147 1.00   0.00 0 . 1
ATOM   528 C CE  . MET . . 36 ? -29.317 -20.551 -12.681 1.00   0.00 0 . 1
ATOM   529 H H   . MET . . 36 ? -29.640 -15.804 -17.694 1.00   0.00 0 . 1
ATOM   530 H HA  . MET . . 36 ? -27.576 -17.859 -17.081 1.00   0.00 0 . 1
ATOM   531 H HB2 . MET . . 36 ? -28.481 -16.835 -14.999 1.00   0.00 0 . 1
ATOM   532 H HB3 . MET . . 36 ? -30.087 -17.199 -15.496 1.00   0.00 0 . 1
ATOM   533 H HG2 . MET . . 36 ? -29.632 -19.620 -15.396 1.00   0.00 0 . 1
ATOM   534 H HG3 . MET . . 36 ? -27.947 -19.303 -15.003 1.00   0.00 0 . 1
ATOM   535 H HE1 . MET . . 36 ? -29.559 -20.653 -11.623 1.00   0.00 0 . 1
ATOM   536 H HE2 . MET . . 36 ? -30.037 -21.117 -13.273 1.00   0.00 0 . 1
ATOM   537 H HE3 . MET . . 36 ? -28.314 -20.936 -12.864 1.00   0.00 0 . 1
ATOM   538 N N   . PRO . . 37 ? -28.890 -19.005 -18.969 1.00   0.00 0 . 1
ATOM   539 C CA  . PRO . . 37 ? -29.687 -19.848 -19.877 1.00   0.00 0 . 1
ATOM   540 C C   . PRO . . 37 ? -30.415 -20.988 -19.184 1.00   0.00 0 . 1
ATOM   541 O O   . PRO . . 37 ? -31.564 -21.282 -19.537 1.00   0.00 0 . 1
ATOM   542 C CB  . PRO . . 37 ? -28.639 -20.366 -20.872 1.00   0.00 0 . 1
ATOM   543 C CG  . PRO . . 37 ? -27.565 -19.327 -20.859 1.00   0.00 0 . 1
ATOM   544 C CD  . PRO . . 37 ? -27.509 -18.820 -19.446 1.00   0.00 0 . 1
ATOM   545 H HA  . PRO . . 37 ? -30.410 -19.227 -20.406 1.00   0.00 0 . 1
ATOM   546 H HB2 . PRO . . 37 ? -28.232 -21.311 -20.510 1.00   0.00 0 . 1
ATOM   547 H HB3 . PRO . . 37 ? -29.080 -20.417 -21.868 1.00   0.00 0 . 1
ATOM   548 H HG2 . PRO . . 37 ? -26.611 -19.789 -21.116 1.00   0.00 0 . 1
ATOM   549 H HG3 . PRO . . 37 ? -27.843 -18.511 -21.525 1.00   0.00 0 . 1
ATOM   550 H HD2 . PRO . . 37 ? -26.840 -19.453 -18.863 1.00   0.00 0 . 1
ATOM   551 H HD3 . PRO . . 37 ? -27.270 -17.756 -19.454 1.00   0.00 0 . 1
ATOM   552 N N   . SER . . 38 ? -29.784 -21.641 -18.208 1.00   0.00 0 . 1
ATOM   553 C CA  . SER . . 38 ? -30.427 -22.780 -17.552 1.00   0.00 0 . 1
ATOM   554 C C   . SER . . 38 ? -31.540 -22.369 -16.601 1.00   0.00 0 . 1
ATOM   555 O O   . SER . . 38 ? -32.089 -23.243 -15.914 1.00   0.00 0 . 1
ATOM   556 C CB  . SER . . 38 ? -29.388 -23.616 -16.804 1.00   0.00 0 . 1
ATOM   557 O OG  . SER . . 38 ? -28.878 -22.918 -15.681 1.00   0.00 0 . 1
ATOM   558 H H   . SER . . 38 ? -28.861 -21.349 -17.920 1.00   0.00 0 . 1
ATOM   559 H HA  . SER . . 38 ? -30.866 -23.407 -18.327 1.00   0.00 0 . 1
ATOM   560 H HB2 . SER . . 38 ? -29.842 -24.550 -16.475 1.00   0.00 0 . 1
ATOM   561 H HB3 . SER . . 38 ? -28.569 -23.865 -17.479 1.00   0.00 0 . 1
ATOM   562 H HG  . SER . . 38 ? -29.596 -22.712 -15.078 1.00   0.00 0 . 1
ATOM   563 N N   . ASP . . 39 ? -31.893 -21.087 -16.528 1.00   0.00 0 . 1
ATOM   564 C CA  . ASP . . 39 ? -32.973 -20.622 -15.660 1.00   0.00 0 . 1
ATOM   565 C C   . ASP . . 39 ? -34.257 -20.596 -16.479 1.00   0.00 0 . 1
ATOM   566 O O   . ASP . . 39 ? -34.528 -19.633 -17.201 1.00   0.00 0 . 1
ATOM   567 C CB  . ASP . . 39 ? -32.648 -19.251 -15.080 1.00   0.00 0 . 1
ATOM   568 C CG  . ASP . . 39 ? -33.656 -18.802 -14.042 1.00   0.00 0 . 1
ATOM   569 O OD1 . ASP . . 39 ? -34.593 -19.573 -13.743 1.00   0.00 0 . 1
ATOM   570 O OD2 . ASP . . 39 ? -33.511 -17.676 -13.522 1.00   0.00 -1 . 1
ATOM   571 H H   . ASP . . 39 ? -31.409 -20.398 -17.084 1.00   0.00 0 . 1
ATOM   572 H HA  . ASP . . 39 ? -33.094 -21.331 -14.841 1.00   0.00 0 . 1
ATOM   573 H HB2 . ASP . . 39 ? -31.654 -19.274 -14.633 1.00   0.00 0 . 1
ATOM   574 H HB3 . ASP . . 39 ? -32.606 -18.517 -15.885 1.00   0.00 0 . 1
ATOM   575 N N   . LYS . . 40 ? -35.054 -21.662 -16.368 1.00   0.00 0 . 1
ATOM   576 C CA  . LYS . . 40 ? -36.287 -21.746 -17.143 1.00   0.00 0 . 1
ATOM   577 C C   . LYS . . 40 ? -37.292 -20.677 -16.732 1.00   0.00 0 . 1
ATOM   578 O O   . LYS . . 40 ? -38.083 -20.220 -17.565 1.00   0.00 0 . 1
ATOM   579 C CB  . LYS . . 40 ? -36.903 -23.135 -16.997 1.00   0.00 0 . 1
ATOM   580 C CG  . LYS . . 40 ? -36.060 -24.243 -17.637 1.00   0.00 0 . 1
ATOM   581 C CD  . LYS . . 40 ? -36.668 -25.646 -17.527 1.00   0.00 0 . 1
ATOM   582 C CE  . LYS . . 40 ? -35.826 -26.773 -18.141 1.00   0.00 0 . 1
ATOM   583 N NZ  . LYS . . 40 ? -36.454 -28.099 -18.009 1.00   0.00 1 . 1
ATOM   584 H H   . LYS . . 40 ? -34.805 -22.416 -15.745 1.00   0.00 0 . 1
ATOM   585 H HA  . LYS . . 40 ? -36.039 -21.593 -18.193 1.00   0.00 0 . 1
ATOM   586 H HB2 . LYS . . 40 ? -37.011 -23.375 -15.940 1.00   0.00 0 . 1
ATOM   587 H HB3 . LYS . . 40 ? -37.882 -23.150 -17.476 1.00   0.00 0 . 1
ATOM   588 H HG2 . LYS . . 40 ? -35.933 -24.034 -18.700 1.00   0.00 0 . 1
ATOM   589 H HG3 . LYS . . 40 ? -35.083 -24.281 -17.155 1.00   0.00 0 . 1
ATOM   590 H HD2 . LYS . . 40 ? -36.807 -25.901 -16.476 1.00   0.00 0 . 1
ATOM   591 H HD3 . LYS . . 40 ? -37.631 -25.668 -18.036 1.00   0.00 0 . 1
ATOM   592 H HE2 . LYS . . 40 ? -35.682 -26.581 -19.205 1.00   0.00 0 . 1
ATOM   593 H HE3 . LYS . . 40 ? -34.857 -26.816 -17.645 1.00   0.00 0 . 1
ATOM   594 H HZ1 . LYS . . 40 ? -37.350 -28.097 -18.475 1.00   0.00 0 . 1
ATOM   595 H HZ2 . LYS . . 40 ? -35.858 -28.798 -18.429 1.00   0.00 0 . 1
ATOM   596 H HZ3 . LYS . . 40 ? -36.585 -28.314 -17.030 1.00   0.00 0 . 1
ATOM   597 N N   . THR . . 41 ? -37.279 -20.268 -15.466 1.00   0.00 0 . 1
ATOM   598 C CA  . THR . . 41 ? -38.202 -19.259 -14.963 1.00   0.00 0 . 1
ATOM   599 C C   . THR . . 41 ? -37.620 -17.873 -15.214 1.00   0.00 0 . 1
ATOM   600 O O   . THR . . 41 ? -36.559 -17.533 -14.678 1.00   0.00 0 . 1
ATOM   601 C CB  . THR . . 41 ? -38.477 -19.469 -13.475 1.00   0.00 0 . 1
ATOM   602 C CG2 . THR . . 41 ? -39.257 -20.755 -13.255 1.00   0.00 0 . 1
ATOM   603 O OG1 . THR . . 41 ? -37.234 -19.542 -12.762 1.00   0.00 0 . 1
ATOM   604 H H   . THR . . 41 ? -36.612 -20.659 -14.815 1.00   0.00 0 . 1
ATOM   605 H HA  . THR . . 41 ? -39.143 -19.346 -15.506 1.00   0.00 0 . 1
ATOM   606 H HB  . THR . . 41 ? -39.058 -18.628 -13.096 1.00   0.00 0 . 1
ATOM   607 H HG1 . THR . . 41 ? -36.609 -18.921 -13.143 1.00   0.00 0 . 1
ATOM   608 H HG21 . THR . . 41 ? -39.445 -20.890 -12.190 1.00   0.00 0 . 1
ATOM   609 H HG22 . THR . . 41 ? -40.207 -20.699 -13.786 1.00   0.00 0 . 1
ATOM   610 H HG23 . THR . . 41 ? -38.680 -21.600 -13.632 1.00   0.00 0 . 1
ATOM   611 N N   . ILE . . 42 ? -38.314 -17.077 -16.024 1.00   0.00 0 . 1
ATOM   612 C CA  . ILE . . 42 ? -37.854 -15.751 -16.422 1.00   0.00 0 . 1
ATOM   613 C C   . ILE . . 42 ? -38.630 -14.704 -15.636 1.00   0.00 0 . 1
ATOM   614 O O   . ILE . . 42 ? -39.867 -14.712 -15.627 1.00   0.00 0 . 1
ATOM   615 C CB  . ILE . . 42 ? -38.021 -15.536 -17.936 1.00   0.00 0 . 1
ATOM   616 C CG1 . ILE . . 42 ? -37.125 -16.505 -18.713 1.00   0.00 0 . 1
ATOM   617 C CG2 . ILE . . 42 ? -37.714 -14.093 -18.307 1.00   0.00 0 . 1
ATOM   618 C CD1 . ILE . . 42 ? -37.192 -16.330 -20.216 1.00   0.00 0 . 1
ATOM   619 H H   . ILE . . 42 ? -39.204 -17.383 -16.392 1.00   0.00 0 . 1
ATOM   620 H HA  . ILE . . 42 ? -36.797 -15.661 -16.172 1.00   0.00 0 . 1
ATOM   621 H HB  . ILE . . 42 ? -39.058 -15.743 -18.198 1.00   0.00 0 . 1
ATOM   622 H HG12 . ILE . . 42 ? -36.093 -16.389 -18.381 1.00   0.00 0 . 1
ATOM   623 H HG13 . ILE . . 42 ? -37.394 -17.529 -18.457 1.00   0.00 0 . 1
ATOM   624 H HG21 . ILE . . 42 ? -37.837 -13.960 -19.381 1.00   0.00 0 . 1
ATOM   625 H HG22 . ILE . . 42 ? -38.397 -13.428 -17.778 1.00   0.00 0 . 1
ATOM   626 H HG23 . ILE . . 42 ? -36.687 -13.856 -18.027 1.00   0.00 0 . 1
ATOM   627 H HD11 . ILE . . 42 ? -36.532 -17.051 -20.696 1.00   0.00 0 . 1
ATOM   628 H HD12 . ILE . . 42 ? -38.215 -16.493 -20.556 1.00   0.00 0 . 1
ATOM   629 H HD13 . ILE . . 42 ? -36.879 -15.320 -20.480 1.00   0.00 0 . 1
ATOM   630 N N   . GLY . . 43 ? -37.904 -13.798 -14.980 1.00   0.00 0 . 1
ATOM   631 C CA  . GLY . . 43 ? -38.499 -12.725 -14.212 1.00   0.00 0 . 1
ATOM   632 C C   . GLY . . 43 ? -38.599 -12.984 -12.722 1.00   0.00 0 . 1
ATOM   633 O O   . GLY . . 43 ? -38.910 -12.051 -11.970 1.00   0.00 0 . 1
ATOM   634 H H   . GLY . . 43 ? -36.895 -13.844 -15.008 1.00   0.00 0 . 1
ATOM   635 H HA2 . GLY . . 43 ? -37.939 -11.807 -14.382 1.00   0.00 0 . 1
ATOM   636 H HA3 . GLY . . 43 ? -39.491 -12.506 -14.607 1.00   0.00 0 . 1
ATOM   637 N N   . GLY . . 44 ? -38.348 -14.208 -12.278 1.00   0.00 0 . 1
ATOM   638 C CA  . GLY . . 44 ? -38.435 -14.515 -10.865 1.00   0.00 0 . 1
ATOM   639 C C   . GLY . . 44 ? -38.135 -15.977 -10.621 1.00   0.00 0 . 1
ATOM   640 O O   . GLY . . 44 ? -37.733 -16.709 -11.528 1.00   0.00 0 . 1
ATOM   641 H H   . GLY . . 44 ? -38.095 -14.939 -12.928 1.00   0.00 0 . 1
ATOM   642 H HA2 . GLY . . 44 ? -37.720 -13.902 -10.316 1.00   0.00 0 . 1
ATOM   643 H HA3 . GLY . . 44 ? -39.436 -14.286 -10.504 1.00   0.00 0 . 1
ATOM   644 N N   . GLY . . 45 ? -38.336 -16.394 -9.374 1.00   0.00 0 . 1
ATOM   645 C CA  . GLY . . 45 ? -38.115 -17.779 -9.009 1.00   0.00 0 . 1
ATOM   646 C C   . GLY . . 45 ? -37.816 -17.993 -7.540 1.00   0.00 0 . 1
ATOM   647 O O   . GLY . . 45 ? -37.265 -17.113 -6.871 1.00   0.00 0 . 1
ATOM   648 H H   . GLY . . 45 ? -38.648 -15.743 -8.668 1.00   0.00 0 . 1
ATOM   649 H HA2 . GLY . . 45 ? -38.986 -18.370 -9.290 1.00   0.00 0 . 1
ATOM   650 H HA3 . GLY . . 45 ? -37.300 -18.185 -9.607 1.00   0.00 0 . 1
ATOM   651 N N   . ASP . . 46 ? -38.180 -19.167 -7.031 1.00   0.00 0 . 1
ATOM   652 C CA  . ASP . . 46 ? -37.916 -19.553 -5.651 1.00   0.00 0 . 1
ATOM   653 C C   . ASP . . 46 ? -36.635 -20.366 -5.512 1.00   0.00 0 . 1
ATOM   654 O O   . ASP . . 46 ? -36.364 -20.901 -4.433 1.00   0.00 0 . 1
ATOM   655 C CB  . ASP . . 46 ? -39.100 -20.352 -5.098 1.00   0.00 0 . 1
ATOM   656 C CG  . ASP . . 46 ? -39.546 -19.866 -3.735 1.00   0.00 0 . 1
ATOM   657 O OD1 . ASP . . 46 ? -39.001 -18.851 -3.253 1.00   0.00 0 . 1
ATOM   658 O OD2 . ASP . . 46 ? -40.448 -20.498 -3.144 1.00   0.00 -1 . 1
ATOM   659 H H   . ASP . . 46 ? -38.664 -19.840 -7.608 1.00   0.00 0 . 1
ATOM   660 H HA  . ASP . . 46 ? -37.810 -18.646 -5.058 1.00   0.00 0 . 1
ATOM   661 H HB2 . ASP . . 46 ? -39.936 -20.292 -5.796 1.00   0.00 0 . 1
ATOM   662 H HB3 . ASP . . 46 ? -38.829 -21.406 -5.036 1.00   0.00 0 . 1
ATOM   663 N N   . ASP . . 47 ? -35.842 -20.459 -6.576 1.00   0.00 0 . 1
ATOM   664 C CA  . ASP . . 47 ? -34.692 -21.348 -6.588 1.00   0.00 0 . 1
ATOM   665 C C   . ASP . . 47 ? -33.659 -20.925 -5.545 1.00   0.00 0 . 1
ATOM   666 O O   . ASP . . 47 ? -33.641 -19.787 -5.067 1.00   0.00 0 . 1
ATOM   667 C CB  . ASP . . 47 ? -34.073 -21.382 -7.984 1.00   0.00 0 . 1
ATOM   668 C CG  . ASP . . 47 ? -34.967 -22.076 -8.996 1.00   0.00 0 . 1
ATOM   669 O OD1 . ASP . . 47 ? -35.537 -23.134 -8.654 1.00   0.00 0 . 1
ATOM   670 O OD2 . ASP . . 47 ? -35.110 -21.566 -10.127 1.00   0.00 -1 . 1
ATOM   671 H H   . ASP . . 47 ? -36.034 -19.905 -7.399 1.00   0.00 0 . 1
ATOM   672 H HA  . ASP . . 47 ? -35.034 -22.353 -6.342 1.00   0.00 0 . 1
ATOM   673 H HB2 . ASP . . 47 ? -33.872 -20.363 -8.317 1.00   0.00 0 . 1
ATOM   674 H HB3 . ASP . . 47 ? -33.110 -21.892 -7.941 1.00   0.00 0 . 1
ATOM   675 N N   . SER . . 48 ? -32.787 -21.874 -5.191 1.00   0.00 0 . 1
ATOM   676 C CA  . SER . . 48 ? -31.833 -21.644 -4.110 1.00   0.00 0 . 1
ATOM   677 C C   . SER . . 48 ? -30.801 -20.584 -4.471 1.00   0.00 0 . 1
ATOM   678 O O   . SER . . 48 ? -30.326 -19.860 -3.588 1.00   0.00 0 . 1
ATOM   679 C CB  . SER . . 48 ? -31.134 -22.952 -3.742 1.00   0.00 0 . 1
ATOM   680 O OG  . SER . . 48 ? -30.237 -23.349 -4.765 1.00   0.00 0 . 1
ATOM   681 H H   . SER . . 48 ? -32.784 -22.762 -5.672 1.00   0.00 0 . 1
ATOM   682 H HA  . SER . . 48 ? -32.386 -21.297 -3.237 1.00   0.00 0 . 1
ATOM   683 H HB2 . SER . . 48 ? -30.585 -22.820 -2.809 1.00   0.00 0 . 1
ATOM   684 H HB3 . SER . . 48 ? -31.880 -23.732 -3.590 1.00   0.00 0 . 1
ATOM   685 H HG  . SER . . 48 ? -29.383 -22.934 -4.622 1.00   0.00 0 . 1
ATOM   686 N N   . PHE . . 49 ? -30.424 -20.485 -5.748 1.00   0.00 0 . 1
ATOM   687 C CA  . PHE . . 49 ? -29.480 -19.448 -6.142 1.00   0.00 0 . 1
ATOM   688 C C   . PHE . . 49 ? -30.103 -18.061 -6.084 1.00   0.00 0 . 1
ATOM   689 O O   . PHE . . 49 ? -29.371 -17.065 -6.049 1.00   0.00 0 . 1
ATOM   690 C CB  . PHE . . 49 ? -28.932 -19.723 -7.543 1.00   0.00 0 . 1
ATOM   691 C CG  . PHE . . 49 ? -29.979 -19.724 -8.617 1.00   0.00 0 . 1
ATOM   692 C CD1 . PHE . . 49 ? -30.655 -20.888 -8.939 1.00   0.00 0 . 1
ATOM   693 C CD2 . PHE . . 49 ? -30.277 -18.566 -9.313 1.00   0.00 0 . 1
ATOM   694 C CE1 . PHE . . 49 ? -31.615 -20.895 -9.932 1.00   0.00 0 . 1
ATOM   695 C CE2 . PHE . . 49 ? -31.238 -18.566 -10.306 1.00   0.00 0 . 1
ATOM   696 C CZ  . PHE . . 49 ? -31.908 -19.732 -10.616 1.00   0.00 0 . 1
ATOM   697 H H   . PHE . . 49 ? -30.793 -21.127 -6.435 1.00   0.00 0 . 1
ATOM   698 H HA  . PHE . . 49 ? -28.644 -19.471 -5.444 1.00   0.00 0 . 1
ATOM   699 H HB2 . PHE . . 49 ? -28.168 -18.984 -7.785 1.00   0.00 0 . 1
ATOM   700 H HB3 . PHE . . 49 ? -28.411 -20.680 -7.545 1.00   0.00 0 . 1
ATOM   701 H HD1 . PHE . . 49 ? -30.434 -21.804 -8.412 1.00   0.00 0 . 1
ATOM   702 H HD2 . PHE . . 49 ? -29.757 -17.648 -9.082 1.00   0.00 0 . 1
ATOM   703 H HE1 . PHE . . 49 ? -32.137 -21.810 -10.172 1.00   0.00 0 . 1
ATOM   704 H HE2 . PHE . . 49 ? -31.464 -17.654 -10.838 1.00   0.00 0 . 1
ATOM   705 H HZ  . PHE . . 49 ? -32.659 -19.736 -11.392 1.00   0.00 0 . 1
ATOM   706 N N   . ASN . . 50 ? -31.436 -17.974 -6.069 1.00   0.00 0 . 1
ATOM   707 C CA  . ASN . . 50 ? -32.093 -16.688 -5.882 1.00   0.00 0 . 1
ATOM   708 C C   . ASN . . 50 ? -31.789 -16.074 -4.524 1.00   0.00 0 . 1
ATOM   709 O O   . ASN . . 50 ? -32.058 -14.884 -4.327 1.00   0.00 0 . 1
ATOM   710 C CB  . ASN . . 50 ? -33.603 -16.836 -6.066 1.00   0.00 0 . 1
ATOM   711 C CG  . ASN . . 50 ? -33.988 -17.104 -7.505 1.00   0.00 0 . 1
ATOM   712 N ND2 . ASN . . 50 ? -33.651 -16.172 -8.391 1.00   0.00 0 . 1
ATOM   713 O OD1 . ASN . . 50 ? -34.579 -18.138 -7.821 1.00   0.00 0 . 1
ATOM   714 H H   . ASN . . 50 ? -31.997 -18.805 -6.186 1.00   0.00 0 . 1
ATOM   715 H HA  . ASN . . 50 ? -31.725 -16.007 -6.650 1.00   0.00 0 . 1
ATOM   716 H HB2 . ASN . . 50 ? -33.967 -17.647 -5.436 1.00   0.00 0 . 1
ATOM   717 H HB3 . ASN . . 50 ? -34.100 -15.929 -5.721 1.00   0.00 0 . 1
ATOM   718 H HD21 . ASN . . 50 ? -33.164 -15.340 -8.088 1.00   0.00 0 . 1
ATOM   719 H HD22 . ASN . . 50 ? -33.881 -16.296 -9.367 1.00   0.00 0 . 1
ATOM   720 N N   . THR . . 51 ? -31.252 -16.852 -3.580 1.00   0.00 0 . 1
ATOM   721 C CA  . THR . . 51 ? -30.835 -16.268 -2.312 1.00   0.00 0 . 1
ATOM   722 C C   . THR . . 51 ? -29.765 -15.207 -2.524 1.00   0.00 0 . 1
ATOM   723 O O   . THR . . 51 ? -29.726 -14.207 -1.797 1.00   0.00 0 . 1
ATOM   724 C CB  . THR . . 51 ? -30.328 -17.355 -1.362 1.00   0.00 0 . 1
ATOM   725 C CG2 . THR . . 51 ? -31.459 -18.289 -0.965 1.00   0.00 0 . 1
ATOM   726 O OG1 . THR . . 51 ? -29.295 -18.114 -2.003 1.00   0.00 0 . 1
ATOM   727 H H   . THR . . 51 ? -31.137 -17.841 -3.748 1.00   0.00 0 . 1
ATOM   728 H HA  . THR . . 51 ? -31.703 -15.792 -1.854 1.00   0.00 0 . 1
ATOM   729 H HB  . THR . . 51 ? -29.922 -16.885 -0.466 1.00   0.00 0 . 1
ATOM   730 H HG1 . THR . . 51 ? -29.082 -18.881 -1.467 1.00   0.00 0 . 1
ATOM   731 H HG21 . THR . . 51 ? -31.079 -19.055 -0.289 1.00   0.00 0 . 1
ATOM   732 H HG22 . THR . . 51 ? -32.243 -17.720 -0.464 1.00   0.00 0 . 1
ATOM   733 H HG23 . THR . . 51 ? -31.870 -18.763 -1.857 1.00   0.00 0 . 1
ATOM   734 N N   . PHE . . 52 ? -28.900 -15.397 -3.525 1.00   0.00 0 . 1
ATOM   735 C CA  . PHE . . 52 ? -27.830 -14.460 -3.838 1.00   0.00 0 . 1
ATOM   736 C C   . PHE . . 52 ? -28.085 -13.623 -5.083 1.00   0.00 0 . 1
ATOM   737 O O   . PHE . . 52 ? -27.415 -12.602 -5.262 1.00   0.00 0 . 1
ATOM   738 C CB  . PHE . . 52 ? -26.501 -15.207 -4.022 1.00   0.00 0 . 1
ATOM   739 C CG  . PHE . . 52 ? -25.803 -15.538 -2.733 1.00   0.00 0 . 1
ATOM   740 C CD1 . PHE . . 52 ? -26.299 -16.515 -1.890 1.00   0.00 0 . 1
ATOM   741 C CD2 . PHE . . 52 ? -24.640 -14.880 -2.375 1.00   0.00 0 . 1
ATOM   742 C CE1 . PHE . . 52 ? -25.654 -16.823 -0.707 1.00   0.00 0 . 1
ATOM   743 C CE2 . PHE . . 52 ? -23.992 -15.184 -1.196 1.00   0.00 0 . 1
ATOM   744 C CZ  . PHE . . 52 ? -24.500 -16.157 -0.360 1.00   0.00 0 . 1
ATOM   745 H H   . PHE . . 52 ? -28.971 -16.221 -4.105 1.00   0.00 0 . 1
ATOM   746 H HA  . PHE . . 52 ? -27.720 -13.780 -2.993 1.00   0.00 0 . 1
ATOM   747 H HB2 . PHE . . 52 ? -26.678 -16.125 -4.583 1.00   0.00 0 . 1
ATOM   748 H HB3 . PHE . . 52 ? -25.837 -14.615 -4.651 1.00   0.00 0 . 1
ATOM   749 H HD1 . PHE . . 52 ? -27.200 -17.048 -2.153 1.00   0.00 0 . 1
ATOM   750 H HD2 . PHE . . 52 ? -24.230 -14.118 -3.020 1.00   0.00 0 . 1
ATOM   751 H HE1 . PHE . . 52 ? -26.055 -17.586 -0.056 1.00   0.00 0 . 1
ATOM   752 H HE2 . PHE . . 52 ? -23.086 -14.661 -0.927 1.00   0.00 0 . 1
ATOM   753 H HZ  . PHE . . 52 ? -23.995 -16.397  0.564 1.00   0.00 0 . 1
ATOM   754 N N   . PHE . . 53 ? -29.022 -14.022 -5.941 1.00   0.00 0 . 1
ATOM   755 C CA  . PHE . . 53 ? -29.258 -13.341 -7.207 1.00   0.00 0 . 1
ATOM   756 C C   . PHE . . 53 ? -30.733 -13.010 -7.366 1.00   0.00 0 . 1
ATOM   757 O O   . PHE . . 53 ? -31.590 -13.892 -7.244 1.00   0.00 0 . 1
ATOM   758 C CB  . PHE . . 53 ? -28.798 -14.198 -8.390 1.00   0.00 0 . 1
ATOM   759 C CG  . PHE . . 53 ? -27.317 -14.402 -8.455 1.00   0.00 0 . 1
ATOM   760 C CD1 . PHE . . 53 ? -26.704 -15.387 -7.697 1.00   0.00 0 . 1
ATOM   761 C CD2 . PHE . . 53 ? -26.535 -13.615 -9.282 1.00   0.00 0 . 1
ATOM   762 C CE1 . PHE . . 53 ? -25.338 -15.580 -7.759 1.00   0.00 0 . 1
ATOM   763 C CE2 . PHE . . 53 ? -25.168 -13.802 -9.349 1.00   0.00 0 . 1
ATOM   764 C CZ  . PHE . . 53 ? -24.568 -14.786 -8.588 1.00   0.00 0 . 1
ATOM   765 H H   . PHE . . 53 ? -29.599 -14.822 -5.723 1.00   0.00 0 . 1
ATOM   766 H HA  . PHE . . 53 ? -28.690 -12.411 -7.211 1.00   0.00 0 . 1
ATOM   767 H HB2 . PHE . . 53 ? -29.295 -15.167 -8.349 1.00   0.00 0 . 1
ATOM   768 H HB3 . PHE . . 53 ? -29.142 -13.744 -9.320 1.00   0.00 0 . 1
ATOM   769 H HD1 . PHE . . 53 ? -27.296 -16.015 -7.048 1.00   0.00 0 . 1
ATOM   770 H HD2 . PHE . . 53 ? -26.992 -12.843 -9.884 1.00   0.00 0 . 1
ATOM   771 H HE1 . PHE . . 53 ? -24.874 -16.350 -7.160 1.00   0.00 0 . 1
ATOM   772 H HE2 . PHE . . 53 ? -24.568 -13.179 -9.996 1.00   0.00 0 . 1
ATOM   773 H HZ  . PHE . . 53 ? -23.500 -14.936 -8.639 1.00   0.00 0 . 1
ATOM   774 N N   . SER . . 54 ? -31.022 -11.744 -7.646 1.00   0.00 0 . 1
ATOM   775 C CA  . SER . . 54 ? -32.350 -11.346 -8.076 1.00   0.00 0 . 1
ATOM   776 C C   . SER . . 54 ? -32.441 -11.476 -9.595 1.00   0.00 0 . 1
ATOM   777 O O   . SER . . 54 ? -31.463 -11.794 -10.278 1.00   0.00 0 . 1
ATOM   778 C CB  . SER . . 54 ? -32.660 -9.923 -7.611 1.00   0.00 0 . 1
ATOM   779 O OG  . SER . . 54 ? -31.724 -8.999 -8.134 1.00   0.00 0 . 1
ATOM   780 H H   . SER . . 54 ? -30.310 -11.033 -7.561 1.00   0.00 0 . 1
ATOM   781 H HA  . SER . . 54 ? -33.076 -12.022 -7.627 1.00   0.00 0 . 1
ATOM   782 H HB2 . SER . . 54 ? -33.663 -9.646 -7.936 1.00   0.00 0 . 1
ATOM   783 H HB3 . SER . . 54 ? -32.638 -9.885 -6.522 1.00   0.00 0 . 1
ATOM   784 H HG  . SER . . 54 ? -31.940 -8.115 -7.828 1.00   0.00 0 . 1
ATOM   785 N N   . GLU . . 55 ? -33.630 -11.227 -10.138 1.00   0.00 0 . 1
ATOM   786 C CA  . GLU . . 55 ? -33.858 -11.359 -11.570 1.00   0.00 0 . 1
ATOM   787 C C   . GLU . . 55 ? -34.731 -10.214 -12.054 1.00   0.00 0 . 1
ATOM   788 O O   . GLU . . 55 ? -35.807 -9.971 -11.500 1.00   0.00 0 . 1
ATOM   789 C CB  . GLU . . 55 ? -34.517 -12.703 -11.900 1.00   0.00 0 . 1
ATOM   790 C CG  . GLU . . 55 ? -33.851 -13.895 -11.238 1.00   0.00 0 . 1
ATOM   791 C CD  . GLU . . 55 ? -34.519 -15.208 -11.592 1.00   0.00 0 . 1
ATOM   792 O OE1 . GLU . . 55 ? -34.739 -15.464 -12.793 1.00   0.00 0 . 1
ATOM   793 O OE2 . GLU . . 55 ? -34.832 -15.983 -10.665 1.00   0.00 -1 . 1
ATOM   794 H H   . GLU . . 55 ? -34.401 -10.938 -9.554 1.00   0.00 0 . 1
ATOM   795 H HA  . GLU . . 55 ? -32.897 -11.306 -12.082 1.00   0.00 0 . 1
ATOM   796 H HB2 . GLU . . 55 ? -35.568 -12.670 -11.612 1.00   0.00 0 . 1
ATOM   797 H HB3 . GLU . . 55 ? -34.524 -12.846 -12.981 1.00   0.00 0 . 1
ATOM   798 H HG2 . GLU . . 55 ? -32.801 -13.932 -11.530 1.00   0.00 0 . 1
ATOM   799 H HG3 . GLU . . 55 ? -33.863 -13.761 -10.157 1.00   0.00 0 . 1
ATOM   800 N N   . THR . . 56 ? -34.260 -9.509 -13.078 1.00   0.00 0 . 1
ATOM   801 C CA  . THR . . 56 ? -35.076 -8.506 -13.740 1.00   0.00 0 . 1
ATOM   802 C C   . THR . . 56 ? -36.008 -9.177 -14.746 1.00   0.00 0 . 1
ATOM   803 O O   . THR . . 56 ? -35.869 -10.357 -15.076 1.00   0.00 0 . 1
ATOM   804 C CB  . THR . . 56 ? -34.199 -7.471 -14.442 1.00   0.00 0 . 1
ATOM   805 C CG2 . THR . . 56 ? -33.095 -6.987 -13.512 1.00   0.00 0 . 1
ATOM   806 O OG1 . THR . . 56 ? -33.608 -8.059 -15.606 1.00   0.00 0 . 1
ATOM   807 H H   . THR . . 56 ? -33.320 -9.667 -13.410 1.00   0.00 0 . 1
ATOM   808 H HA  . THR . . 56 ? -35.680 -7.999 -12.989 1.00   0.00 0 . 1
ATOM   809 H HB  . THR . . 56 ? -34.815 -6.622 -14.741 1.00   0.00 0 . 1
ATOM   810 H HG1 . THR . . 56 ? -32.774 -7.624 -15.797 1.00   0.00 0 . 1
ATOM   811 H HG21 . THR . . 56 ? -32.480 -6.250 -14.029 1.00   0.00 0 . 1
ATOM   812 H HG22 . THR . . 56 ? -33.538 -6.532 -12.626 1.00   0.00 0 . 1
ATOM   813 H HG23 . THR . . 56 ? -32.474 -7.832 -13.214 1.00   0.00 0 . 1
ATOM   814 N N   . GLY . . 57 ? -36.976 -8.403 -15.238 1.00   0.00 0 . 1
ATOM   815 C CA  . GLY . . 57 ? -37.901 -8.939 -16.220 1.00   0.00 0 . 1
ATOM   816 C C   . GLY . . 57 ? -37.210 -9.459 -17.466 1.00   0.00 0 . 1
ATOM   817 O O   . GLY . . 57 ? -37.729 -10.352 -18.141 1.00   0.00 0 . 1
ATOM   818 H H   . GLY . . 57 ? -37.065 -7.446 -14.927 1.00   0.00 0 . 1
ATOM   819 H HA2 . GLY . . 57 ? -38.484 -9.741 -15.769 1.00   0.00 0 . 1
ATOM   820 H HA3 . GLY . . 57 ? -38.619 -8.168 -16.500 1.00   0.00 0 . 1
ATOM   821 N N   . ALA . . 58 ? -36.032 -8.923 -17.780 1.00   0.00 0 . 1
ATOM   822 C CA  . ALA . . 58 ? -35.303 -9.273 -18.991 1.00   0.00 0 . 1
ATOM   823 C C   . ALA . . 58 ? -34.375 -10.469 -18.808 1.00   0.00 0 . 1
ATOM   824 O O   . ALA . . 58 ? -33.530 -10.719 -19.673 1.00   0.00 0 . 1
ATOM   825 C CB  . ALA . . 58 ? -34.501 -8.067 -19.489 1.00   0.00 0 . 1
ATOM   826 H H   . ALA . . 58 ? -35.607 -8.242 -17.166 1.00   0.00 0 . 1
ATOM   827 H HA  . ALA . . 58 ? -36.032 -9.530 -19.759 1.00   0.00 0 . 1
ATOM   828 H HB1 . ALA . . 58 ? -33.959 -8.339 -20.395 1.00   0.00 0 . 1
ATOM   829 H HB2 . ALA . . 58 ? -35.179 -7.243 -19.705 1.00   0.00 0 . 1
ATOM   830 H HB3 . ALA . . 58 ? -33.791 -7.760 -18.720 1.00   0.00 0 . 1
ATOM   831 N N   . GLY . . 59 ? -34.511 -11.213 -17.713 1.00   0.00 0 . 1
ATOM   832 C CA  . GLY . . 59 ? -33.664 -12.364 -17.487 1.00   0.00 0 . 1
ATOM   833 C C   . GLY . . 59 ? -32.287 -12.051 -16.952 1.00   0.00 0 . 1
ATOM   834 O O   . GLY . . 59 ? -31.414 -12.926 -16.982 1.00   0.00 0 . 1
ATOM   835 H H   . GLY . . 59 ? -35.213 -10.977 -17.027 1.00   0.00 0 . 1
ATOM   836 H HA2 . GLY . . 59 ? -34.166 -13.053 -16.807 1.00   0.00 0 . 1
ATOM   837 H HA3 . GLY . . 59 ? -33.570 -12.932 -18.413 1.00   0.00 0 . 1
ATOM   838 N N   . LYS . . 60 ? -32.060 -10.833 -16.471 1.00   0.00 0 . 1
ATOM   839 C CA  . LYS . . 60 ? -30.780 -10.465 -15.886 1.00   0.00 0 . 1
ATOM   840 C C   . LYS . . 60 ? -30.708 -10.978 -14.451 1.00   0.00 0 . 1
ATOM   841 O O   . LYS . . 60 ? -31.656 -10.815 -13.677 1.00   0.00 0 . 1
ATOM   842 C CB  . LYS . . 60 ? -30.606 -8.945 -15.929 1.00   0.00 0 . 1
ATOM   843 C CG  . LYS . . 60 ? -29.171 -8.448 -15.842 1.00   0.00 0 . 1
ATOM   844 C CD  . LYS . . 60 ? -29.118 -6.940 -16.061 1.00   0.00 0 . 1
ATOM   845 C CE  . LYS . . 60 ? -27.715 -6.382 -15.874 1.00   0.00 0 . 1
ATOM   846 N NZ  . LYS . . 60 ? -26.754 -6.929 -16.871 1.00   0.00 1 . 1
ATOM   847 H H   . LYS . . 60 ? -32.788 -10.134 -16.505 1.00   0.00 0 . 1
ATOM   848 H HA  . LYS . . 60 ? -29.982 -10.928 -16.466 1.00   0.00 0 . 1
ATOM   849 H HB2 . LYS . . 60 ? -31.069 -8.556 -16.835 1.00   0.00 0 . 1
ATOM   850 H HB3 . LYS . . 60 ? -31.193 -8.493 -15.128 1.00   0.00 0 . 1
ATOM   851 H HG2 . LYS . . 60 ? -28.763 -8.686 -14.860 1.00   0.00 0 . 1
ATOM   852 H HG3 . LYS . . 60 ? -28.568 -8.947 -16.600 1.00   0.00 0 . 1
ATOM   853 H HD2 . LYS . . 60 ? -29.469 -6.707 -17.066 1.00   0.00 0 . 1
ATOM   854 H HD3 . LYS . . 60 ? -29.799 -6.448 -15.366 1.00   0.00 0 . 1
ATOM   855 H HE2 . LYS . . 60 ? -27.742 -5.295 -15.956 1.00   0.00 0 . 1
ATOM   856 H HE3 . LYS . . 60 ? -27.365 -6.613 -14.868 1.00   0.00 0 . 1
ATOM   857 H HZ1 . LYS . . 60 ? -25.810 -6.720 -16.579 1.00   0.00 0 . 1
ATOM   858 H HZ2 . LYS . . 60 ? -26.871 -7.930 -16.939 1.00   0.00 0 . 1
ATOM   859 H HZ3 . LYS . . 60 ? -26.928 -6.509 -17.773 1.00   0.00 0 . 1
ATOM   860 N N   . HIE . . 61 ? -29.592 -11.615 -14.101 1.00   0.00 0 . 1
ATOM   861 C CA  . HIE . . 61 ? -29.357 -12.101 -12.744 1.00   0.00 0 . 1
ATOM   862 C C   . HIE . . 61 ? -28.374 -11.155 -12.061 1.00   0.00 0 . 1
ATOM   863 O O   . HIE . . 61 ? -27.180 -11.152 -12.379 1.00   0.00 0 . 1
ATOM   864 C CB  . HIE . . 61 ? -28.832 -13.536 -12.758 1.00   0.00 0 . 1
ATOM   865 C CG  . HIE . . 61 ? -29.862 -14.551 -13.150 1.00   0.00 0 . 1
ATOM   866 C CD2 . HIE . . 61 ? -30.441 -15.550 -12.443 1.00   0.00 0 . 1
ATOM   867 N ND1 . HIE . . 61 ? -30.420 -14.599 -14.409 1.00   0.00 0 . 1
ATOM   868 C CE1 . HIE . . 61 ? -31.297 -15.586 -14.463 1.00   0.00 0 . 1
ATOM   869 N NE2 . HIE . . 61 ? -31.327 -16.180 -13.284 1.00   0.00 0 . 1
ATOM   870 H H   . HIE . . 61 ? -28.868 -11.777 -14.786 1.00   0.00 0 . 1
ATOM   871 H HA  . HIE . . 61 ? -30.299 -12.081 -12.197 1.00   0.00 0 . 1
ATOM   872 H HB2 . HIE . . 61 ? -27.981 -13.604 -13.437 1.00   0.00 0 . 1
ATOM   873 H HB3 . HIE . . 61 ? -28.434 -13.785 -11.775 1.00   0.00 0 . 1
ATOM   874 H HD2 . HIE . . 61 ? -30.164 -15.713 -11.412 1.00   0.00 0 . 1
ATOM   875 H HE1 . HIE . . 61 ? -31.839 -15.777 -15.377 1.00   0.00 0 . 1
ATOM   876 H HE2 . HIE . . 61 ? -31.868 -16.965 -12.952 1.00   0.00 0 . 1
ATOM   877 N N   . VAL . . 62 ? -28.875 -10.359 -11.126 1.00   0.00 0 . 1
ATOM   878 C CA  . VAL . . 62 ? -28.113 -9.284 -10.497 1.00   0.00 0 . 1
ATOM   879 C C   . VAL . . 62 ? -27.755 -9.719 -9.080 1.00   0.00 0 . 1
ATOM   880 O O   . VAL . . 62 ? -28.650 -10.064 -8.297 1.00   0.00 0 . 1
ATOM   881 C CB  . VAL . . 62 ? -28.898 -7.963 -10.483 1.00   0.00 0 . 1
ATOM   882 C CG1 . VAL . . 62 ? -27.987 -6.811 -10.096 1.00   0.00 0 . 1
ATOM   883 C CG2 . VAL . . 62 ? -29.538 -7.709 -11.838 1.00   0.00 0 . 1
ATOM   884 H H   . VAL . . 62 ? -29.828 -10.480 -10.817 1.00   0.00 0 . 1
ATOM   885 H HA  . VAL . . 62 ? -27.191 -9.136 -11.060 1.00   0.00 0 . 1
ATOM   886 H HB  . VAL . . 62 ? -29.689 -8.041 -9.738 1.00   0.00 0 . 1
ATOM   887 H HG11 . VAL . . 62 ? -28.558 -5.882 -10.091 1.00   0.00 0 . 1
ATOM   888 H HG12 . VAL . . 62 ? -27.575 -6.990 -9.103 1.00   0.00 0 . 1
ATOM   889 H HG13 . VAL . . 62 ? -27.174 -6.732 -10.818 1.00   0.00 0 . 1
ATOM   890 H HG21 . VAL . . 62 ? -30.090 -6.770 -11.810 1.00   0.00 0 . 1
ATOM   891 H HG22 . VAL . . 62 ? -28.763 -7.652 -12.602 1.00   0.00 0 . 1
ATOM   892 H HG23 . VAL . . 62 ? -30.222 -8.524 -12.075 1.00   0.00 0 . 1
ATOM   893 N N   . PRO . . 63 ? -26.477 -9.719 -8.708 1.00   0.00 0 . 1
ATOM   894 C CA  . PRO . . 63 ? -26.113 -10.061 -7.329 1.00   0.00 0 . 1
ATOM   895 C C   . PRO . . 63 ? -26.799 -9.148 -6.323 1.00   0.00 0 . 1
ATOM   896 O O   . PRO . . 63 ? -26.906 -7.936 -6.524 1.00   0.00 0 . 1
ATOM   897 C CB  . PRO . . 63 ? -24.592 -9.870 -7.309 1.00   0.00 0 . 1
ATOM   898 C CG  . PRO . . 63 ? -24.169 -10.045 -8.725 1.00   0.00 0 . 1
ATOM   899 C CD  . PRO . . 63 ? -25.295 -9.503 -9.560 1.00   0.00 0 . 1
ATOM   900 H HA  . PRO . . 63 ? -26.363 -11.101 -7.122 1.00   0.00 0 . 1
ATOM   901 H HB2 . PRO . . 63 ? -24.360 -8.856 -6.986 1.00   0.00 0 . 1
ATOM   902 H HB3 . PRO . . 63 ? -24.139 -10.650 -6.698 1.00   0.00 0 . 1
ATOM   903 H HG2 . PRO . . 63 ? -23.269 -9.460 -8.908 1.00   0.00 0 . 1
ATOM   904 H HG3 . PRO . . 63 ? -24.040 -11.106 -8.935 1.00   0.00 0 . 1
ATOM   905 H HD2 . PRO . . 63 ? -25.149 -8.433 -9.710 1.00   0.00 0 . 1
ATOM   906 H HD3 . PRO . . 63 ? -25.391 -10.102 -10.466 1.00   0.00 0 . 1
ATOM   907 N N   . ARG . . 64 ? -27.263 -9.743 -5.227 1.00   0.00 0 . 1
ATOM   908 C CA  . ARG . . 64 ? -27.730 -8.980 -4.070 1.00   0.00 0 . 1
ATOM   909 C C   . ARG . . 64 ? -26.510 -8.517 -3.279 1.00   0.00 0 . 1
ATOM   910 O O   . ARG . . 64 ? -26.173 -9.045 -2.211 1.00   0.00 0 . 1
ATOM   911 C CB  . ARG . . 64 ? -28.667 -9.823 -3.217 1.00   0.00 0 . 1
ATOM   912 C CG  . ARG . . 64 ? -29.774 -10.510 -3.999 1.00   0.00 0 . 1
ATOM   913 C CD  . ARG . . 64 ? -30.642 -11.351 -3.076 1.00   0.00 0 . 1
ATOM   914 N NE  . ARG . . 64 ? -31.653 -12.106 -3.806 1.00   0.00 0 . 1
ATOM   915 C CZ  . ARG . . 64 ? -32.861 -11.648 -4.102 1.00   0.00 0 . 1
ATOM   916 N NH1 . ARG . . 64 ? -33.241 -10.429 -3.754 1.00   0.00 1 . 1
ATOM   917 N NH2 . ARG . . 64 ? -33.708 -12.432 -4.763 1.00   0.00 0 . 1
ATOM   918 H H   . ARG . . 64 ? -27.299 -10.751 -5.177 1.00   0.00 0 . 1
ATOM   919 H HA  . ARG . . 64 ? -28.272 -8.102 -4.424 1.00   0.00 0 . 1
ATOM   920 H HB2 . ARG . . 64 ? -28.087 -10.572 -2.677 1.00   0.00 0 . 1
ATOM   921 H HB3 . ARG . . 64 ? -29.107 -9.199 -2.439 1.00   0.00 0 . 1
ATOM   922 H HG2 . ARG . . 64 ? -30.390 -9.758 -4.492 1.00   0.00 0 . 1
ATOM   923 H HG3 . ARG . . 64 ? -29.334 -11.149 -4.765 1.00   0.00 0 . 1
ATOM   924 H HD2 . ARG . . 64 ? -30.012 -12.039 -2.513 1.00   0.00 0 . 1
ATOM   925 H HD3 . ARG . . 64 ? -31.129 -10.703 -2.347 1.00   0.00 0 . 1
ATOM   926 H HE  . ARG . . 64 ? -31.381 -13.037 -4.090 1.00   0.00 0 . 1
ATOM   927 H HH11 . ARG . . 64 ? -32.605 -9.826 -3.251 1.00   0.00 0 . 1
ATOM   928 H HH12 . ARG . . 64 ? -34.167 -10.102 -3.990 1.00   0.00 0 . 1
ATOM   929 H HH21 . ARG . . 64 ? -33.427 -13.364 -5.032 1.00   0.00 0 . 1
ATOM   930 H HH22 . ARG . . 64 ? -34.631 -12.095 -4.995 1.00   0.00 0 . 1
ATOM   931 N N   . ALA . . 65 ? -25.826 -7.507 -3.815 1.00   0.00 0 . 1
ATOM   932 C CA  . ALA . . 65 ? -24.539 -7.097 -3.278 1.00   0.00 0 . 1
ATOM   933 C C   . ALA . . 65 ? -24.364 -5.587 -3.375 1.00   0.00 0 . 1
ATOM   934 O O   . ALA . . 65 ? -24.837 -4.945 -4.316 1.00   0.00 0 . 1
ATOM   935 C CB  . ALA . . 65 ? -23.389 -7.801 -4.011 1.00   0.00 0 . 1
ATOM   936 H H   . ALA . . 65 ? -26.201 -7.008 -4.610 1.00   0.00 0 . 1
ATOM   937 H HA  . ALA . . 65 ? -24.499 -7.380 -2.226 1.00   0.00 0 . 1
ATOM   938 H HB1 . ALA . . 65 ? -22.437 -7.477 -3.590 1.00   0.00 0 . 1
ATOM   939 H HB2 . ALA . . 65 ? -23.489 -8.880 -3.893 1.00   0.00 0 . 1
ATOM   940 H HB3 . ALA . . 65 ? -23.423 -7.547 -5.070 1.00   0.00 0 . 1
ATOM   941 N N   . VAL . . 66 ? -23.664 -5.033 -2.387 1.00   0.00 0 . 1
ATOM   942 C CA  . VAL . . 66 ? -23.353 -3.610 -2.321 1.00   0.00 0 . 1
ATOM   943 C C   . VAL . . 66 ? -21.867 -3.456 -2.036 1.00   0.00 0 . 1
ATOM   944 O O   . VAL . . 66 ? -21.341 -4.097 -1.120 1.00   0.00 0 . 1
ATOM   945 C CB  . VAL . . 66 ? -24.179 -2.889 -1.238 1.00   0.00 0 . 1
ATOM   946 C CG1 . VAL . . 66 ? -23.777 -1.425 -1.149 1.00   0.00 0 . 1
ATOM   947 C CG2 . VAL . . 66 ? -25.664 -3.028 -1.517 1.00   0.00 0 . 1
ATOM   948 H H   . VAL . . 66 ? -23.317 -5.607 -1.631 1.00   0.00 0 . 1
ATOM   949 H HA  . VAL . . 66 ? -23.574 -3.158 -3.288 1.00   0.00 0 . 1
ATOM   950 H HB  . VAL . . 66 ? -23.967 -3.360 -0.278 1.00   0.00 0 . 1
ATOM   951 H HG11 . VAL . . 66 ? -24.369 -0.930 -0.380 1.00   0.00 0 . 1
ATOM   952 H HG12 . VAL . . 66 ? -22.719 -1.353 -0.895 1.00   0.00 0 . 1
ATOM   953 H HG13 . VAL . . 66 ? -23.953 -0.941 -2.110 1.00   0.00 0 . 1
ATOM   954 H HG21 . VAL . . 66 ? -26.230 -2.513 -0.741 1.00   0.00 0 . 1
ATOM   955 H HG22 . VAL . . 66 ? -25.894 -2.588 -2.488 1.00   0.00 0 . 1
ATOM   956 H HG23 . VAL . . 66 ? -25.936 -4.084 -1.524 1.00   0.00 0 . 1
ATOM   957 N N   . PHE . . 67 ? -21.197 -2.610 -2.814 1.00   0.00 0 . 1
ATOM   958 C CA  . PHE . . 67 ? -19.784 -2.302 -2.632 1.00   0.00 0 . 1
ATOM   959 C C   . PHE . . 67 ? -19.659 -0.874 -2.117 1.00   0.00 0 . 1
ATOM   960 O O   . PHE . . 67 ? -20.247  0.047 -2.693 1.00   0.00 0 . 1
ATOM   961 C CB  . PHE . . 67 ? -19.007 -2.459 -3.943 1.00   0.00 0 . 1
ATOM   962 C CG  . PHE . . 67 ? -18.992 -3.861 -4.485 1.00   0.00 0 . 1
ATOM   963 C CD1 . PHE . . 67 ? -20.135 -4.424 -5.026 1.00   0.00 0 . 1
ATOM   964 C CD2 . PHE . . 67 ? -17.826 -4.607 -4.474 1.00   0.00 0 . 1
ATOM   965 C CE1 . PHE . . 67 ? -20.119 -5.710 -5.533 1.00   0.00 0 . 1
ATOM   966 C CE2 . PHE . . 67 ? -17.803 -5.893 -4.981 1.00   0.00 0 . 1
ATOM   967 C CZ  . PHE . . 67 ? -18.949 -6.446 -5.509 1.00   0.00 0 . 1
ATOM   968 H H   . PHE . . 67 ? -21.667 -2.145 -3.577 1.00   0.00 0 . 1
ATOM   969 H HA  . PHE . . 67 ? -19.366 -2.983 -1.890 1.00   0.00 0 . 1
ATOM   970 H HB2 . PHE . . 67 ? -19.424 -1.786 -4.693 1.00   0.00 0 . 1
ATOM   971 H HB3 . PHE . . 67 ? -17.983 -2.116 -3.799 1.00   0.00 0 . 1
ATOM   972 H HD1 . PHE . . 67 ? -21.055 -3.858 -5.056 1.00   0.00 0 . 1
ATOM   973 H HD2 . PHE . . 67 ? -16.919 -4.187 -4.066 1.00   0.00 0 . 1
ATOM   974 H HE1 . PHE . . 67 ? -21.019 -6.140 -5.946 1.00   0.00 0 . 1
ATOM   975 H HE2 . PHE . . 67 ? -16.886 -6.465 -4.963 1.00   0.00 0 . 1
ATOM   976 H HZ  . PHE . . 67 ? -18.935 -7.451 -5.904 1.00   0.00 0 . 1
ATOM   977 N N   . VAL . . 68 ? -18.892 -0.688 -1.044 1.00   0.00 0 . 1
ATOM   978 C CA  . VAL . . 68 ? -18.729  0.615 -0.408 1.00   0.00 0 . 1
ATOM   979 C C   . VAL . . 68 ? -17.249  0.852 -0.144 1.00   0.00 0 . 1
ATOM   980 O O   . VAL . . 68 ? -16.563 -0.024  0.391 1.00   0.00 0 . 1
ATOM   981 C CB  . VAL . . 68 ? -19.530  0.716  0.905 1.00   0.00 0 . 1
ATOM   982 C CG1 . VAL . . 68 ? -19.298  2.070  1.563 1.00   0.00 0 . 1
ATOM   983 C CG2 . VAL . . 68 ? -21.011  0.490  0.642 1.00   0.00 0 . 1
ATOM   984 H H   . VAL . . 68 ? -18.394 -1.467 -0.637 1.00   0.00 0 . 1
ATOM   985 H HA  . VAL . . 68 ? -19.087  1.383 -1.093 1.00   0.00 0 . 1
ATOM   986 H HB  . VAL . . 68 ? -19.178 -0.061  1.583 1.00   0.00 0 . 1
ATOM   987 H HG11 . VAL . . 68 ? -19.871  2.128  2.490 1.00   0.00 0 . 1
ATOM   988 H HG12 . VAL . . 68 ? -18.238  2.190  1.784 1.00   0.00 0 . 1
ATOM   989 H HG13 . VAL . . 68 ? -19.621  2.863  0.889 1.00   0.00 0 . 1
ATOM   990 H HG21 . VAL . . 68 ? -21.563  0.565  1.579 1.00   0.00 0 . 1
ATOM   991 H HG22 . VAL . . 68 ? -21.377  1.244 -0.054 1.00   0.00 0 . 1
ATOM   992 H HG23 . VAL . . 68 ? -21.157 -0.502  0.213 1.00   0.00 0 . 1
ATOM   993 N N   . ASP . . 69 ? -16.764  2.034 -0.513 1.00   0.00 0 . 1
ATOM   994 C CA  . ASP . . 69 ? -15.388  2.414 -0.234 1.00   0.00 0 . 1
ATOM   995 C C   . ASP . . 69 ? -15.317  3.932 -0.200 1.00   0.00 0 . 1
ATOM   996 O O   . ASP . . 69 ? -15.999  4.605 -0.975 1.00   0.00 0 . 1
ATOM   997 C CB  . ASP . . 69 ? -14.417  1.852 -1.277 1.00   0.00 0 . 1
ATOM   998 C CG  . ASP . . 69 ? -12.985  1.847 -0.791 1.00   0.00 0 . 1
ATOM   999 O OD1 . ASP . . 69 ? -12.766  2.152  0.399 1.00   0.00 0 . 1
ATOM   1000 O OD2 . ASP . . 69 ? -12.079  1.542 -1.596 1.00   0.00 -1 . 1
ATOM   1001 H H   . ASP . . 69 ? -17.355  2.693 -0.998 1.00   0.00 0 . 1
ATOM   1002 H HA  . ASP . . 69 ? -15.110  2.028  0.747 1.00   0.00 0 . 1
ATOM   1003 H HB2 . ASP . . 69 ? -14.715  0.836 -1.539 1.00   0.00 0 . 1
ATOM   1004 H HB3 . ASP . . 69 ? -14.488  2.441 -2.192 1.00   0.00 0 . 1
ATOM   1005 N N   . LEU . . 70 ? -14.495  4.462  0.703 1.00   0.00 0 . 1
ATOM   1006 C CA  . LEU . . 70 ? -14.417  5.903  0.887 1.00   0.00 0 . 1
ATOM   1007 C C   . LEU . . 70 ? -13.635  6.607 -0.215 1.00   0.00 0 . 1
ATOM   1008 O O   . LEU . . 70 ? -13.705  7.836 -0.310 1.00   0.00 0 . 1
ATOM   1009 C CB  . LEU . . 70 ? -13.809  6.213  2.257 1.00   0.00 0 . 1
ATOM   1010 C CG  . LEU . . 70 ? -14.622  5.632  3.420 1.00   0.00 0 . 1
ATOM   1011 C CD1 . LEU . . 70 ? -13.936  5.877  4.754 1.00   0.00 0 . 1
ATOM   1012 C CD2 . LEU . . 70 ? -16.031  6.206  3.437 1.00   0.00 0 . 1
ATOM   1013 H H   . LEU . . 70 ? -13.915  3.863  1.272 1.00   0.00 0 . 1
ATOM   1014 H HA  . LEU . . 70 ? -15.434  6.296  0.878 1.00   0.00 0 . 1
ATOM   1015 H HB2 . LEU . . 70 ? -12.791  5.824  2.297 1.00   0.00 0 . 1
ATOM   1016 H HB3 . LEU . . 70 ? -13.722  7.293  2.379 1.00   0.00 0 . 1
ATOM   1017 H HG  . LEU . . 70 ? -14.698  4.555  3.274 1.00   0.00 0 . 1
ATOM   1018 H HD11 . LEU . . 70 ? -14.540  5.452  5.557 1.00   0.00 0 . 1
ATOM   1019 H HD12 . LEU . . 70 ? -12.954  5.404  4.750 1.00   0.00 0 . 1
ATOM   1020 H HD13 . LEU . . 70 ? -13.822  6.949  4.914 1.00   0.00 0 . 1
ATOM   1021 H HD21 . LEU . . 70 ? -16.587  5.779  4.271 1.00   0.00 0 . 1
ATOM   1022 H HD22 . LEU . . 70 ? -15.982  7.289  3.550 1.00   0.00 0 . 1
ATOM   1023 H HD23 . LEU . . 70 ? -16.534  5.961  2.501 1.00   0.00 0 . 1
ATOM   1024 N N   . GLU . . 71 ? -12.901  5.872 -1.040 1.00   0.00 0 . 1
ATOM   1025 C CA  . GLU . . 71 ? -12.259  6.399 -2.233 1.00   0.00 0 . 1
ATOM   1026 C C   . GLU . . 71 ? -12.658  5.547 -3.429 1.00   0.00 0 . 1
ATOM   1027 O O   . GLU . . 71 ? -13.049  4.384 -3.267 1.00   0.00 0 . 1
ATOM   1028 C CB  . GLU . . 71 ? -10.729  6.432 -2.087 1.00   0.00 0 . 1
ATOM   1029 C CG  . GLU . . 71 ? -10.089  5.074 -1.869 1.00   0.00 0 . 1
ATOM   1030 C CD  . GLU . . 71 ? -9.153  4.686 -2.995 1.00   0.00 0 . 1
ATOM   1031 O OE1 . GLU . . 71 ? -9.084  5.433 -3.993 1.00   0.00 0 . 1
ATOM   1032 O OE2 . GLU . . 71 ? -8.484  3.636 -2.881 1.00   0.00 -1 . 1
ATOM   1033 H H   . GLU . . 71 ? -12.764  4.888 -0.853 1.00   0.00 0 . 1
ATOM   1034 H HA  . GLU . . 71 ? -12.613  7.416 -2.397 1.00   0.00 0 . 1
ATOM   1035 H HB2 . GLU . . 71 ? -10.292  6.899 -2.971 1.00   0.00 0 . 1
ATOM   1036 H HB3 . GLU . . 71 ? -10.458  7.095 -1.265 1.00   0.00 0 . 1
ATOM   1037 H HG2 . GLU . . 71 ? -9.541  5.079 -0.928 1.00   0.00 0 . 1
ATOM   1038 H HG3 . GLU . . 71 ? -10.869  4.318 -1.769 1.00   0.00 0 . 1
ATOM   1039 N N   . PRO . . 72 ? -12.584  6.095 -4.638 1.00   0.00 0 . 1
ATOM   1040 C CA  . PRO . . 72 ? -13.130  5.402 -5.816 1.00   0.00 0 . 1
ATOM   1041 C C   . PRO . . 72 ? -12.162  4.497 -6.564 1.00   0.00 0 . 1
ATOM   1042 O O   . PRO . . 72 ? -12.595  3.819 -7.502 1.00   0.00 0 . 1
ATOM   1043 C CB  . PRO . . 72 ? -13.549  6.576 -6.710 1.00   0.00 0 . 1
ATOM   1044 C CG  . PRO . . 72 ? -12.508  7.609 -6.432 1.00   0.00 0 . 1
ATOM   1045 C CD  . PRO . . 72 ? -12.137  7.462 -4.968 1.00   0.00 0 . 1
ATOM   1046 H HA  . PRO . . 72 ? -14.013  4.832 -5.527 1.00   0.00 0 . 1
ATOM   1047 H HB2 . PRO . . 72 ? -13.485  6.274 -7.755 1.00   0.00 0 . 1
ATOM   1048 H HB3 . PRO . . 72 ? -14.520  6.948 -6.385 1.00   0.00 0 . 1
ATOM   1049 H HG2 . PRO . . 72 ? -11.631  7.415 -7.049 1.00   0.00 0 . 1
ATOM   1050 H HG3 . PRO . . 72 ? -12.927  8.600 -6.602 1.00   0.00 0 . 1
ATOM   1051 H HD2 . PRO . . 72 ? -11.053  7.522 -4.864 1.00   0.00 0 . 1
ATOM   1052 H HD3 . PRO . . 72 ? -12.708  8.180 -4.379 1.00   0.00 0 . 1
ATOM   1053 N N   . THR . . 73 ? -10.884  4.456 -6.175 1.00   0.00 0 . 1
ATOM   1054 C CA  . THR . . 73 ? -9.879  3.773 -6.987 1.00   0.00 0 . 1
ATOM   1055 C C   . THR . . 73 ? -10.177  2.284 -7.132 1.00   0.00 0 . 1
ATOM   1056 O O   . THR . . 73 ? -9.951  1.700 -8.198 1.00   0.00 0 . 1
ATOM   1057 C CB  . THR . . 73 ? -8.488  3.969 -6.383 1.00   0.00 0 . 1
ATOM   1058 C CG2 . THR . . 73 ? -7.466  3.127 -7.131 1.00   0.00 0 . 1
ATOM   1059 O OG1 . THR . . 73 ? -8.118  5.353 -6.454 1.00   0.00 0 . 1
ATOM   1060 H H   . THR . . 73 ? -10.604  4.900 -5.312 1.00   0.00 0 . 1
ATOM   1061 H HA  . THR . . 73 ? -9.884  4.219 -7.981 1.00   0.00 0 . 1
ATOM   1062 H HB  . THR . . 73 ? -8.507  3.659 -5.338 1.00   0.00 0 . 1
ATOM   1063 H HG1 . THR . . 73 ? -8.342  5.788 -5.628 1.00   0.00 0 . 1
ATOM   1064 H HG21 . THR . . 73 ? -6.480  3.275 -6.691 1.00   0.00 0 . 1
ATOM   1065 H HG22 . THR . . 73 ? -7.740  2.074 -7.061 1.00   0.00 0 . 1
ATOM   1066 H HG23 . THR . . 73 ? -7.445  3.427 -8.179 1.00   0.00 0 . 1
ATOM   1067 N N   . VAL . . 74 ? -10.669  1.650 -6.073 1.00   0.00 0 . 1
ATOM   1068 C CA  . VAL . . 74 ? -10.848  0.201 -6.086 1.00   0.00 0 . 1
ATOM   1069 C C   . VAL . . 74 ? -12.182 -0.193 -6.707 1.00   0.00 0 . 1
ATOM   1070 O O   . VAL . . 74 ? -12.246 -1.124 -7.515 1.00   0.00 0 . 1
ATOM   1071 C CB  . VAL . . 74 ? -10.700 -0.355 -4.657 1.00   0.00 0 . 1
ATOM   1072 C CG1 . VAL . . 74 ? -10.772 -1.872 -4.670 1.00   0.00 0 . 1
ATOM   1073 C CG2 . VAL . . 74 ? -9.390  0.115 -4.043 1.00   0.00 0 . 1
ATOM   1074 H H   . VAL . . 74 ? -10.925  2.171 -5.246 1.00   0.00 0 . 1
ATOM   1075 H HA  . VAL . . 74 ? -10.054 -0.228 -6.697 1.00   0.00 0 . 1
ATOM   1076 H HB  . VAL . . 74 ? -11.522  0.025 -4.050 1.00   0.00 0 . 1
ATOM   1077 H HG11 . VAL . . 74 ? -10.666 -2.250 -3.653 1.00   0.00 0 . 1
ATOM   1078 H HG12 . VAL . . 74 ? -11.733 -2.187 -5.075 1.00   0.00 0 . 1
ATOM   1079 H HG13 . VAL . . 74 ? -9.969 -2.269 -5.290 1.00   0.00 0 . 1
ATOM   1080 H HG21 . VAL . . 74 ? -9.297 -0.285 -3.033 1.00   0.00 0 . 1
ATOM   1081 H HG22 . VAL . . 74 ? -8.557 -0.237 -4.651 1.00   0.00 0 . 1
ATOM   1082 H HG23 . VAL . . 74 ? -9.377  1.204 -4.005 1.00   0.00 0 . 1
ATOM   1083 N N   . ILE . . 75 ? -13.262  0.502 -6.344 1.00   0.00 0 . 1
ATOM   1084 C CA  . ILE . . 75 ? -14.567  0.187 -6.917 1.00   0.00 0 . 1
ATOM   1085 C C   . ILE . . 75 ? -14.606  0.532 -8.400 1.00   0.00 0 . 1
ATOM   1086 O O   . ILE . . 75 ? -15.341 -0.100 -9.171 1.00   0.00 0 . 1
ATOM   1087 C CB  . ILE . . 75 ? -15.679  0.910 -6.134 1.00   0.00 0 . 1
ATOM   1088 C CG1 . ILE . . 75 ? -15.940  0.197 -4.805 1.00   0.00 0 . 1
ATOM   1089 C CG2 . ILE . . 75 ? -16.947  0.998 -6.967 1.00   0.00 0 . 1
ATOM   1090 C CD1 . ILE . . 75 ? -16.949  0.895 -3.924 1.00   0.00 0 . 1
ATOM   1091 H H   . ILE . . 75 ? -13.179  1.250 -5.670 1.00   0.00 0 . 1
ATOM   1092 H HA  . ILE . . 75 ? -14.728 -0.886 -6.817 1.00   0.00 0 . 1
ATOM   1093 H HB  . ILE . . 75 ? -15.342  1.924 -5.918 1.00   0.00 0 . 1
ATOM   1094 H HG12 . ILE . . 75 ? -16.275 -0.821 -5.001 1.00   0.00 0 . 1
ATOM   1095 H HG13 . ILE . . 75 ? -15.001  0.088 -4.264 1.00   0.00 0 . 1
ATOM   1096 H HG21 . ILE . . 75 ? -17.721  1.512 -6.397 1.00   0.00 0 . 1
ATOM   1097 H HG22 . ILE . . 75 ? -16.742  1.553 -7.883 1.00   0.00 0 . 1
ATOM   1098 H HG23 . ILE . . 75 ? -17.287 -0.006 -7.220 1.00   0.00 0 . 1
ATOM   1099 H HD11 . ILE . . 75 ? -17.079  0.329 -3.002 1.00   0.00 0 . 1
ATOM   1100 H HD12 . ILE . . 75 ? -16.592  1.897 -3.686 1.00   0.00 0 . 1
ATOM   1101 H HD13 . ILE . . 75 ? -17.903  0.963 -4.446 1.00   0.00 0 . 1
ATOM   1102 N N   . ASP . . 76 ? -13.827  1.527 -8.829 1.00   0.00 0 . 1
ATOM   1103 C CA  . ASP . . 76 ? -13.783  1.860 -10.249 1.00   0.00 0 . 1
ATOM   1104 C C   . ASP . . 76 ? -13.311  0.678 -11.087 1.00   0.00 0 . 1
ATOM   1105 O O   . ASP . . 76 ? -13.725  0.533 -12.242 1.00   0.00 0 . 1
ATOM   1106 C CB  . ASP . . 76 ? -12.885  3.075 -10.481 1.00   0.00 0 . 1
ATOM   1107 C CG  . ASP . . 76 ? -13.607  4.387 -10.242 1.00   0.00 0 . 1
ATOM   1108 O OD1 . ASP . . 76 ? -14.847  4.366 -10.096 1.00   0.00 0 . 1
ATOM   1109 O OD2 . ASP . . 76 ? -12.934  5.438 -10.200 1.00   0.00 -1 . 1
ATOM   1110 H H   . ASP . . 76 ? -13.267  2.050 -8.171 1.00   0.00 0 . 1
ATOM   1111 H HA  . ASP . . 76 ? -14.793  2.120 -10.568 1.00   0.00 0 . 1
ATOM   1112 H HB2 . ASP . . 76 ? -12.016  3.014 -9.825 1.00   0.00 0 . 1
ATOM   1113 H HB3 . ASP . . 76 ? -12.502  3.053 -11.501 1.00   0.00 0 . 1
ATOM   1114 N N   . GLU . . 77 ? -12.451 -0.175 -10.524 1.00   0.00 0 . 1
ATOM   1115 C CA  . GLU . . 77 ? -12.043 -1.380 -11.237 1.00   0.00 0 . 1
ATOM   1116 C C   . GLU . . 77 ? -13.221 -2.318 -11.462 1.00   0.00 0 . 1
ATOM   1117 O O   . GLU . . 77 ? -13.269 -3.021 -12.479 1.00   0.00 0 . 1
ATOM   1118 C CB  . GLU . . 77 ? -10.930 -2.094 -10.469 1.00   0.00 0 . 1
ATOM   1119 C CG  . GLU . . 77 ? -9.578 -1.408 -10.546 1.00   0.00 0 . 1
ATOM   1120 C CD  . GLU . . 77 ? -8.555 -2.233 -11.302 1.00   0.00 0 . 1
ATOM   1121 O OE1 . GLU . . 77 ? -8.963 -3.109 -12.095 1.00   0.00 0 . 1
ATOM   1122 O OE2 . GLU . . 77 ? -7.343 -2.011 -11.097 1.00   0.00 -1 . 1
ATOM   1123 H H   . GLU . . 77 ? -12.081  0.015 -9.604 1.00   0.00 0 . 1
ATOM   1124 H HA  . GLU . . 77 ? -11.652 -1.084 -12.210 1.00   0.00 0 . 1
ATOM   1125 H HB2 . GLU . . 77 ? -11.223 -2.201 -9.425 1.00   0.00 0 . 1
ATOM   1126 H HB3 . GLU . . 77 ? -10.838 -3.117 -10.836 1.00   0.00 0 . 1
ATOM   1127 H HG2 . GLU . . 77 ? -9.691 -0.438 -11.031 1.00   0.00 0 . 1
ATOM   1128 H HG3 . GLU . . 77 ? -9.213 -1.213 -9.537 1.00   0.00 0 . 1
ATOM   1129 N N   . VAL . . 78 ? -14.176 -2.347 -10.531 1.00   0.00 0 . 1
ATOM   1130 C CA  . VAL . . 78 ? -15.368 -3.166 -10.722 1.00   0.00 0 . 1
ATOM   1131 C C   . VAL . . 78 ? -16.256 -2.565 -11.804 1.00   0.00 0 . 1
ATOM   1132 O O   . VAL . . 78 ? -16.875 -3.290 -12.592 1.00   0.00 0 . 1
ATOM   1133 C CB  . VAL . . 78 ? -16.129 -3.328 -9.393 1.00   0.00 0 . 1
ATOM   1134 C CG1 . VAL . . 78 ? -17.362 -4.192 -9.595 1.00   0.00 0 . 1
ATOM   1135 C CG2 . VAL . . 78 ? -15.223 -3.925 -8.329 1.00   0.00 0 . 1
ATOM   1136 H H   . VAL . . 78 ? -14.077 -1.799 -9.689 1.00   0.00 0 . 1
ATOM   1137 H HA  . VAL . . 78 ? -15.050 -4.154 -11.053 1.00   0.00 0 . 1
ATOM   1138 H HB  . VAL . . 78 ? -16.450 -2.342 -9.057 1.00   0.00 0 . 1
ATOM   1139 H HG11 . VAL . . 78 ? -17.890 -4.299 -8.648 1.00   0.00 0 . 1
ATOM   1140 H HG12 . VAL . . 78 ? -18.019 -3.723 -10.326 1.00   0.00 0 . 1
ATOM   1141 H HG13 . VAL . . 78 ? -17.061 -5.176 -9.955 1.00   0.00 0 . 1
ATOM   1142 H HG21 . VAL . . 78 ? -15.778 -4.033 -7.397 1.00   0.00 0 . 1
ATOM   1143 H HG22 . VAL . . 78 ? -14.873 -4.904 -8.658 1.00   0.00 0 . 1
ATOM   1144 H HG23 . VAL . . 78 ? -14.367 -3.269 -8.169 1.00   0.00 0 . 1
ATOM   1145 N N   . ARG . . 79 ? -16.330 -1.233 -11.864 1.00   0.00 0 . 1
ATOM   1146 C CA  . ARG . . 79 ? -17.164 -0.583 -12.868 1.00   0.00 0 . 1
ATOM   1147 C C   . ARG . . 79 ? -16.653 -0.837 -14.281 1.00   0.00 0 . 1
ATOM   1148 O O   . ARG . . 79 ? -17.436 -0.806 -15.236 1.00   0.00 0 . 1
ATOM   1149 C CB  . ARG . . 79 ? -17.240  0.917 -12.590 1.00   0.00 0 . 1
ATOM   1150 C CG  . ARG . . 79 ? -17.979  1.262 -11.310 1.00   0.00 0 . 1
ATOM   1151 C CD  . ARG . . 79 ? -17.762  2.711 -10.917 1.00   0.00 0 . 1
ATOM   1152 N NE  . ARG . . 79 ? -18.535  3.066 -9.732 1.00   0.00 0 . 1
ATOM   1153 C CZ  . ARG . . 79 ? -18.302  4.127 -8.973 1.00   0.00 0 . 1
ATOM   1154 N NH1 . ARG . . 79 ? -17.306  4.958 -9.232 1.00   0.00 1 . 1
ATOM   1155 N NH2 . ARG . . 79 ? -19.085  4.357 -7.923 1.00   0.00 0 . 1
ATOM   1156 H H   . ARG . . 79 ? -15.805 -0.669 -11.211 1.00   0.00 0 . 1
ATOM   1157 H HA  . ARG . . 79 ? -18.170 -0.995 -12.792 1.00   0.00 0 . 1
ATOM   1158 H HB2 . ARG . . 79 ? -16.231  1.329 -12.548 1.00   0.00 0 . 1
ATOM   1159 H HB3 . ARG . . 79 ? -17.721  1.417 -13.431 1.00   0.00 0 . 1
ATOM   1160 H HG2 . ARG . . 79 ? -19.044  1.078 -11.445 1.00   0.00 0 . 1
ATOM   1161 H HG3 . ARG . . 79 ? -17.634  0.613 -10.506 1.00   0.00 0 . 1
ATOM   1162 H HD2 . ARG . . 79 ? -16.703  2.880 -10.723 1.00   0.00 0 . 1
ATOM   1163 H HD3 . ARG . . 79 ? -18.050  3.359 -11.745 1.00   0.00 0 . 1
ATOM   1164 H HE  . ARG . . 79 ? -19.292  2.438 -9.503 1.00   0.00 0 . 1
ATOM   1165 H HH11 . ARG . . 79 ? -16.701  4.791 -10.023 1.00   0.00 0 . 1
ATOM   1166 H HH12 . ARG . . 79 ? -17.150  5.760 -8.638 1.00   0.00 0 . 1
ATOM   1167 H HH21 . ARG . . 79 ? -19.846  3.725 -7.712 1.00   0.00 0 . 1
ATOM   1168 H HH22 . ARG . . 79 ? -18.920  5.162 -7.336 1.00   0.00 0 . 1
ATOM   1169 N N   . THR . . 80 ? -15.354 -1.087 -14.436 1.00   0.00 0 . 1
ATOM   1170 C CA  . THR . . 80 ? -14.771 -1.323 -15.747 1.00   0.00 0 . 1
ATOM   1171 C C   . THR . . 80 ? -14.366 -2.771 -15.978 1.00   0.00 0 . 1
ATOM   1172 O O   . THR . . 80 ? -13.986 -3.117 -17.102 1.00   0.00 0 . 1
ATOM   1173 C CB  . THR . . 80 ? -13.544 -0.421 -15.954 1.00   0.00 0 . 1
ATOM   1174 C CG2 . THR . . 80 ? -13.891  1.030 -15.645 1.00   0.00 0 . 1
ATOM   1175 O OG1 . THR . . 80 ? -12.484 -0.847 -15.089 1.00   0.00 0 . 1
ATOM   1176 H H   . THR . . 80 ? -14.745 -1.116 -13.630 1.00   0.00 0 . 1
ATOM   1177 H HA  . THR . . 80 ? -15.514 -1.057 -16.498 1.00   0.00 0 . 1
ATOM   1178 H HB  . THR . . 80 ? -13.213 -0.498 -16.990 1.00   0.00 0 . 1
ATOM   1179 H HG1 . THR . . 80 ? -12.774 -0.787 -14.175 1.00   0.00 0 . 1
ATOM   1180 H HG21 . THR . . 80 ? -13.012  1.655 -15.796 1.00   0.00 0 . 1
ATOM   1181 H HG22 . THR . . 80 ? -14.691  1.361 -16.308 1.00   0.00 0 . 1
ATOM   1182 H HG23 . THR . . 80 ? -14.221  1.112 -14.609 1.00   0.00 0 . 1
ATOM   1183 N N   . GLY . . 81 ? -14.442 -3.622 -14.960 1.00   0.00 0 . 1
ATOM   1184 C CA  . GLY . . 81 ? -13.986 -4.989 -15.078 1.00   0.00 0 . 1
ATOM   1185 C C   . GLY . . 81 ? -14.841 -5.820 -16.018 1.00   0.00 0 . 1
ATOM   1186 O O   . GLY . . 81 ? -15.809 -5.358 -16.626 1.00   0.00 0 . 1
ATOM   1187 H H   . GLY . . 81 ? -14.826 -3.318 -14.076 1.00   0.00 0 . 1
ATOM   1188 H HA2 . GLY . . 81 ? -12.953 -4.998 -15.425 1.00   0.00 0 . 1
ATOM   1189 H HA3 . GLY . . 81 ? -13.977 -5.454 -14.092 1.00   0.00 0 . 1
ATOM   1190 N N   . THR . . 82 ? -14.459 -7.094 -16.133 1.00   0.00 0 . 1
ATOM   1191 C CA  . THR . . 82 ? -15.190 -8.016 -16.997 1.00   0.00 0 . 1
ATOM   1192 C C   . THR . . 82 ? -16.657 -8.105 -16.597 1.00   0.00 0 . 1
ATOM   1193 O O   . THR . . 82 ? -17.537 -8.233 -17.457 1.00   0.00 0 . 1
ATOM   1194 C CB  . THR . . 82 ? -14.542 -9.402 -16.952 1.00   0.00 0 . 1
ATOM   1195 C CG2 . THR . . 82 ? -15.378 -10.413 -17.728 1.00   0.00 0 . 1
ATOM   1196 O OG1 . THR . . 82 ? -13.226 -9.335 -17.514 1.00   0.00 0 . 1
ATOM   1197 H H   . THR . . 82 ? -13.656 -7.429 -15.620 1.00   0.00 0 . 1
ATOM   1198 H HA  . THR . . 82 ? -15.135 -7.645 -18.019 1.00   0.00 0 . 1
ATOM   1199 H HB  . THR . . 82 ? -14.468 -9.724 -15.914 1.00   0.00 0 . 1
ATOM   1200 H HG1 . THR . . 82 ? -12.821 -10.205 -17.485 1.00   0.00 0 . 1
ATOM   1201 H HG21 . THR . . 82 ? -14.899 -11.391 -17.684 1.00   0.00 0 . 1
ATOM   1202 H HG22 . THR . . 82 ? -16.374 -10.476 -17.289 1.00   0.00 0 . 1
ATOM   1203 H HG23 . THR . . 82 ? -15.459 -10.096 -18.767 1.00   0.00 0 . 1
ATOM   1204 N N   . TYR . . 83 ? -16.942 -8.039 -15.298 1.00   0.00 0 . 1
ATOM   1205 C CA  . TYR . . 83 ? -18.301 -8.156 -14.772 1.00   0.00 0 . 1
ATOM   1206 C C   . TYR . . 83 ? -18.908 -6.795 -14.449 1.00   0.00 0 . 1
ATOM   1207 O O   . TYR . . 83 ? -19.599 -6.637 -13.441 1.00   0.00 0 . 1
ATOM   1208 C CB  . TYR . . 83 ? -18.310 -9.060 -13.541 1.00   0.00 0 . 1
ATOM   1209 C CG  . TYR . . 83 ? -18.146 -10.530 -13.868 1.00   0.00 0 . 1
ATOM   1210 C CD1 . TYR . . 83 ? -16.911 -11.047 -14.237 1.00   0.00 0 . 1
ATOM   1211 C CD2 . TYR . . 83 ? -19.228 -11.398 -13.812 1.00   0.00 0 . 1
ATOM   1212 C CE1 . TYR . . 83 ? -16.760 -12.389 -14.541 1.00   0.00 0 . 1
ATOM   1213 C CE2 . TYR . . 83 ? -19.086 -12.741 -14.112 1.00   0.00 0 . 1
ATOM   1214 C CZ  . TYR . . 83 ? -17.851 -13.231 -14.476 1.00   0.00 0 . 1
ATOM   1215 O OH  . TYR . . 83 ? -17.710 -14.566 -14.777 1.00   0.00 0 . 1
ATOM   1216 H H   . TYR . . 83 ? -16.202 -7.903 -14.624 1.00   0.00 0 . 1
ATOM   1217 H HA  . TYR . . 83 ? -18.917 -8.625 -15.539 1.00   0.00 0 . 1
ATOM   1218 H HB2 . TYR . . 83 ? -17.518 -8.750 -12.859 1.00   0.00 0 . 1
ATOM   1219 H HB3 . TYR . . 83 ? -19.239 -8.913 -12.992 1.00   0.00 0 . 1
ATOM   1220 H HD1 . TYR . . 83 ? -16.048 -10.399 -14.289 1.00   0.00 0 . 1
ATOM   1221 H HD2 . TYR . . 83 ? -20.202 -11.028 -13.530 1.00   0.00 0 . 1
ATOM   1222 H HE1 . TYR . . 83 ? -15.791 -12.772 -14.828 1.00   0.00 0 . 1
ATOM   1223 H HE2 . TYR . . 83 ? -19.942 -13.399 -14.061 1.00   0.00 0 . 1
ATOM   1224 H HH  . TYR . . 83 ? -18.557 -15.008 -14.683 1.00   0.00 0 . 1
ATOM   1225 N N   . ARG . . 84 ? -18.670 -5.794 -15.302 1.00   0.00 0 . 1
ATOM   1226 C CA  . ARG . . 84 ? -19.194 -4.458 -15.036 1.00   0.00 0 . 1
ATOM   1227 C C   . ARG . . 84 ? -20.694 -4.376 -15.285 1.00   0.00 0 . 1
ATOM   1228 O O   . ARG . . 84 ? -21.371 -3.523 -14.698 1.00   0.00 0 . 1
ATOM   1229 C CB  . ARG . . 84 ? -18.456 -3.423 -15.888 1.00   0.00 0 . 1
ATOM   1230 C CG  . ARG . . 84 ? -18.770 -3.484 -17.377 1.00   0.00 0 . 1
ATOM   1231 C CD  . ARG . . 84 ? -17.494 -3.599 -18.200 1.00   0.00 0 . 1
ATOM   1232 N NE  . ARG . . 84 ? -17.739 -3.470 -19.633 1.00   0.00 0 . 1
ATOM   1233 C CZ  . ARG . . 84 ? -16.832 -3.708 -20.571 1.00   0.00 0 . 1
ATOM   1234 N NH1 . ARG . . 84 ? -15.610 -4.114 -20.265 1.00   0.00 1 . 1
ATOM   1235 N NH2 . ARG . . 84 ? -17.160 -3.538 -21.849 1.00   0.00 0 . 1
ATOM   1236 H H   . ARG . . 84 ? -18.125 -5.961 -16.136 1.00   0.00 0 . 1
ATOM   1237 H HA  . ARG . . 84 ? -19.011 -4.224 -13.987 1.00   0.00 0 . 1
ATOM   1238 H HB2 . ARG . . 84 ? -18.677 -2.424 -15.514 1.00   0.00 0 . 1
ATOM   1239 H HB3 . ARG . . 84 ? -17.383 -3.534 -15.740 1.00   0.00 0 . 1
ATOM   1240 H HG2 . ARG . . 84 ? -19.410 -4.343 -17.579 1.00   0.00 0 . 1
ATOM   1241 H HG3 . ARG . . 84 ? -19.311 -2.585 -17.671 1.00   0.00 0 . 1
ATOM   1242 H HD2 . ARG . . 84 ? -16.788 -2.832 -17.883 1.00   0.00 0 . 1
ATOM   1243 H HD3 . ARG . . 84 ? -17.019 -4.558 -17.999 1.00   0.00 0 . 1
ATOM   1244 H HE  . ARG . . 84 ? -18.670 -3.179 -19.894 1.00   0.00 0 . 1
ATOM   1245 H HH11 . ARG . . 84 ? -15.349 -4.250 -19.298 1.00   0.00 0 . 1
ATOM   1246 H HH12 . ARG . . 84 ? -14.937 -4.289 -20.998 1.00   0.00 0 . 1
ATOM   1247 H HH21 . ARG . . 84 ? -18.090 -3.231 -22.095 1.00   0.00 0 . 1
ATOM   1248 H HH22 . ARG . . 84 ? -16.479 -3.717 -22.573 1.00   0.00 0 . 1
ATOM   1249 N N   . GLN . . 85 ? -21.230 -5.238 -16.148 1.00   0.00 0 . 1
ATOM   1250 C CA  . GLN . . 85 ? -22.661 -5.257 -16.421 1.00   0.00 0 . 1
ATOM   1251 C C   . GLN . . 85 ? -23.451 -6.045 -15.386 1.00   0.00 0 . 1
ATOM   1252 O O   . GLN . . 85 ? -24.685 -5.977 -15.389 1.00   0.00 0 . 1
ATOM   1253 C CB  . GLN . . 85 ? -22.920 -5.841 -17.812 1.00   0.00 0 . 1
ATOM   1254 C CG  . GLN . . 85 ? -22.370 -4.999 -18.951 1.00   0.00 0 . 1
ATOM   1255 C CD  . GLN . . 85 ? -21.883 -5.840 -20.114 1.00   0.00 0 . 1
ATOM   1256 N NE2 . GLN . . 85 ? -21.690 -5.204 -21.264 1.00   0.00 0 . 1
ATOM   1257 O OE1 . GLN . . 85 ? -21.677 -7.046 -19.980 1.00   0.00 0 . 1
ATOM   1258 H H   . GLN . . 85 ? -20.640 -5.900 -16.633 1.00   0.00 0 . 1
ATOM   1259 H HA  . GLN . . 85 ? -23.022 -4.228 -16.412 1.00   0.00 0 . 1
ATOM   1260 H HB2 . GLN . . 85 ? -22.497 -6.844 -17.867 1.00   0.00 0 . 1
ATOM   1261 H HB3 . GLN . . 85 ? -23.992 -5.981 -17.951 1.00   0.00 0 . 1
ATOM   1262 H HG2 . GLN . . 85 ? -23.142 -4.312 -19.298 1.00   0.00 0 . 1
ATOM   1263 H HG3 . GLN . . 85 ? -21.552 -4.382 -18.582 1.00   0.00 0 . 1
ATOM   1264 H HE21 . GLN . . 85 ? -21.868 -4.211 -21.328 1.00   0.00 0 . 1
ATOM   1265 H HE22 . GLN . . 85 ? -21.366 -5.712 -22.074 1.00   0.00 0 . 1
ATOM   1266 N N   . LEU . . 86 ? -22.775 -6.776 -14.500 1.00   0.00 0 . 1
ATOM   1267 C CA  . LEU . . 86 ? -23.474 -7.668 -13.584 1.00   0.00 0 . 1
ATOM   1268 C C   . LEU . . 86 ? -24.164 -6.905 -12.459 1.00   0.00 0 . 1
ATOM   1269 O O   . LEU . . 86 ? -25.280 -7.256 -12.060 1.00   0.00 0 . 1
ATOM   1270 C CB  . LEU . . 86 ? -22.495 -8.692 -13.009 1.00   0.00 0 . 1
ATOM   1271 C CG  . LEU . . 86 ? -23.053 -9.649 -11.954 1.00   0.00 0 . 1
ATOM   1272 C CD1 . LEU . . 86 ? -24.187 -10.473 -12.539 1.00   0.00 0 . 1
ATOM   1273 C CD2 . LEU . . 86 ? -21.954 -10.549 -11.411 1.00   0.00 0 . 1
ATOM   1274 H H   . LEU . . 86 ? -21.768 -6.715 -14.458 1.00   0.00 0 . 1
ATOM   1275 H HA  . LEU . . 86 ? -24.237 -8.205 -14.147 1.00   0.00 0 . 1
ATOM   1276 H HB2 . LEU . . 86 ? -22.060 -9.270 -13.823 1.00   0.00 0 . 1
ATOM   1277 H HB3 . LEU . . 86 ? -21.630 -8.170 -12.599 1.00   0.00 0 . 1
ATOM   1278 H HG  . LEU . . 86 ? -23.450 -9.057 -11.130 1.00   0.00 0 . 1
ATOM   1279 H HD11 . LEU . . 86 ? -24.576 -11.149 -11.777 1.00   0.00 0 . 1
ATOM   1280 H HD12 . LEU . . 86 ? -24.984 -9.809 -12.875 1.00   0.00 0 . 1
ATOM   1281 H HD13 . LEU . . 86 ? -23.817 -11.052 -13.384 1.00   0.00 0 . 1
ATOM   1282 H HD21 . LEU . . 86 ? -22.372 -11.222 -10.662 1.00   0.00 0 . 1
ATOM   1283 H HD22 . LEU . . 86 ? -21.526 -11.132 -12.226 1.00   0.00 0 . 1
ATOM   1284 H HD23 . LEU . . 86 ? -21.176 -9.937 -10.955 1.00   0.00 0 . 1
ATOM   1285 N N   . PHE . . 87 ? -23.526 -5.860 -11.944 1.00   0.00 0 . 1
ATOM   1286 C CA  . PHE . . 87 ? -23.969 -5.229 -10.710 1.00   0.00 0 . 1
ATOM   1287 C C   . PHE . . 87 ? -24.900 -4.052 -10.972 1.00   0.00 0 . 1
ATOM   1288 O O   . PHE . . 87 ? -24.836 -3.397 -12.015 1.00   0.00 0 . 1
ATOM   1289 C CB  . PHE . . 87 ? -22.766 -4.750 -9.894 1.00   0.00 0 . 1
ATOM   1290 C CG  . PHE . . 87 ? -21.816 -5.847 -9.523 1.00   0.00 0 . 1
ATOM   1291 C CD1 . PHE . . 87 ? -22.156 -6.776 -8.555 1.00   0.00 0 . 1
ATOM   1292 C CD2 . PHE . . 87 ? -20.580 -5.949 -10.139 1.00   0.00 0 . 1
ATOM   1293 C CE1 . PHE . . 87 ? -21.284 -7.791 -8.212 1.00   0.00 0 . 1
ATOM   1294 C CE2 . PHE . . 87 ? -19.704 -6.960 -9.798 1.00   0.00 0 . 1
ATOM   1295 C CZ  . PHE . . 87 ? -20.056 -7.882 -8.835 1.00   0.00 0 . 1
ATOM   1296 H H   . PHE . . 87 ? -22.713 -5.485 -12.411 1.00   0.00 0 . 1
ATOM   1297 H HA  . PHE . . 87 ? -24.509 -5.970 -10.121 1.00   0.00 0 . 1
ATOM   1298 H HB2 . PHE . . 87 ? -22.232 -3.983 -10.454 1.00   0.00 0 . 1
ATOM   1299 H HB3 . PHE . . 87 ? -23.116 -4.254 -8.990 1.00   0.00 0 . 1
ATOM   1300 H HD1 . PHE . . 87 ? -23.113 -6.713 -8.059 1.00   0.00 0 . 1
ATOM   1301 H HD2 . PHE . . 87 ? -20.293 -5.232 -10.894 1.00   0.00 0 . 1
ATOM   1302 H HE1 . PHE . . 87 ? -21.564 -8.512 -7.458 1.00   0.00 0 . 1
ATOM   1303 H HE2 . PHE . . 87 ? -18.743 -7.029 -10.287 1.00   0.00 0 . 1
ATOM   1304 H HZ  . PHE . . 87 ? -19.372 -8.674 -8.567 1.00   0.00 0 . 1
ATOM   1305 N N   . HIE . . 88 ? -25.771 -3.794 -10.004 1.00   0.00 0 . 1
ATOM   1306 C CA  . HIE . . 88 ? -26.517 -2.547 -9.974 1.00   0.00 0 . 1
ATOM   1307 C C   . HIE . . 88 ? -25.526 -1.392 -9.947 1.00   0.00 0 . 1
ATOM   1308 O O   . HIE . . 88 ? -24.688 -1.329 -9.034 1.00   0.00 0 . 1
ATOM   1309 C CB  . HIE . . 88 ? -27.426 -2.479 -8.748 1.00   0.00 0 . 1
ATOM   1310 C CG  . HIE . . 88 ? -28.545 -3.475 -8.757 1.00   0.00 0 . 1
ATOM   1311 C CD2 . HIE . . 88 ? -29.521 -3.713 -9.665 1.00   0.00 0 . 1
ATOM   1312 N ND1 . HIE . . 88 ? -28.761 -4.357 -7.721 1.00   0.00 0 . 1
ATOM   1313 C CE1 . HIE . . 88 ? -29.815 -5.105 -7.995 1.00   0.00 0 . 1
ATOM   1314 N NE2 . HIE . . 88 ? -30.295 -4.734 -9.168 1.00   0.00 0 . 1
ATOM   1315 H H   . HIE . . 88 ? -25.926 -4.470 -9.270 1.00   0.00 0 . 1
ATOM   1316 H HA  . HIE . . 88 ? -27.126 -2.474 -10.876 1.00   0.00 0 . 1
ATOM   1317 H HB2 . HIE . . 88 ? -26.829 -2.615 -7.847 1.00   0.00 0 . 1
ATOM   1318 H HB3 . HIE . . 88 ? -27.839 -1.474 -8.660 1.00   0.00 0 . 1
ATOM   1319 H HD2 . HIE . . 88 ? -29.567 -3.132 -10.573 1.00   0.00 0 . 1
ATOM   1320 H HE1 . HIE . . 88 ? -30.135 -5.864 -7.295 1.00   0.00 0 . 1
ATOM   1321 H HE2 . HIE . . 88 ? -31.085 -5.073 -9.698 1.00   0.00 0 . 1
ATOM   1322 N N   . PRO . . 89 ? -25.562 -0.475 -10.916 1.00   0.00 0 . 1
ATOM   1323 C CA  . PRO . . 89 ? -24.642  0.671 -10.849 1.00   0.00 0 . 1
ATOM   1324 C C   . PRO . . 89 ? -24.780  1.467 -9.563 1.00   0.00 0 . 1
ATOM   1325 O O   . PRO . . 89 ? -23.774  1.945 -9.023 1.00   0.00 0 . 1
ATOM   1326 C CB  . PRO . . 89 ? -25.026  1.496 -12.084 1.00   0.00 0 . 1
ATOM   1327 C CG  . PRO . . 89 ? -25.627  0.502 -13.025 1.00   0.00 0 . 1
ATOM   1328 C CD  . PRO . . 89 ? -26.357 -0.480 -12.155 1.00   0.00 0 . 1
ATOM   1329 H HA  . PRO . . 89 ? -23.615  0.320 -10.952 1.00   0.00 0 . 1
ATOM   1330 H HB2 . PRO . . 89 ? -25.781  2.232 -11.806 1.00   0.00 0 . 1
ATOM   1331 H HB3 . PRO . . 89 ? -24.126  1.917 -12.531 1.00   0.00 0 . 1
ATOM   1332 H HG2 . PRO . . 89 ? -26.339  1.006 -13.677 1.00   0.00 0 . 1
ATOM   1333 H HG3 . PRO . . 89 ? -24.831 -0.013 -13.563 1.00   0.00 0 . 1
ATOM   1334 H HD2 . PRO . . 89 ? -27.355 -0.100 -11.943 1.00   0.00 0 . 1
ATOM   1335 H HD3 . PRO . . 89 ? -26.306 -1.469 -12.610 1.00   0.00 0 . 1
ATOM   1336 N N   . GLU . . 90 ? -26.002  1.618 -9.051 1.00   0.00 0 . 1
ATOM   1337 C CA  . GLU . . 90 ? -26.231  2.382 -7.832 1.00   0.00 0 . 1
ATOM   1338 C C   . GLU . . 90 ? -25.859  1.615 -6.570 1.00   0.00 0 . 1
ATOM   1339 O O   . GLU . . 90 ? -25.977  2.168 -5.471 1.00   0.00 0 . 1
ATOM   1340 C CB  . GLU . . 90 ? -27.694  2.828 -7.752 1.00   0.00 0 . 1
ATOM   1341 C CG  . GLU . . 90 ? -28.661  1.754 -7.278 1.00   0.00 0 . 1
ATOM   1342 C CD  . GLU . . 90 ? -28.988  0.732 -8.351 1.00   0.00 0 . 1
ATOM   1343 O OE1 . GLU . . 90 ? -28.264  0.672 -9.367 1.00   0.00 0 . 1
ATOM   1344 O OE2 . GLU . . 90 ? -29.978 -0.010 -8.177 1.00   0.00 -1 . 1
ATOM   1345 H H   . GLU . . 90 ? -26.797  1.197 -9.510 1.00   0.00 0 . 1
ATOM   1346 H HA  . GLU . . 90 ? -25.610  3.277 -7.875 1.00   0.00 0 . 1
ATOM   1347 H HB2 . GLU . . 90 ? -27.771  3.697 -7.098 1.00   0.00 0 . 1
ATOM   1348 H HB3 . GLU . . 90 ? -28.013  3.196 -8.727 1.00   0.00 0 . 1
ATOM   1349 H HG2 . GLU . . 90 ? -28.241  1.246 -6.410 1.00   0.00 0 . 1
ATOM   1350 H HG3 . GLU . . 90 ? -29.583  2.223 -6.932 1.00   0.00 0 . 1
ATOM   1351 N N   . GLN . . 91 ? -25.420  0.363 -6.693 1.00   0.00 0 . 1
ATOM   1352 C CA  . GLN . . 91 ? -24.972 -0.425 -5.556 1.00   0.00 0 . 1
ATOM   1353 C C   . GLN . . 91 ? -23.453 -0.465 -5.446 1.00   0.00 0 . 1
ATOM   1354 O O   . GLN . . 91 ? -22.907 -1.326 -4.748 1.00   0.00 0 . 1
ATOM   1355 C CB  . GLN . . 91 ? -25.548 -1.840 -5.633 1.00   0.00 0 . 1
ATOM   1356 C CG  . GLN . . 91 ? -27.053 -1.896 -5.413 1.00   0.00 0 . 1
ATOM   1357 C CD  . GLN . . 91 ? -27.476 -1.229 -4.114 1.00   0.00 0 . 1
ATOM   1358 N NE2 . GLN . . 91 ? -28.761 -0.913 -3.999 1.00   0.00 0 . 1
ATOM   1359 O OE1 . GLN . . 91 ? -26.656 -0.994 -3.228 1.00   0.00 0 . 1
ATOM   1360 H H   . GLN . . 91 ? -25.389 -0.073 -7.603 1.00   0.00 0 . 1
ATOM   1361 H HA  . GLN . . 91 ? -25.360  0.044 -4.651 1.00   0.00 0 . 1
ATOM   1362 H HB2 . GLN . . 91 ? -25.307 -2.276 -6.602 1.00   0.00 0 . 1
ATOM   1363 H HB3 . GLN . . 91 ? -25.051 -2.473 -4.898 1.00   0.00 0 . 1
ATOM   1364 H HG2 . GLN . . 91 ? -27.560 -1.415 -6.249 1.00   0.00 0 . 1
ATOM   1365 H HG3 . GLN . . 91 ? -27.381 -2.936 -5.409 1.00   0.00 0 . 1
ATOM   1366 H HE21 . GLN . . 91 ? -29.400 -1.118 -4.753 1.00   0.00 0 . 1
ATOM   1367 H HE22 . GLN . . 91 ? -29.099 -0.468 -3.158 1.00   0.00 0 . 1
ATOM   1368 N N   . LEU . . 92 ? -22.764  0.443 -6.129 1.00   0.00 0 . 1
ATOM   1369 C CA  . LEU . . 92 ? -21.322  0.635 -6.001 1.00   0.00 0 . 1
ATOM   1370 C C   . LEU . . 92 ? -21.115  2.057 -5.487 1.00   0.00 0 . 1
ATOM   1371 O O   . LEU . . 92 ? -21.119  3.011 -6.270 1.00   0.00 0 . 1
ATOM   1372 C CB  . LEU . . 92 ? -20.616  0.406 -7.335 1.00   0.00 0 . 1
ATOM   1373 C CG  . LEU . . 92 ? -20.778 -0.985 -7.949 1.00   0.00 0 . 1
ATOM   1374 C CD1 . LEU . . 92 ? -20.294 -1.001 -9.391 1.00   0.00 0 . 1
ATOM   1375 C CD2 . LEU . . 92 ? -20.026 -2.016 -7.124 1.00   0.00 0 . 1
ATOM   1376 H H   . LEU . . 92 ? -23.239  1.050 -6.782 1.00   0.00 0 . 1
ATOM   1377 H HA  . LEU . . 92 ? -20.932 -0.070 -5.266 1.00   0.00 0 . 1
ATOM   1378 H HB2 . LEU . . 92 ? -20.949  1.157 -8.052 1.00   0.00 0 . 1
ATOM   1379 H HB3 . LEU . . 92 ? -19.555  0.628 -7.223 1.00   0.00 0 . 1
ATOM   1380 H HG  . LEU . . 92 ? -21.837 -1.244 -7.940 1.00   0.00 0 . 1
ATOM   1381 H HD11 . LEU . . 92 ? -20.420 -2.002 -9.806 1.00   0.00 0 . 1
ATOM   1382 H HD12 . LEU . . 92 ? -20.874 -0.290 -9.977 1.00   0.00 0 . 1
ATOM   1383 H HD13 . LEU . . 92 ? -19.240 -0.725 -9.424 1.00   0.00 0 . 1
ATOM   1384 H HD21 . LEU . . 92 ? -20.150 -3.002 -7.573 1.00   0.00 0 . 1
ATOM   1385 H HD22 . LEU . . 92 ? -18.967 -1.760 -7.100 1.00   0.00 0 . 1
ATOM   1386 H HD23 . LEU . . 92 ? -20.421 -2.028 -6.108 1.00   0.00 0 . 1
ATOM   1387 N N   . ILE . . 93 ? -20.942  2.196 -4.174 1.00   0.00 0 . 1
ATOM   1388 C CA  . ILE . . 93 ? -20.886  3.497 -3.514 1.00   0.00 0 . 1
ATOM   1389 C C   . ILE . . 93 ? -19.431  3.849 -3.240 1.00   0.00 0 . 1
ATOM   1390 O O   . ILE . . 93 ? -18.707  3.074 -2.605 1.00   0.00 0 . 1
ATOM   1391 C CB  . ILE . . 93 ? -21.697  3.491 -2.206 1.00   0.00 0 . 1
ATOM   1392 C CG1 . ILE . . 93 ? -22.926  2.589 -2.335 1.00   0.00 0 . 1
ATOM   1393 C CG2 . ILE . . 93 ? -22.109  4.907 -1.831 1.00   0.00 0 . 1
ATOM   1394 C CD1 . ILE . . 93 ? -23.953  3.096 -3.316 1.00   0.00 0 . 1
ATOM   1395 H H   . ILE . . 93 ? -20.843  1.379 -3.588 1.00   0.00 0 . 1
ATOM   1396 H HA  . ILE . . 93 ? -21.307  4.247 -4.183 1.00   0.00 0 . 1
ATOM   1397 H HB  . ILE . . 93 ? -21.063  3.096 -1.412 1.00   0.00 0 . 1
ATOM   1398 H HG12 . ILE . . 93 ? -22.611  1.588 -2.626 1.00   0.00 0 . 1
ATOM   1399 H HG13 . ILE . . 93 ? -23.391  2.469 -1.356 1.00   0.00 0 . 1
ATOM   1400 H HG21 . ILE . . 93 ? -22.682  4.886 -0.903 1.00   0.00 0 . 1
ATOM   1401 H HG22 . ILE . . 93 ? -21.220  5.521 -1.694 1.00   0.00 0 . 1
ATOM   1402 H HG23 . ILE . . 93 ? -22.723  5.330 -2.626 1.00   0.00 0 . 1
ATOM   1403 H HD11 . ILE . . 93 ? -24.794  2.404 -3.352 1.00   0.00 0 . 1
ATOM   1404 H HD12 . ILE . . 93 ? -24.304  4.078 -3.001 1.00   0.00 0 . 1
ATOM   1405 H HD13 . ILE . . 93 ? -23.503  3.172 -4.306 1.00   0.00 0 . 1
ATOM   1406 N N   . THR . . 94 ? -19.002  5.025 -3.699 1.00   0.00 0 . 1
ATOM   1407 C CA  . THR . . 94 ? -17.633  5.475 -3.492 1.00   0.00 0 . 1
ATOM   1408 C C   . THR . . 94 ? -17.618  6.888 -2.930 1.00   0.00 0 . 1
ATOM   1409 O O   . THR . . 94 ? -18.424  7.735 -3.325 1.00   0.00 0 . 1
ATOM   1410 C CB  . THR . . 94 ? -16.818  5.444 -4.792 1.00   0.00 0 . 1
ATOM   1411 C CG2 . THR . . 94 ? -16.883  4.068 -5.432 1.00   0.00 0 . 1
ATOM   1412 O OG1 . THR . . 94 ? -17.336  6.417 -5.707 1.00   0.00 0 . 1
ATOM   1413 H H   . THR . . 94 ? -19.633  5.630 -4.205 1.00   0.00 0 . 1
ATOM   1414 H HA  . THR . . 94 ? -17.157  4.811 -2.769 1.00   0.00 0 . 1
ATOM   1415 H HB  . THR . . 94 ? -15.779  5.683 -4.567 1.00   0.00 0 . 1
ATOM   1416 H HG1 . THR . . 94 ? -17.275  7.291 -5.314 1.00   0.00 0 . 1
ATOM   1417 H HG21 . THR . . 94 ? -16.300  4.067 -6.352 1.00   0.00 0 . 1
ATOM   1418 H HG22 . THR . . 94 ? -16.477  3.327 -4.744 1.00   0.00 0 . 1
ATOM   1419 H HG23 . THR . . 94 ? -17.920  3.821 -5.660 1.00   0.00 0 . 1
ATOM   1420 N N   . GLY . . 95 ? -16.696  7.129 -2.000 1.00   0.00 0 . 1
ATOM   1421 C CA  . GLY . . 95 ? -16.399  8.464 -1.534 1.00   0.00 0 . 1
ATOM   1422 C C   . GLY . . 95 ? -15.269  9.082 -2.333 1.00   0.00 0 . 1
ATOM   1423 O O   . GLY . . 95 ? -14.867  8.589 -3.388 1.00   0.00 0 . 1
ATOM   1424 H H   . GLY . . 95 ? -16.175  6.364 -1.594 1.00   0.00 0 . 1
ATOM   1425 H HA2 . GLY . . 95 ? -17.289  9.086 -1.624 1.00   0.00 0 . 1
ATOM   1426 H HA3 . GLY . . 95 ? -16.121  8.427 -0.481 1.00   0.00 0 . 1
ATOM   1427 N N   . LYS . . 96 ? -14.739 10.185 -1.804 1.00   0.00 0 . 1
ATOM   1428 C CA  . LYS . . 96 ? -13.642 10.892 -2.449 1.00   0.00 0 . 1
ATOM   1429 C C   . LYS . . 96 ? -12.371 10.955 -1.617 1.00   0.00 0 . 1
ATOM   1430 O O   . LYS . . 96 ? -11.297 11.177 -2.185 1.00   0.00 0 . 1
ATOM   1431 C CB  . LYS . . 96 ? -14.068 12.323 -2.818 1.00   0.00 0 . 1
ATOM   1432 C CG  . LYS . . 96 ? -15.205 12.372 -3.833 1.00   0.00 0 . 1
ATOM   1433 C CD  . LYS . . 96 ? -14.789 13.079 -5.115 1.00   0.00 0 . 1
ATOM   1434 C CE  . LYS . . 96 ? -14.822 14.589 -4.948 1.00   0.00 0 . 1
ATOM   1435 N NZ  . LYS . . 96 ? -16.195 15.081 -4.637 1.00   0.00 1 . 1
ATOM   1436 H H   . LYS . . 96 ? -15.099 10.552 -0.935 1.00   0.00 0 . 1
ATOM   1437 H HA  . LYS . . 96 ? -13.408 10.366 -3.375 1.00   0.00 0 . 1
ATOM   1438 H HB2 . LYS . . 96 ? -14.365 12.856 -1.914 1.00   0.00 0 . 1
ATOM   1439 H HB3 . LYS . . 96 ? -13.208 12.866 -3.210 1.00   0.00 0 . 1
ATOM   1440 H HG2 . LYS . . 96 ? -15.527 11.357 -4.065 1.00   0.00 0 . 1
ATOM   1441 H HG3 . LYS . . 96 ? -16.059 12.888 -3.395 1.00   0.00 0 . 1
ATOM   1442 H HD2 . LYS . . 96 ? -13.783 12.766 -5.392 1.00   0.00 0 . 1
ATOM   1443 H HD3 . LYS . . 96 ? -15.461 12.789 -5.923 1.00   0.00 0 . 1
ATOM   1444 H HE2 . LYS . . 96 ? -14.143 14.881 -4.147 1.00   0.00 0 . 1
ATOM   1445 H HE3 . LYS . . 96 ? -14.466 15.063 -5.862 1.00   0.00 0 . 1
ATOM   1446 H HZ1 . LYS . . 96 ? -16.517 14.660 -3.777 1.00   0.00 0 . 1
ATOM   1447 H HZ2 . LYS . . 96 ? -16.177 16.086 -4.534 1.00   0.00 0 . 1
ATOM   1448 H HZ3 . LYS . . 96 ? -16.820 14.832 -5.389 1.00   0.00 0 . 1
ATOM   1449 N N   . GLU . . 97 ? -12.457 10.754 -0.305 1.00   0.00 0 . 1
ATOM   1450 C CA  . GLU . . 97 ? -11.298 10.820  0.579 1.00   0.00 0 . 1
ATOM   1451 C C   . GLU . . 97 ? -11.370  9.637  1.532 1.00   0.00 0 . 1
ATOM   1452 O O   . GLU . . 97 ? -12.371  9.474  2.236 1.00   0.00 0 . 1
ATOM   1453 C CB  . GLU . . 97 ? -11.280 12.145  1.349 1.00   0.00 0 . 1
ATOM   1454 C CG  . GLU . . 97 ? -9.899 12.652  1.719 1.00   0.00 0 . 1
ATOM   1455 C CD  . GLU . . 97 ? -9.957 13.963  2.479 1.00   0.00 0 . 1
ATOM   1456 O OE1 . GLU . . 97 ? -11.078 14.430  2.770 1.00   0.00 0 . 1
ATOM   1457 O OE2 . GLU . . 97 ? -8.884 14.524  2.785 1.00   0.00 -1 . 1
ATOM   1458 H H   . GLU . . 97 ? -13.350 10.545  0.117 1.00   0.00 0 . 1
ATOM   1459 H HA  . GLU . . 97 ? -10.390 10.743 -0.018 1.00   0.00 0 . 1
ATOM   1460 H HB2 . GLU . . 97 ? -11.801 12.907  0.769 1.00   0.00 0 . 1
ATOM   1461 H HB3 . GLU . . 97 ? -11.882 12.045  2.253 1.00   0.00 0 . 1
ATOM   1462 H HG2 . GLU . . 97 ? -9.389 11.904  2.325 1.00   0.00 0 . 1
ATOM   1463 H HG3 . GLU . . 97 ? -9.307 12.783  0.814 1.00   0.00 0 . 1
ATOM   1464 N N   . ASP . . 98 ? -10.325  8.812  1.553 1.00   0.00 0 . 1
ATOM   1465 C CA  . ASP . . 98 ? -10.375  7.583  2.332 1.00   0.00 0 . 1
ATOM   1466 C C   . ASP . . 98 ? -9.940  7.832  3.774 1.00   0.00 0 . 1
ATOM   1467 O O   . ASP . . 98 ? -9.500  8.922  4.145 1.00   0.00 0 . 1
ATOM   1468 C CB  . ASP . . 98 ? -9.529  6.484  1.676 1.00   0.00 0 . 1
ATOM   1469 C CG  . ASP . . 98 ? -8.035  6.775  1.701 1.00   0.00 0 . 1
ATOM   1470 O OD1 . ASP . . 98 ? -7.592  7.676  2.446 1.00   0.00 0 . 1
ATOM   1471 O OD2 . ASP . . 98 ? -7.298  6.083  0.961 1.00   0.00 -1 . 1
ATOM   1472 H H   . ASP . . 98 ? -9.493  9.037  1.027 1.00   0.00 0 . 1
ATOM   1473 H HA  . ASP . . 98 ? -11.410  7.241  2.349 1.00   0.00 0 . 1
ATOM   1474 H HB2 . ASP . . 98 ? -9.720  5.533  2.175 1.00   0.00 0 . 1
ATOM   1475 H HB3 . ASP . . 98 ? -9.853  6.344  0.644 1.00   0.00 0 . 1
ATOM   1476 N N   . ALA . . 99 ? -10.071  6.789  4.596 1.00   0.00 0 . 1
ATOM   1477 C CA  . ALA . . 99 ? -9.844  6.882  6.033 1.00   0.00 0 . 1
ATOM   1478 C C   . ALA . . 99 ? -8.369  6.909  6.413 1.00   0.00 0 . 1
ATOM   1479 O O   . ALA . . 99 ? -8.059  6.817  7.605 1.00   0.00 0 . 1
ATOM   1480 C CB  . ALA . . 99 ? -10.537  5.721  6.752 1.00   0.00 0 . 1
ATOM   1481 H H   . ALA . . 99 ? -10.337  5.887  4.229 1.00   0.00 0 . 1
ATOM   1482 H HA  . ALA . . 99 ? -10.297  7.810  6.383 1.00   0.00 0 . 1
ATOM   1483 H HB1 . ALA . . 99 ? -10.362  5.801  7.825 1.00   0.00 0 . 1
ATOM   1484 H HB2 . ALA . . 99 ? -11.609  5.760  6.556 1.00   0.00 0 . 1
ATOM   1485 H HB3 . ALA . . 99 ? -10.135  4.776  6.387 1.00   0.00 0 . 1
ATOM   1486 N N   . ALA . . 100 ? -7.463  7.022  5.442 1.00   0.00 0 . 1
ATOM   1487 C CA  . ALA . . 100 ? -6.031  7.134  5.721 1.00   0.00 0 . 1
ATOM   1488 C C   . ALA . . 100 ? -5.576  6.083  6.731 1.00   0.00 0 . 1
ATOM   1489 O O   . ALA . . 100 ? -4.825  6.370  7.667 1.00   0.00 0 . 1
ATOM   1490 C CB  . ALA . . 100 ? -5.679  8.541  6.208 1.00   0.00 0 . 1
ATOM   1491 H H   . ALA . . 100 ? -7.757  7.032  4.476 1.00   0.00 0 . 1
ATOM   1492 H HA  . ALA . . 100 ? -5.493  6.958  4.789 1.00   0.00 0 . 1
ATOM   1493 H HB1 . ALA . . 100 ? -4.609  8.599  6.409 1.00   0.00 0 . 1
ATOM   1494 H HB2 . ALA . . 100 ? -5.945  9.268  5.441 1.00   0.00 0 . 1
ATOM   1495 H HB3 . ALA . . 100 ? -6.231  8.758  7.122 1.00   0.00 0 . 1
ATOM   1496 N N   . ASN . . 101 ? -6.046  4.848  6.544 1.00   0.00 0 . 1
ATOM   1497 C CA  . ASN . . 101 ? -5.695  3.738  7.430 1.00   0.00 0 . 1
ATOM   1498 C C   . ASN . . 101 ? -5.980  4.077  8.889 1.00   0.00 0 . 1
ATOM   1499 O O   . ASN . . 101 ? -5.273  3.632  9.794 1.00   0.00 0 . 1
ATOM   1500 C CB  . ASN . . 101 ? -4.228  3.337  7.258 1.00   0.00 0 . 1
ATOM   1501 C CG  . ASN . . 101 ? -3.900  2.927  5.843 1.00   0.00 0 . 1
ATOM   1502 N ND2 . ASN . . 101 ? -4.854  2.290  5.173 1.00   0.00 0 . 1
ATOM   1503 O OD1 . ASN . . 101 ? -2.802  3.185  5.352 1.00   0.00 0 . 1
ATOM   1504 H H   . ASN . . 101 ? -6.666  4.655  5.770 1.00   0.00 0 . 1
ATOM   1505 H HA  . ASN . . 101 ? -6.311  2.882  7.157 1.00   0.00 0 . 1
ATOM   1506 H HB2 . ASN . . 101 ? -3.588  4.168  7.552 1.00   0.00 0 . 1
ATOM   1507 H HB3 . ASN . . 101 ? -3.996  2.515  7.936 1.00   0.00 0 . 1
ATOM   1508 H HD21 . ASN . . 101 ? -5.743  2.103  5.614 1.00   0.00 0 . 1
ATOM   1509 H HD22 . ASN . . 101 ? -4.690  1.992  4.221 1.00   0.00 0 . 1
ATOM   1510 N N   . ASN . . 102 ? -7.020  4.869  9.129 1.00   0.00 0 . 1
ATOM   1511 C CA  . ASN . . 102 ? -7.333  5.376 10.459 1.00   0.00 0 . 1
ATOM   1512 C C   . ASN . . 102 ? -8.749  4.948 10.818 1.00   0.00 0 . 1
ATOM   1513 O O   . ASN . . 102 ? -9.715  5.389 10.187 1.00   0.00 0 . 1
ATOM   1514 C CB  . ASN . . 102 ? -7.186  6.897 10.509 1.00   0.00 0 . 1
ATOM   1515 C CG  . ASN . . 102 ? -7.302  7.449 11.914 1.00   0.00 0 . 1
ATOM   1516 N ND2 . ASN . . 102 ? -6.825  8.674 12.107 1.00   0.00 0 . 1
ATOM   1517 O OD1 . ASN . . 102 ? -7.822  6.789 12.815 1.00   0.00 0 . 1
ATOM   1518 H H   . ASN . . 102 ? -7.632  5.143  8.373 1.00   0.00 0 . 1
ATOM   1519 H HA  . ASN . . 102 ? -6.641  4.934 11.175 1.00   0.00 0 . 1
ATOM   1520 H HB2 . ASN . . 102 ? -6.223  7.182 10.086 1.00   0.00 0 . 1
ATOM   1521 H HB3 . ASN . . 102 ? -7.945  7.355  9.876 1.00   0.00 0 . 1
ATOM   1522 H HD21 . ASN . . 102 ? -6.413  9.183 11.338 1.00   0.00 0 . 1
ATOM   1523 H HD22 . ASN . . 102 ? -6.874  9.097 13.023 1.00   0.00 0 . 1
ATOM   1524 N N   . TYR . . 103 ? -8.868  4.083 11.826 1.00   0.00 0 . 1
ATOM   1525 C CA  . TYR . . 103 ? -10.184  3.651 12.278 1.00   0.00 0 . 1
ATOM   1526 C C   . TYR . . 103 ? -11.083  4.844 12.587 1.00   0.00 0 . 1
ATOM   1527 O O   . TYR . . 103 ? -12.279  4.830 12.273 1.00   0.00 0 . 1
ATOM   1528 C CB  . TYR . . 103 ? -10.042  2.753 13.507 1.00   0.00 0 . 1
ATOM   1529 C CG  . TYR . . 103 ? -11.362  2.360 14.133 1.00   0.00 0 . 1
ATOM   1530 C CD1 . TYR . . 103 ? -11.949  3.150 15.114 1.00   0.00 0 . 1
ATOM   1531 C CD2 . TYR . . 103 ? -12.020  1.202 13.743 1.00   0.00 0 . 1
ATOM   1532 C CE1 . TYR . . 103 ? -13.155  2.798 15.688 1.00   0.00 0 . 1
ATOM   1533 C CE2 . TYR . . 103 ? -13.227  0.842 14.312 1.00   0.00 0 . 1
ATOM   1534 C CZ  . TYR . . 103 ? -13.789  1.643 15.283 1.00   0.00 0 . 1
ATOM   1535 O OH  . TYR . . 103 ? -14.989  1.286 15.851 1.00   0.00 0 . 1
ATOM   1536 H H   . TYR . . 103 ? -8.042  3.723 12.283 1.00   0.00 0 . 1
ATOM   1537 H HA  . TYR . . 103 ? -10.648  3.071 11.480 1.00   0.00 0 . 1
ATOM   1538 H HB2 . TYR . . 103 ? -9.489  1.853 13.235 1.00   0.00 0 . 1
ATOM   1539 H HB3 . TYR . . 103 ? -9.424  3.253 14.252 1.00   0.00 0 . 1
ATOM   1540 H HD1 . TYR . . 103 ? -11.462  4.057 15.439 1.00   0.00 0 . 1
ATOM   1541 H HD2 . TYR . . 103 ? -11.590  0.565 12.984 1.00   0.00 0 . 1
ATOM   1542 H HE1 . TYR . . 103 ? -13.595  3.426 16.449 1.00   0.00 0 . 1
ATOM   1543 H HE2 . TYR . . 103 ? -13.725 -0.063 13.996 1.00   0.00 0 . 1
ATOM   1544 H HH  . TYR . . 103 ? -15.347  2.031 16.339 1.00   0.00 0 . 1
ATOM   1545 N N   . ALA . . 104 ? -10.519  5.893 13.189 1.00   0.00 0 . 1
ATOM   1546 C CA  . ALA . . 104 ? -11.329  7.031 13.608 1.00   0.00 0 . 1
ATOM   1547 C C   . ALA . . 104 ? -11.951  7.746 12.413 1.00   0.00 0 . 1
ATOM   1548 O O   . ALA . . 104 ? -13.140  8.085 12.435 1.00   0.00 0 . 1
ATOM   1549 C CB  . ALA . . 104 ? -10.486  7.996 14.440 1.00   0.00 0 . 1
ATOM   1550 H H   . ALA . . 104 ? -9.523  5.902 13.358 1.00   0.00 0 . 1
ATOM   1551 H HA  . ALA . . 104 ? -12.138  6.657 14.236 1.00   0.00 0 . 1
ATOM   1552 H HB1 . ALA . . 104 ? -11.099  8.842 14.748 1.00   0.00 0 . 1
ATOM   1553 H HB2 . ALA . . 104 ? -10.109  7.480 15.323 1.00   0.00 0 . 1
ATOM   1554 H HB3 . ALA . . 104 ? -9.647  8.354 13.843 1.00   0.00 0 . 1
ATOM   1555 N N   . ARG . . 105 ? -11.164  7.989 11.358 1.00   0.00 0 . 1
ATOM   1556 C CA  . ARG . . 105 ? -11.713  8.636 10.169 1.00   0.00 0 . 1
ATOM   1557 C C   . ARG . . 105 ? -12.791  7.786  9.513 1.00   0.00 0 . 1
ATOM   1558 O O   . ARG . . 105 ? -13.761  8.324  8.966 1.00   0.00 0 . 1
ATOM   1559 C CB  . ARG . . 105 ? -10.600  8.936  9.163 1.00   0.00 0 . 1
ATOM   1560 C CG  . ARG . . 105 ? -9.693 10.091  9.546 1.00   0.00 0 . 1
ATOM   1561 C CD  . ARG . . 105 ? -8.585 10.286  8.520 1.00   0.00 0 . 1
ATOM   1562 N NE  . ARG . . 105 ? -9.109 10.540  7.184 1.00   0.00 0 . 1
ATOM   1563 C CZ  . ARG . . 105 ? -9.286 11.747  6.666 1.00   0.00 0 . 1
ATOM   1564 N NH1 . ARG . . 105 ? -8.980 12.841  7.345 1.00   0.00 1 . 1
ATOM   1565 N NH2 . ARG . . 105 ? -9.782 11.861  5.437 1.00   0.00 0 . 1
ATOM   1566 H H   . ARG . . 105 ? -10.190  7.724 11.383 1.00   0.00 0 . 1
ATOM   1567 H HA  . ARG . . 105 ? -12.162  9.582 10.472 1.00   0.00 0 . 1
ATOM   1568 H HB2 . ARG . . 105 ? -10.000  8.040  9.011 1.00   0.00 0 . 1
ATOM   1569 H HB3 . ARG . . 105 ? -11.041  9.133  8.186 1.00   0.00 0 . 1
ATOM   1570 H HG2 . ARG . . 105 ? -10.282 11.005  9.623 1.00   0.00 0 . 1
ATOM   1571 H HG3 . ARG . . 105 ? -9.252  9.897 10.525 1.00   0.00 0 . 1
ATOM   1572 H HD2 . ARG . . 105 ? -7.951 11.119  8.826 1.00   0.00 0 . 1
ATOM   1573 H HD3 . ARG . . 105 ? -7.951  9.400  8.498 1.00   0.00 0 . 1
ATOM   1574 H HE  . ARG . . 105 ? -9.343  9.720  6.644 1.00   0.00 0 . 1
ATOM   1575 H HH11 . ARG . . 105 ? -8.603 12.767  8.279 1.00   0.00 0 . 1
ATOM   1576 H HH12 . ARG . . 105 ? -9.124 13.750  6.929 1.00   0.00 0 . 1
ATOM   1577 H HH21 . ARG . . 105 ? -10.019 11.033  4.910 1.00   0.00 0 . 1
ATOM   1578 H HH22 . ARG . . 105 ? -9.922 12.775  5.032 1.00   0.00 0 . 1
ATOM   1579 N N   . GLY . . 106 ? -12.639  6.460  9.548 1.00   0.00 0 . 1
ATOM   1580 C CA  . GLY . . 106 ? -13.643  5.594  8.963 1.00   0.00 0 . 1
ATOM   1581 C C   . GLY . . 106 ? -14.908  5.462  9.778 1.00   0.00 0 . 1
ATOM   1582 O O   . GLY . . 106 ? -15.956  5.121  9.222 1.00   0.00 0 . 1
ATOM   1583 H H   . GLY . . 106 ? -11.821  6.057  9.984 1.00   0.00 0 . 1
ATOM   1584 H HA2 . GLY . . 106 ? -13.892  5.954  7.965 1.00   0.00 0 . 1
ATOM   1585 H HA3 . GLY . . 106 ? -13.216  4.604  8.798 1.00   0.00 0 . 1
ATOM   1586 N N   . HIE . . 107 ? -14.841  5.735 11.081 1.00   0.00 0 . 1
ATOM   1587 C CA  . HIE . . 107 ? -15.981  5.567 11.972 1.00   0.00 0 . 1
ATOM   1588 C C   . HIE . . 107 ? -16.643  6.890 12.338 1.00   0.00 0 . 1
ATOM   1589 O O   . HIE . . 107 ? -17.871  7.002 12.293 1.00   0.00 0 . 1
ATOM   1590 C CB  . HIE . . 107 ? -15.543  4.835 13.247 1.00   0.00 0 . 1
ATOM   1591 C CG  . HIE . . 107 ? -16.676  4.467 14.156 1.00   0.00 0 . 1
ATOM   1592 C CD2 . HIE . . 107 ? -17.451  3.344 13.960 1.00   0.00 0 . 1
ATOM   1593 N ND1 . HIE . . 107 ? -17.163  5.072 15.266 1.00   0.00 0 . 1
ATOM   1594 C CE1 . HIE . . 107 ? -18.214  4.309 15.715 1.00   0.00 0 . 1
ATOM   1595 N NE2 . HIE . . 107 ? -18.366  3.273 14.910 1.00   0.00 0 . 1
ATOM   1596 H H   . HIE . . 107 ? -13.976  6.070 11.482 1.00   0.00 0 . 1
ATOM   1597 H HA  . HIE . . 107 ? -16.720  4.948 11.464 1.00   0.00 0 . 1
ATOM   1598 H HB2 . HIE . . 107 ? -14.990  3.936 12.976 1.00   0.00 0 . 1
ATOM   1599 H HB3 . HIE . . 107 ? -14.829  5.453 13.792 1.00   0.00 0 . 1
ATOM   1600 H HD2 . HIE . . 107 ? -17.265  2.732 13.178 1.00   0.00 0 . 1
ATOM   1601 H HE1 . HIE . . 107 ? -18.722  4.588 16.542 1.00   0.00 0 . 1
ATOM   1602 H HE2 . HIE . . 107 ? -19.071  2.454 14.921 1.00   0.00 0 . 1
ATOM   1603 N N   . TYR . . 108 ? -15.854  7.900 12.696 1.00   0.00 0 . 1
ATOM   1604 C CA  . TYR . . 108 ? -16.388  9.148 13.227 1.00   0.00 0 . 1
ATOM   1605 C C   . TYR . . 108 ? -16.527 10.237 12.171 1.00   0.00 0 . 1
ATOM   1606 O O   . TYR . . 108 ? -17.615 10.791 11.995 1.00   0.00 0 . 1
ATOM   1607 C CB  . TYR . . 108 ? -15.507  9.645 14.381 1.00   0.00 0 . 1
ATOM   1608 C CG  . TYR . . 108 ? -15.511  8.719 15.575 1.00   0.00 0 . 1
ATOM   1609 C CD1 . TYR . . 108 ? -16.542  8.761 16.503 1.00   0.00 0 . 1
ATOM   1610 C CD2 . TYR . . 108 ? -14.490  7.797 15.771 1.00   0.00 0 . 1
ATOM   1611 C CE1 . TYR . . 108 ? -16.557  7.916 17.594 1.00   0.00 0 . 1
ATOM   1612 C CE2 . TYR . . 108 ? -14.496  6.945 16.863 1.00   0.00 0 . 1
ATOM   1613 C CZ  . TYR . . 108 ? -15.533  7.009 17.770 1.00   0.00 0 . 1
ATOM   1614 O OH  . TYR . . 108 ? -15.552  6.166 18.860 1.00   0.00 0 . 1
ATOM   1615 H H   . TYR . . 108 ? -14.852  7.814 12.604 1.00   0.00 0 . 1
ATOM   1616 H HA  . TYR . . 108 ? -17.381  8.943 13.628 1.00   0.00 0 . 1
ATOM   1617 H HB2 . TYR . . 108 ? -14.484  9.774 14.026 1.00   0.00 0 . 1
ATOM   1618 H HB3 . TYR . . 108 ? -15.840 10.635 14.690 1.00   0.00 0 . 1
ATOM   1619 H HD1 . TYR . . 108 ? -17.353  9.463 16.378 1.00   0.00 0 . 1
ATOM   1620 H HD2 . TYR . . 108 ? -13.674  7.737 15.066 1.00   0.00 0 . 1
ATOM   1621 H HE1 . TYR . . 108 ? -17.368  7.967 18.306 1.00   0.00 0 . 1
ATOM   1622 H HE2 . TYR . . 108 ? -13.692  6.237 16.999 1.00   0.00 0 . 1
ATOM   1623 H HH  . TYR . . 108 ? -14.777  5.600 18.841 1.00   0.00 0 . 1
ATOM   1624 N N   . THR . . 109 ? -15.450 10.552 11.456 1.00   0.00 0 . 1
ATOM   1625 C CA  . THR . . 109 ? -15.454 11.718 10.582 1.00   0.00 0 . 1
ATOM   1626 C C   . THR . . 109 ? -15.832 11.366  9.147 1.00   0.00 0 . 1
ATOM   1627 O O   . THR . . 109 ? -16.974 11.584  8.730 1.00   0.00 0 . 1
ATOM   1628 C CB  . THR . . 109 ? -14.088 12.404 10.618 1.00   0.00 0 . 1
ATOM   1629 C CG2 . THR . . 109 ? -13.777 12.880 12.024 1.00   0.00 0 . 1
ATOM   1630 O OG1 . THR . . 109 ? -13.076 11.475 10.211 1.00   0.00 0 . 1
ATOM   1631 H H   . THR . . 109 ? -14.619  9.980 11.515 1.00   0.00 0 . 1
ATOM   1632 H HA  . THR . . 109 ? -16.195 12.421 10.962 1.00   0.00 0 . 1
ATOM   1633 H HB  . THR . . 109 ? -14.092 13.256  9.939 1.00   0.00 0 . 1
ATOM   1634 H HG1 . THR . . 109 ? -12.223 11.766 10.541 1.00   0.00 0 . 1
ATOM   1635 H HG21 . THR . . 109 ? -12.802 13.367 12.037 1.00   0.00 0 . 1
ATOM   1636 H HG22 . THR . . 109 ? -14.541 13.590 12.345 1.00   0.00 0 . 1
ATOM   1637 H HG23 . THR . . 109 ? -13.766 12.028 12.703 1.00   0.00 0 . 1
ATOM   1638 N N   . ILE . . 110 ? -14.879 10.826  8.385 1.00   0.00 0 . 1
ATOM   1639 C CA  . ILE . . 110 ? -15.091 10.625  6.954 1.00   0.00 0 . 1
ATOM   1640 C C   . ILE . . 110 ? -16.257  9.673  6.711 1.00   0.00 0 . 1
ATOM   1641 O O   . ILE . . 110 ? -17.191  9.982  5.960 1.00   0.00 0 . 1
ATOM   1642 C CB  . ILE . . 110 ? -13.798 10.118  6.289 1.00   0.00 0 . 1
ATOM   1643 C CG1 . ILE . . 110 ? -12.680 11.150  6.434 1.00   0.00 0 . 1
ATOM   1644 C CG2 . ILE . . 110 ? -14.038  9.805  4.824 1.00   0.00 0 . 1
ATOM   1645 C CD1 . ILE . . 110 ? -12.837 12.353  5.531 1.00   0.00 0 . 1
ATOM   1646 H H   . ILE . . 110 ? -13.999 10.551  8.796 1.00   0.00 0 . 1
ATOM   1647 H HA  . ILE . . 110 ? -15.343 11.589  6.511 1.00   0.00 0 . 1
ATOM   1648 H HB  . ILE . . 110 ? -13.489  9.201  6.792 1.00   0.00 0 . 1
ATOM   1649 H HG12 . ILE . . 110 ? -12.625 11.481  7.471 1.00   0.00 0 . 1
ATOM   1650 H HG13 . ILE . . 110 ? -11.720 10.672  6.236 1.00   0.00 0 . 1
ATOM   1651 H HG21 . ILE . . 110 ? -13.113  9.448  4.372 1.00   0.00 0 . 1
ATOM   1652 H HG22 . ILE . . 110 ? -14.805  9.035  4.737 1.00   0.00 0 . 1
ATOM   1653 H HG23 . ILE . . 110 ? -14.369 10.706  4.310 1.00   0.00 0 . 1
ATOM   1654 H HD11 . ILE . . 110 ? -12.006 13.039  5.690 1.00   0.00 0 . 1
ATOM   1655 H HD12 . ILE . . 110 ? -12.845 12.028  4.490 1.00   0.00 0 . 1
ATOM   1656 H HD13 . ILE . . 110 ? -13.775 12.859  5.759 1.00   0.00 0 . 1
ATOM   1657 N N   . GLY . . 111 ? -16.221  8.498  7.345 1.00   0.00 0 . 1
ATOM   1658 C CA  . GLY . . 111 ? -17.245  7.492  7.115 1.00   0.00 0 . 1
ATOM   1659 C C   . GLY . . 111 ? -18.655  7.952  7.426 1.00   0.00 0 . 1
ATOM   1660 O O   . GLY . . 111 ? -19.614  7.367  6.914 1.00   0.00 0 . 1
ATOM   1661 H H   . GLY . . 111 ? -15.474  8.298  7.995 1.00   0.00 0 . 1
ATOM   1662 H HA2 . GLY . . 111 ? -17.195  7.156  6.079 1.00   0.00 0 . 1
ATOM   1663 H HA3 . GLY . . 111 ? -17.017  6.604  7.703 1.00   0.00 0 . 1
ATOM   1664 N N   . LYS . . 112 ? -18.804  8.986  8.253 1.00   0.00 0 . 1
ATOM   1665 C CA  . LYS . . 112 ? -20.125  9.486  8.612 1.00   0.00 0 . 1
ATOM   1666 C C   . LYS . . 112 ? -20.763 10.327  7.513 1.00   0.00 0 . 1
ATOM   1667 O O   . LYS . . 112 ? -21.963 10.612  7.593 1.00   0.00 0 . 1
ATOM   1668 C CB  . LYS . . 112 ? -20.043 10.305  9.902 1.00   0.00 0 . 1
ATOM   1669 C CG  . LYS . . 112 ? -21.373 10.893 10.352 1.00   0.00 0 . 1
ATOM   1670 C CD  . LYS . . 112 ? -21.193 11.842 11.524 1.00   0.00 0 . 1
ATOM   1671 C CE  . LYS . . 112 ? -22.479 12.599 11.822 1.00   0.00 0 . 1
ATOM   1672 N NZ  . LYS . . 112 ? -22.952 13.374 10.638 1.00   0.00 1 . 1
ATOM   1673 H H   . LYS . . 112 ? -17.992  9.440  8.646 1.00   0.00 0 . 1
ATOM   1674 H HA  . LYS . . 112 ? -20.771  8.628  8.798 1.00   0.00 0 . 1
ATOM   1675 H HB2 . LYS . . 112 ? -19.635  9.683 10.700 1.00   0.00 0 . 1
ATOM   1676 H HB3 . LYS . . 112 ? -19.318 11.109  9.775 1.00   0.00 0 . 1
ATOM   1677 H HG2 . LYS . . 112 ? -21.833 11.427  9.520 1.00   0.00 0 . 1
ATOM   1678 H HG3 . LYS . . 112 ? -22.048 10.087 10.637 1.00   0.00 0 . 1
ATOM   1679 H HD2 . LYS . . 112 ? -20.892 11.276 12.406 1.00   0.00 0 . 1
ATOM   1680 H HD3 . LYS . . 112 ? -20.398 12.552 11.297 1.00   0.00 0 . 1
ATOM   1681 H HE2 . LYS . . 112 ? -23.253 11.893 12.126 1.00   0.00 0 . 1
ATOM   1682 H HE3 . LYS . . 112 ? -22.315 13.278 12.658 1.00   0.00 0 . 1
ATOM   1683 H HZ1 . LYS . . 112 ? -23.127 12.742  9.869 1.00   0.00 0 . 1
ATOM   1684 H HZ2 . LYS . . 112 ? -23.805 13.861 10.873 1.00   0.00 0 . 1
ATOM   1685 H HZ3 . LYS . . 112 ? -22.245 14.044 10.369 1.00   0.00 0 . 1
ATOM   1686 N N   . GLU . . 113 ? -20.002 10.727  6.494 1.00   0.00 0 . 1
ATOM   1687 C CA  . GLU . . 113 ? -20.552 11.530  5.410 1.00   0.00 0 . 1
ATOM   1688 C C   . GLU . . 113 ? -21.328 10.707  4.391 1.00   0.00 0 . 1
ATOM   1689 O O   . GLU . . 113 ? -21.971 11.293  3.511 1.00   0.00 0 . 1
ATOM   1690 C CB  . GLU . . 113 ? -19.433 12.285  4.689 1.00   0.00 0 . 1
ATOM   1691 C CG  . GLU . . 113 ? -18.560 13.141  5.588 1.00   0.00 0 . 1
ATOM   1692 C CD  . GLU . . 113 ? -17.356 13.700  4.854 1.00   0.00 0 . 1
ATOM   1693 O OE1 . GLU . . 113 ? -17.221 13.433  3.641 1.00   0.00 0 . 1
ATOM   1694 O OE2 . GLU . . 113 ? -16.541 14.402  5.489 1.00   0.00 -1 . 1
ATOM   1695 H H   . GLU . . 113 ? -19.024 10.473  6.465 1.00   0.00 0 . 1
ATOM   1696 H HA  . GLU . . 113 ? -21.232 12.263  5.842 1.00   0.00 0 . 1
ATOM   1697 H HB2 . GLU . . 113 ? -18.808 11.575  4.148 1.00   0.00 0 . 1
ATOM   1698 H HB3 . GLU . . 113 ? -19.866 12.909  3.907 1.00   0.00 0 . 1
ATOM   1699 H HG2 . GLU . . 113 ? -19.151 13.963  5.992 1.00   0.00 0 . 1
ATOM   1700 H HG3 . GLU . . 113 ? -18.223 12.547  6.437 1.00   0.00 0 . 1
ATOM   1701 N N   . ILE . . 114 ? -21.293  9.377  4.481 1.00   0.00 0 . 1
ATOM   1702 C CA  . ILE . . 114 ? -21.861  8.533  3.436 1.00   0.00 0 . 1
ATOM   1703 C C   . ILE . . 114 ? -22.641  7.377  4.049 1.00   0.00 0 . 1
ATOM   1704 O O   . ILE . . 114 ? -23.269  6.590  3.331 1.00   0.00 0 . 1
ATOM   1705 C CB  . ILE . . 114 ? -20.756  8.009  2.501 1.00   0.00 0 . 1
ATOM   1706 C CG1 . ILE . . 114 ? -21.357  7.448  1.213 1.00   0.00 0 . 1
ATOM   1707 C CG2 . ILE . . 114 ? -19.926  6.944  3.202 1.00   0.00 0 . 1
ATOM   1708 C CD1 . ILE . . 114 ? -20.317  6.950  0.232 1.00   0.00 0 . 1
ATOM   1709 H H   . ILE . . 114 ? -20.867  8.937  5.284 1.00   0.00 0 . 1
ATOM   1710 H HA  . ILE . . 114 ? -22.550  9.137  2.846 1.00   0.00 0 . 1
ATOM   1711 H HB  . ILE . . 114 ? -20.101  8.841  2.242 1.00   0.00 0 . 1
ATOM   1712 H HG12 . ILE . . 114 ? -22.042  6.636  1.456 1.00   0.00 0 . 1
ATOM   1713 H HG13 . ILE . . 114 ? -21.968  8.214  0.734 1.00   0.00 0 . 1
ATOM   1714 H HG21 . ILE . . 114 ? -19.150  6.585  2.527 1.00   0.00 0 . 1
ATOM   1715 H HG22 . ILE . . 114 ? -19.463  7.370  4.093 1.00   0.00 0 . 1
ATOM   1716 H HG23 . ILE . . 114 ? -20.569  6.113  3.491 1.00   0.00 0 . 1
ATOM   1717 H HD11 . ILE . . 114 ? -20.812  6.565 -0.660 1.00   0.00 0 . 1
ATOM   1718 H HD12 . ILE . . 114 ? -19.655  7.771 -0.046 1.00   0.00 0 . 1
ATOM   1719 H HD13 . ILE . . 114 ? -19.732  6.155  0.695 1.00   0.00 0 . 1
ATOM   1720 N N   . ILE . . 115 ? -22.617  7.271  5.379 1.00   0.00 0 . 1
ATOM   1721 C CA  . ILE . . 115 ? -23.264  6.140  6.040 1.00   0.00 0 . 1
ATOM   1722 C C   . ILE . . 115 ? -24.751  6.099  5.708 1.00   0.00 0 . 1
ATOM   1723 O O   . ILE . . 115 ? -25.332  5.020  5.528 1.00   0.00 0 . 1
ATOM   1724 C CB  . ILE . . 115 ? -23.019  6.195  7.561 1.00   0.00 0 . 1
ATOM   1725 C CG1 . ILE . . 115 ? -23.691  5.007  8.247 1.00   0.00 0 . 1
ATOM   1726 C CG2 . ILE . . 115 ? -23.514  7.512  8.141 1.00   0.00 0 . 1
ATOM   1727 C CD1 . ILE . . 115 ? -23.292  3.664  7.664 1.00   0.00 0 . 1
ATOM   1728 H H   . ILE . . 115 ? -22.151  7.975  5.934 1.00   0.00 0 . 1
ATOM   1729 H HA  . ILE . . 115 ? -22.809  5.225  5.660 1.00   0.00 0 . 1
ATOM   1730 H HB  . ILE . . 115 ? -21.945  6.128  7.736 1.00   0.00 0 . 1
ATOM   1731 H HG12 . ILE . . 115 ? -23.455  5.023  9.311 1.00   0.00 0 . 1
ATOM   1732 H HG13 . ILE . . 115 ? -24.773  5.119  8.188 1.00   0.00 0 . 1
ATOM   1733 H HG21 . ILE . . 115 ? -23.331  7.528  9.215 1.00   0.00 0 . 1
ATOM   1734 H HG22 . ILE . . 115 ? -22.985  8.339  7.670 1.00   0.00 0 . 1
ATOM   1735 H HG23 . ILE . . 115 ? -24.584  7.612  7.955 1.00   0.00 0 . 1
ATOM   1736 H HD11 . ILE . . 115 ? -23.807  2.866  8.200 1.00   0.00 0 . 1
ATOM   1737 H HD12 . ILE . . 115 ? -23.567  3.629  6.609 1.00   0.00 0 . 1
ATOM   1738 H HD13 . ILE . . 115 ? -22.215  3.530  7.761 1.00   0.00 0 . 1
ATOM   1739 N N   . ASP . . 116 ? -25.391  7.267  5.615 1.00   0.00 0 . 1
ATOM   1740 C CA  . ASP . . 116 ? -26.820  7.307  5.313 1.00   0.00 0 . 1
ATOM   1741 C C   . ASP . . 116 ? -27.093  6.867  3.879 1.00   0.00 0 . 1
ATOM   1742 O O   . ASP . . 116 ? -28.015  6.083  3.626 1.00   0.00 0 . 1
ATOM   1743 C CB  . ASP . . 116 ? -27.372  8.712  5.562 1.00   0.00 0 . 1
ATOM   1744 C CG  . ASP . . 116 ? -27.319  9.108  7.026 1.00   0.00 0 . 1
ATOM   1745 O OD1 . ASP . . 116 ? -27.683  8.277  7.885 1.00   0.00 0 . 1
ATOM   1746 O OD2 . ASP . . 116 ? -26.908 10.251  7.318 1.00   0.00 -1 . 1
ATOM   1747 H H   . ASP . . 116 ? -24.888  8.132  5.755 1.00   0.00 0 . 1
ATOM   1748 H HA  . ASP . . 116 ? -27.330  6.616  5.984 1.00   0.00 0 . 1
ATOM   1749 H HB2 . ASP . . 116 ? -26.808  9.433  4.971 1.00   0.00 0 . 1
ATOM   1750 H HB3 . ASP . . 116 ? -28.402  8.765  5.209 1.00   0.00 0 . 1
ATOM   1751 N N   . LEU . . 117 ? -26.305  7.367  2.923 1.00   0.00 0 . 1
ATOM   1752 C CA  . LEU . . 117 ? -26.473  6.947  1.535 1.00   0.00 0 . 1
ATOM   1753 C C   . LEU . . 117 ? -26.322  5.437  1.396 1.00   0.00 0 . 1
ATOM   1754 O O   . LEU . . 117 ? -27.109  4.787  0.698 1.00   0.00 0 . 1
ATOM   1755 C CB  . LEU . . 117 ? -25.468  7.673  0.641 1.00   0.00 0 . 1
ATOM   1756 C CG  . LEU . . 117 ? -25.340  7.181 -0.804 1.00   0.00 0 . 1
ATOM   1757 C CD1 . LEU . . 117 ? -26.697  7.149 -1.488 1.00   0.00 0 . 1
ATOM   1758 C CD2 . LEU . . 117 ? -24.365  8.056 -1.579 1.00   0.00 0 . 1
ATOM   1759 H H   . LEU . . 117 ? -25.588  8.039  3.159 1.00   0.00 0 . 1
ATOM   1760 H HA  . LEU . . 117 ? -27.478  7.221  1.214 1.00   0.00 0 . 1
ATOM   1761 H HB2 . LEU . . 117 ? -25.697  8.739  0.637 1.00   0.00 0 . 1
ATOM   1762 H HB3 . LEU . . 117 ? -24.487  7.653  1.115 1.00   0.00 0 . 1
ATOM   1763 H HG  . LEU . . 117 ? -24.945  6.166 -0.784 1.00   0.00 0 . 1
ATOM   1764 H HD11 . LEU . . 117 ? -26.580  6.796 -2.513 1.00   0.00 0 . 1
ATOM   1765 H HD12 . LEU . . 117 ? -27.361  6.476 -0.947 1.00   0.00 0 . 1
ATOM   1766 H HD13 . LEU . . 117 ? -27.124  8.152 -1.497 1.00   0.00 0 . 1
ATOM   1767 H HD21 . LEU . . 117 ? -24.285  7.693 -2.603 1.00   0.00 0 . 1
ATOM   1768 H HD22 . LEU . . 117 ? -24.725  9.085 -1.585 1.00   0.00 0 . 1
ATOM   1769 H HD23 . LEU . . 117 ? -23.385  8.019 -1.103 1.00   0.00 0 . 1
ATOM   1770 N N   . VAL . . 118 ? -25.317  4.861  2.057 1.00   0.00 0 . 1
ATOM   1771 C CA  . VAL . . 118 ? -25.119  3.416  1.991 1.00   0.00 0 . 1
ATOM   1772 C C   . VAL . . 118 ? -26.339  2.686  2.535 1.00   0.00 0 . 1
ATOM   1773 O O   . VAL . . 118 ? -26.743  1.642  2.007 1.00   0.00 0 . 1
ATOM   1774 C CB  . VAL . . 118 ? -23.838  3.015  2.747 1.00   0.00 0 . 1
ATOM   1775 C CG1 . VAL . . 118 ? -23.726  1.503  2.842 1.00   0.00 0 . 1
ATOM   1776 C CG2 . VAL . . 118 ? -22.613  3.602  2.064 1.00   0.00 0 . 1
ATOM   1777 H H   . VAL . . 118 ? -24.686  5.424  2.608 1.00   0.00 0 . 1
ATOM   1778 H HA  . VAL . . 118 ? -24.996  3.138  0.945 1.00   0.00 0 . 1
ATOM   1779 H HB  . VAL . . 118 ? -23.894  3.420  3.757 1.00   0.00 0 . 1
ATOM   1780 H HG11 . VAL . . 118 ? -22.815  1.238  3.379 1.00   0.00 0 . 1
ATOM   1781 H HG12 . VAL . . 118 ? -24.590  1.108  3.377 1.00   0.00 0 . 1
ATOM   1782 H HG13 . VAL . . 118 ? -23.694  1.076  1.840 1.00   0.00 0 . 1
ATOM   1783 H HG21 . VAL . . 118 ? -21.716  3.309  2.611 1.00   0.00 0 . 1
ATOM   1784 H HG22 . VAL . . 118 ? -22.552  3.229  1.042 1.00   0.00 0 . 1
ATOM   1785 H HG23 . VAL . . 118 ? -22.690  4.689  2.050 1.00   0.00 0 . 1
ATOM   1786 N N   . LEU . . 119 ? -26.949  3.223  3.594 1.00   0.00 0 . 1
ATOM   1787 C CA  . LEU . . 119 ? -28.089  2.546  4.206 1.00   0.00 0 . 1
ATOM   1788 C C   . LEU . . 119 ? -29.330  2.641  3.327 1.00   0.00 0 . 1
ATOM   1789 O O   . LEU . . 119 ? -30.115  1.689  3.249 1.00   0.00 0 . 1
ATOM   1790 C CB  . LEU . . 119 ? -28.363  3.122  5.595 1.00   0.00 0 . 1
ATOM   1791 C CG  . LEU . . 119 ? -27.270  2.903  6.643 1.00   0.00 0 . 1
ATOM   1792 C CD1 . LEU . . 119 ? -27.728  3.389  8.011 1.00   0.00 0 . 1
ATOM   1793 C CD2 . LEU . . 119 ? -26.862  1.438  6.697 1.00   0.00 0 . 1
ATOM   1794 H H   . LEU . . 119 ? -26.623  4.100  3.974 1.00   0.00 0 . 1
ATOM   1795 H HA  . LEU . . 119 ? -27.835  1.492  4.321 1.00   0.00 0 . 1
ATOM   1796 H HB2 . LEU . . 119 ? -28.568  4.189  5.507 1.00   0.00 0 . 1
ATOM   1797 H HB3 . LEU . . 119 ? -29.306  2.724  5.970 1.00   0.00 0 . 1
ATOM   1798 H HG  . LEU . . 119 ? -26.398  3.487  6.351 1.00   0.00 0 . 1
ATOM   1799 H HD11 . LEU . . 119 ? -26.936  3.223  8.741 1.00   0.00 0 . 1
ATOM   1800 H HD12 . LEU . . 119 ? -27.958  4.454  7.960 1.00   0.00 0 . 1
ATOM   1801 H HD13 . LEU . . 119 ? -28.620  2.840  8.313 1.00   0.00 0 . 1
ATOM   1802 H HD21 . LEU . . 119 ? -26.084  1.305  7.449 1.00   0.00 0 . 1
ATOM   1803 H HD22 . LEU . . 119 ? -27.727  0.829  6.959 1.00   0.00 0 . 1
ATOM   1804 H HD23 . LEU . . 119 ? -26.483  1.130  5.723 1.00   0.00 0 . 1
ATOM   1805 N N   . ASP . . 120 ? -29.524  3.778  2.652 1.00   0.00 0 . 1
ATOM   1806 C CA  . ASP . . 120 ? -30.690  3.927  1.786 1.00   0.00 0 . 1
ATOM   1807 C C   . ASP . . 120 ? -30.628  2.967  0.606 1.00   0.00 0 . 1
ATOM   1808 O O   . ASP . . 120 ? -31.656  2.427  0.183 1.00   0.00 0 . 1
ATOM   1809 C CB  . ASP . . 120 ? -30.805  5.371  1.292 1.00   0.00 0 . 1
ATOM   1810 C CG  . ASP . . 120 ? -31.145  6.345  2.402 1.00   0.00 0 . 1
ATOM   1811 O OD1 . ASP . . 120 ? -31.761  5.920  3.403 1.00   0.00 0 . 1
ATOM   1812 O OD2 . ASP . . 120 ? -30.799  7.538  2.271 1.00   0.00 -1 . 1
ATOM   1813 H H   . ASP . . 120 ? -28.863  4.537  2.741 1.00   0.00 0 . 1
ATOM   1814 H HA  . ASP . . 120 ? -31.581  3.695  2.369 1.00   0.00 0 . 1
ATOM   1815 H HB2 . ASP . . 120 ? -29.867  5.669  0.823 1.00   0.00 0 . 1
ATOM   1816 H HB3 . ASP . . 120 ? -31.567  5.428  0.514 1.00   0.00 0 . 1
ATOM   1817 N N   . ARG . . 121 ? -29.429  2.749  0.058 1.00   0.00 0 . 1
ATOM   1818 C CA  . ARG . . 121 ? -29.270  1.816 -1.054 1.00   0.00 0 . 1
ATOM   1819 C C   . ARG . . 121 ? -29.361  0.367 -0.592 1.00   0.00 0 . 1
ATOM   1820 O O   . ARG . . 121 ? -29.785 -0.501 -1.367 1.00   0.00 0 . 1
ATOM   1821 C CB  . ARG . . 121 ? -27.939  2.069 -1.757 1.00   0.00 0 . 1
ATOM   1822 C CG  . ARG . . 121 ? -27.790  3.478 -2.327 1.00   0.00 0 . 1
ATOM   1823 C CD  . ARG . . 121 ? -28.383  3.586 -3.724 1.00   0.00 0 . 1
ATOM   1824 N NE  . ARG . . 121 ? -28.279  4.937 -4.264 1.00   0.00 0 . 1
ATOM   1825 C CZ  . ARG . . 121 ? -27.164  5.470 -4.748 1.00   0.00 0 . 1
ATOM   1826 N NH1 . ARG . . 121 ? -26.018  4.809 -4.735 1.00   0.00 1 . 1
ATOM   1827 N NH2 . ARG . . 121 ? -27.199  6.699 -5.256 1.00   0.00 0 . 1
ATOM   1828 H H   . ARG . . 121 ? -28.615  3.231  0.414 1.00   0.00 0 . 1
ATOM   1829 H HA  . ARG . . 121 ? -30.073  1.998 -1.769 1.00   0.00 0 . 1
ATOM   1830 H HB2 . ARG . . 121 ? -27.121  1.872 -1.064 1.00   0.00 0 . 1
ATOM   1831 H HB3 . ARG . . 121 ? -27.808  1.341 -2.557 1.00   0.00 0 . 1
ATOM   1832 H HG2 . ARG . . 121 ? -28.285  4.190 -1.666 1.00   0.00 0 . 1
ATOM   1833 H HG3 . ARG . . 121 ? -26.734  3.747 -2.359 1.00   0.00 0 . 1
ATOM   1834 H HD2 . ARG . . 121 ? -27.873  2.890 -4.389 1.00   0.00 0 . 1
ATOM   1835 H HD3 . ARG . . 121 ? -29.430  3.286 -3.698 1.00   0.00 0 . 1
ATOM   1836 H HE  . ARG . . 121 ? -29.132  5.475 -4.254 1.00   0.00 0 . 1
ATOM   1837 H HH11 . ARG . . 121 ? -25.977  3.876 -4.350 1.00   0.00 0 . 1
ATOM   1838 H HH12 . ARG . . 121 ? -25.183  5.237 -5.109 1.00   0.00 0 . 1
ATOM   1839 H HH21 . ARG . . 121 ? -28.068  7.214 -5.270 1.00   0.00 0 . 1
ATOM   1840 H HH22 . ARG . . 121 ? -26.358  7.117 -5.627 1.00   0.00 0 . 1
ATOM   1841 N N   . ILE . . 122 ? -28.955  0.084  0.648 1.00   0.00 0 . 1
ATOM   1842 C CA  . ILE . . 122 ? -29.207 -1.229  1.232 1.00   0.00 0 . 1
ATOM   1843 C C   . ILE . . 122 ? -30.699 -1.426  1.461 1.00   0.00 0 . 1
ATOM   1844 O O   . ILE . . 122 ? -31.242 -2.514  1.228 1.00   0.00 0 . 1
ATOM   1845 C CB  . ILE . . 122 ? -28.409 -1.394  2.538 1.00   0.00 0 . 1
ATOM   1846 C CG1 . ILE . . 122 ? -26.913 -1.497  2.242 1.00   0.00 0 . 1
ATOM   1847 C CG2 . ILE . . 122 ? -28.900 -2.605  3.316 1.00   0.00 0 . 1
ATOM   1848 C CD1 . ILE . . 122 ? -26.067 -1.723  3.474 1.00   0.00 0 . 1
ATOM   1849 H H   . ILE . . 122 ? -28.469  0.781  1.192 1.00   0.00 0 . 1
ATOM   1850 H HA  . ILE . . 122 ? -28.868 -1.987  0.526 1.00   0.00 0 . 1
ATOM   1851 H HB  . ILE . . 122 ? -28.574 -0.507  3.149 1.00   0.00 0 . 1
ATOM   1852 H HG12 . ILE . . 122 ? -26.740 -2.306  1.531 1.00   0.00 0 . 1
ATOM   1853 H HG13 . ILE . . 122 ? -26.581 -0.591  1.736 1.00   0.00 0 . 1
ATOM   1854 H HG21 . ILE . . 122 ? -28.324 -2.705  4.236 1.00   0.00 0 . 1
ATOM   1855 H HG22 . ILE . . 122 ? -29.955 -2.478  3.560 1.00   0.00 0 . 1
ATOM   1856 H HG23 . ILE . . 122 ? -28.773 -3.502  2.710 1.00   0.00 0 . 1
ATOM   1857 H HD11 . ILE . . 122 ? -25.017 -1.786  3.188 1.00   0.00 0 . 1
ATOM   1858 H HD12 . ILE . . 122 ? -26.205 -0.892  4.167 1.00   0.00 0 . 1
ATOM   1859 H HD13 . ILE . . 122 ? -26.367 -2.652  3.957 1.00   0.00 0 . 1
ATOM   1860 N N   . ARG . . 123 ? -31.382 -0.379  1.929 1.00   0.00 0 . 1
ATOM   1861 C CA  . ARG . . 123 ? -32.838 -0.411  2.029 1.00   0.00 0 . 1
ATOM   1862 C C   . ARG . . 123 ? -33.472 -0.846  0.714 1.00   0.00 0 . 1
ATOM   1863 O O   . ARG . . 123 ? -34.425 -1.633  0.705 1.00   0.00 0 . 1
ATOM   1864 C CB  . ARG . . 123 ? -33.358  0.969  2.439 1.00   0.00 0 . 1
ATOM   1865 C CG  . ARG . . 123 ? -34.871  1.097  2.462 1.00   0.00 0 . 1
ATOM   1866 C CD  . ARG . . 123 ? -35.453  0.390  3.665 1.00   0.00 0 . 1
ATOM   1867 N NE  . ARG . . 123 ? -34.968  0.963  4.914 1.00   0.00 0 . 1
ATOM   1868 C CZ  . ARG . . 123 ? -35.093  0.385  6.101 1.00   0.00 0 . 1
ATOM   1869 N NH1 . ARG . . 123 ? -35.671 -0.797  6.236 1.00   0.00 1 . 1
ATOM   1870 N NH2 . ARG . . 123 ? -34.620  1.006  7.178 1.00   0.00 0 . 1
ATOM   1871 H H   . ARG . . 123 ? -30.892  0.454  2.221 1.00   0.00 0 . 1
ATOM   1872 H HA  . ARG . . 123 ? -33.116 -1.129  2.801 1.00   0.00 0 . 1
ATOM   1873 H HB2 . ARG . . 123 ? -32.959  1.228  3.420 1.00   0.00 0 . 1
ATOM   1874 H HB3 . ARG . . 123 ? -32.941  1.724  1.772 1.00   0.00 0 . 1
ATOM   1875 H HG2 . ARG . . 123 ? -35.145  2.152  2.493 1.00   0.00 0 . 1
ATOM   1876 H HG3 . ARG . . 123 ? -35.285  0.666  1.551 1.00   0.00 0 . 1
ATOM   1877 H HD2 . ARG . . 123 ? -36.540  0.455  3.633 1.00   0.00 0 . 1
ATOM   1878 H HD3 . ARG . . 123 ? -35.191 -0.667  3.626 1.00   0.00 0 . 1
ATOM   1879 H HE  . ARG . . 123 ? -34.512  1.860  4.835 1.00   0.00 0 . 1
ATOM   1880 H HH11 . ARG . . 123 ? -36.029 -1.280  5.424 1.00   0.00 0 . 1
ATOM   1881 H HH12 . ARG . . 123 ? -35.755 -1.217  7.151 1.00   0.00 0 . 1
ATOM   1882 H HH21 . ARG . . 123 ? -34.172  1.906  7.087 1.00   0.00 0 . 1
ATOM   1883 H HH22 . ARG . . 123 ? -34.709  0.576  8.088 1.00   0.00 0 . 1
ATOM   1884 N N   . LYS . . 124 ? -32.950 -0.345 -0.408 1.00   0.00 0 . 1
ATOM   1885 C CA  . LYS . . 124 ? -33.536 -0.651 -1.710 1.00   0.00 0 . 1
ATOM   1886 C C   . LYS . . 124 ? -33.381 -2.127 -2.060 1.00   0.00 0 . 1
ATOM   1887 O O   . LYS . . 124 ? -34.296 -2.732 -2.632 1.00   0.00 0 . 1
ATOM   1888 C CB  . LYS . . 124 ? -32.898  0.226 -2.787 1.00   0.00 0 . 1
ATOM   1889 C CG  . LYS . . 124 ? -33.483  0.032 -4.174 1.00   0.00 0 . 1
ATOM   1890 C CD  . LYS . . 124 ? -32.720  0.840 -5.213 1.00   0.00 0 . 1
ATOM   1891 C CE  . LYS . . 124 ? -33.327  0.677 -6.598 1.00   0.00 0 . 1
ATOM   1892 N NZ  . LYS . . 124 ? -32.494  1.313 -7.653 1.00   0.00 1 . 1
ATOM   1893 H H   . LYS . . 124 ? -32.139  0.256 -0.364 1.00   0.00 0 . 1
ATOM   1894 H HA  . LYS . . 124 ? -34.600 -0.420 -1.667 1.00   0.00 0 . 1
ATOM   1895 H HB2 . LYS . . 124 ? -32.989  1.274 -2.501 1.00   0.00 0 . 1
ATOM   1896 H HB3 . LYS . . 124 ? -31.825  0.037 -2.818 1.00   0.00 0 . 1
ATOM   1897 H HG2 . LYS . . 124 ? -33.447 -1.025 -4.438 1.00   0.00 0 . 1
ATOM   1898 H HG3 . LYS . . 124 ? -34.529  0.339 -4.172 1.00   0.00 0 . 1
ATOM   1899 H HD2 . LYS . . 124 ? -32.732  1.894 -4.933 1.00   0.00 0 . 1
ATOM   1900 H HD3 . LYS . . 124 ? -31.679  0.517 -5.232 1.00   0.00 0 . 1
ATOM   1901 H HE2 . LYS . . 124 ? -33.444 -0.384 -6.819 1.00   0.00 0 . 1
ATOM   1902 H HE3 . LYS . . 124 ? -34.325  1.115 -6.610 1.00   0.00 0 . 1
ATOM   1903 H HZ1 . LYS . . 124 ? -31.639  0.788 -7.769 1.00   0.00 0 . 1
ATOM   1904 H HZ2 . LYS . . 124 ? -33.004  1.324 -8.525 1.00   0.00 0 . 1
ATOM   1905 H HZ3 . LYS . . 124 ? -32.273  2.261 -7.381 1.00   0.00 0 . 1
ATOM   1906 N N   . LEU . . 125 ? -32.229 -2.721 -1.739 1.00   0.00 0 . 1
ATOM   1907 C CA  . LEU . . 125 ? -32.055 -4.151 -1.972 1.00   0.00 0 . 1
ATOM   1908 C C   . LEU . . 125 ? -32.942 -4.970 -1.045 1.00   0.00 0 . 1
ATOM   1909 O O   . LEU . . 125 ? -33.506 -5.990 -1.458 1.00   0.00 0 . 1
ATOM   1910 C CB  . LEU . . 125 ? -30.591 -4.546 -1.791 1.00   0.00 0 . 1
ATOM   1911 C CG  . LEU . . 125 ? -29.606 -4.081 -2.863 1.00   0.00 0 . 1
ATOM   1912 C CD1 . LEU . . 125 ? -28.215 -4.600 -2.554 1.00   0.00 0 . 1
ATOM   1913 C CD2 . LEU . . 125 ? -30.057 -4.541 -4.238 1.00   0.00 0 . 1
ATOM   1914 H H   . LEU . . 125 ? -31.477 -2.181 -1.334 1.00   0.00 0 . 1
ATOM   1915 H HA  . LEU . . 125 ? -32.342 -4.367 -3.000 1.00   0.00 0 . 1
ATOM   1916 H HB2 . LEU . . 125 ? -30.246 -4.205 -0.815 1.00   0.00 0 . 1
ATOM   1917 H HB3 . LEU . . 125 ? -30.522 -5.629 -1.687 1.00   0.00 0 . 1
ATOM   1918 H HG  . LEU . . 125 ? -29.577 -2.992 -2.856 1.00   0.00 0 . 1
ATOM   1919 H HD11 . LEU . . 125 ? -27.521 -4.263 -3.325 1.00   0.00 0 . 1
ATOM   1920 H HD12 . LEU . . 125 ? -27.892 -4.222 -1.584 1.00   0.00 0 . 1
ATOM   1921 H HD13 . LEU . . 125 ? -28.230 -5.690 -2.532 1.00   0.00 0 . 1
ATOM   1922 H HD21 . LEU . . 125 ? -29.343 -4.200 -4.988 1.00   0.00 0 . 1
ATOM   1923 H HD22 . LEU . . 125 ? -30.112 -5.629 -4.258 1.00   0.00 0 . 1
ATOM   1924 H HD23 . LEU . . 125 ? -31.040 -4.124 -4.457 1.00   0.00 0 . 1
ATOM   1925 N N   . ALA . . 126 ? -33.079 -4.538  0.211 1.00   0.00 0 . 1
ATOM   1926 C CA  . ALA . . 126 ? -33.897 -5.282  1.161 1.00   0.00 0 . 1
ATOM   1927 C C   . ALA . . 126 ? -35.380 -5.201  0.818 1.00   0.00 0 . 1
ATOM   1928 O O   . ALA . . 126 ? -36.118 -6.166  1.045 1.00   0.00 0 . 1
ATOM   1929 C CB  . ALA . . 126 ? -33.648 -4.771  2.581 1.00   0.00 0 . 1
ATOM   1930 H H   . ALA . . 126 ? -32.615 -3.691  0.507 1.00   0.00 0 . 1
ATOM   1931 H HA  . ALA . . 126 ? -33.597 -6.329  1.120 1.00   0.00 0 . 1
ATOM   1932 H HB1 . ALA . . 126 ? -34.264 -5.333  3.283 1.00   0.00 0 . 1
ATOM   1933 H HB2 . ALA . . 126 ? -32.596 -4.901  2.835 1.00   0.00 0 . 1
ATOM   1934 H HB3 . ALA . . 126 ? -33.906 -3.713  2.637 1.00   0.00 0 . 1
ATOM   1935 N N   . ASP . . 127 ? -35.836 -4.066  0.280 1.00   0.00 0 . 1
ATOM   1936 C CA  . ASP . . 127 ? -37.239 -3.952 -0.107 1.00   0.00 0 . 1
ATOM   1937 C C   . ASP . . 127 ? -37.596 -4.933 -1.216 1.00   0.00 0 . 1
ATOM   1938 O O   . ASP . . 127 ? -38.740 -5.399 -1.287 1.00   0.00 0 . 1
ATOM   1939 C CB  . ASP . . 127 ? -37.555 -2.519 -0.539 1.00   0.00 0 . 1
ATOM   1940 C CG  . ASP . . 127 ? -37.653 -1.562  0.634 1.00   0.00 0 . 1
ATOM   1941 O OD1 . ASP . . 127 ? -37.858 -2.037  1.773 1.00   0.00 0 . 1
ATOM   1942 O OD2 . ASP . . 127 ? -37.534 -0.336  0.415 1.00   0.00 -1 . 1
ATOM   1943 H H   . ASP . . 127 ? -35.209 -3.287  0.140 1.00   0.00 0 . 1
ATOM   1944 H HA  . ASP . . 127 ? -37.851 -4.187  0.764 1.00   0.00 0 . 1
ATOM   1945 H HB2 . ASP . . 127 ? -36.785 -2.170 -1.228 1.00   0.00 0 . 1
ATOM   1946 H HB3 . ASP . . 127 ? -38.491 -2.507 -1.096 1.00   0.00 0 . 1
ATOM   1947 N N   . GLN . . 128 ? -36.639 -5.262 -2.088 1.00   0.00 0 . 1
ATOM   1948 C CA  . GLN . . 128 ? -36.896 -6.215 -3.163 1.00   0.00 0 . 1
ATOM   1949 C C   . GLN . . 128 ? -37.028 -7.647 -2.662 1.00   0.00 0 . 1
ATOM   1950 O O   . GLN . . 128 ? -37.527 -8.502 -3.400 1.00   0.00 0 . 1
ATOM   1951 C CB  . GLN . . 128 ? -35.781 -6.147 -4.210 1.00   0.00 0 . 1
ATOM   1952 C CG  . GLN . . 128 ? -35.944 -5.042 -5.241 1.00   0.00 0 . 1
ATOM   1953 C CD  . GLN . . 128 ? -34.789 -4.996 -6.223 1.00   0.00 0 . 1
ATOM   1954 N NE2 . GLN . . 128 ? -33.628 -5.131 -5.837 1.00   0.00 0 . 1
ATOM   1955 O OE1 . GLN . . 128 ? -35.102 -4.811 -7.502 1.00   0.00 0 . 1
ATOM   1956 H H   . GLN . . 128 ? -35.721 -4.849 -2.009 1.00   0.00 0 . 1
ATOM   1957 H HA  . GLN . . 128 ? -37.832 -5.937 -3.646 1.00   0.00 0 . 1
ATOM   1958 H HB2 . GLN . . 128 ? -34.820 -6.034 -3.708 1.00   0.00 0 . 1
ATOM   1959 H HB3 . GLN . . 128 ? -35.706 -7.108 -4.720 1.00   0.00 0 . 1
ATOM   1960 H HG2 . GLN . . 128 ? -36.877 -5.189 -5.786 1.00   0.00 0 . 1
ATOM   1961 H HG3 . GLN . . 128 ? -36.027 -4.082 -4.732 1.00   0.00 0 . 1
ATOM   1962 H HE21 . GLN . . 128 ? -33.436 -5.275 -4.856 1.00   0.00 0 . 1
ATOM   1963 H HE22 . GLN . . 128 ? -32.867 -5.098 -6.502 1.00   0.00 0 . 1
ATOM   1964 N N   . CYS . . 129 ? -36.595 -7.928 -1.437 1.00   0.00 0 . 1
ATOM   1965 C CA  . CYS . . 129 ? -36.607 -9.292 -0.930 1.00   0.00 0 . 1
ATOM   1966 C C   . CYS . . 129 ? -37.984 -9.663 -0.393 1.00   0.00 0 . 1
ATOM   1967 O O   . CYS . . 129 ? -38.750 -8.811  0.065 1.00   0.00 0 . 1
ATOM   1968 C CB  . CYS . . 129 ? -35.560 -9.466  0.169 1.00   0.00 0 . 1
ATOM   1969 S SG  . CYS . . 129 ? -33.856 -9.185 -0.372 1.00   0.00 0 . 1
ATOM   1970 H H   . CYS . . 129 ? -36.250 -7.190 -0.841 1.00   0.00 0 . 1
ATOM   1971 H HA  . CYS . . 129 ? -36.363 -9.967 -1.750 1.00   0.00 0 . 1
ATOM   1972 H HB2 . CYS . . 129 ? -35.790 -8.797  0.998 1.00   0.00 0 . 1
ATOM   1973 H HB3 . CYS . . 129 ? -35.644 -10.467  0.593 1.00   0.00 0 . 1
ATOM   1974 H HG  . CYS . . 129 ? -33.726 -7.925 -0.798 1.00   0.00 0 . 1
ATOM   1975 N N   . THR . . 130 ? -38.291 -10.959 -0.460 1.00   0.00 0 . 1
ATOM   1976 C CA  . THR . . 130 ? -39.520 -11.492  0.110 1.00   0.00 0 . 1
ATOM   1977 C C   . THR . . 130 ? -39.310 -12.130  1.477 1.00   0.00 0 . 1
ATOM   1978 O O   . THR . . 130 ? -40.290 -12.365  2.190 1.00   0.00 0 . 1
ATOM   1979 C CB  . THR . . 130 ? -40.142 -12.529 -0.836 1.00   0.00 0 . 1
ATOM   1980 C CG2 . THR . . 130 ? -40.256 -11.970 -2.249 1.00   0.00 0 . 1
ATOM   1981 O OG1 . THR . . 130 ? -39.324 -13.705 -0.862 1.00   0.00 0 . 1
ATOM   1982 H H   . THR . . 130 ? -37.662 -11.604 -0.916 1.00   0.00 0 . 1
ATOM   1983 H HA  . THR . . 130 ? -40.226 -10.670  0.224 1.00   0.00 0 . 1
ATOM   1984 H HB  . THR . . 130 ? -41.136 -12.792 -0.473 1.00   0.00 0 . 1
ATOM   1985 H HG1 . THR . . 130 ? -38.416 -13.458 -1.052 1.00   0.00 0 . 1
ATOM   1986 H HG21 . THR . . 130 ? -40.699 -12.721 -2.903 1.00   0.00 0 . 1
ATOM   1987 H HG22 . THR . . 130 ? -40.885 -11.080 -2.239 1.00   0.00 0 . 1
ATOM   1988 H HG23 . THR . . 130 ? -39.264 -11.709 -2.618 1.00   0.00 0 . 1
ATOM   1989 N N   . GLY . . 131 ? -38.064 -12.411  1.855 1.00   0.00 0 . 1
ATOM   1990 C CA  . GLY . . 131 ? -37.773 -13.015  3.140 1.00   0.00 0 . 1
ATOM   1991 C C   . GLY . . 131 ? -36.325 -12.851  3.552 1.00   0.00 0 . 1
ATOM   1992 O O   . GLY . . 131 ? -35.616 -13.841  3.755 1.00   0.00 0 . 1
ATOM   1993 H H   . GLY . . 131 ? -37.290 -12.204  1.239 1.00   0.00 0 . 1
ATOM   1994 H HA2 . GLY . . 131 ? -38.418 -12.574  3.901 1.00   0.00 0 . 1
ATOM   1995 H HA3 . GLY . . 131 ? -38.023 -14.075  3.107 1.00   0.00 0 . 1
ATOM   1996 N N   . LEU . . 132 ? -35.878 -11.603  3.680 1.00   0.00 0 . 1
ATOM   1997 C CA  . LEU . . 132 ? -34.484 -11.326  4.004 1.00   0.00 0 . 1
ATOM   1998 C C   . LEU . . 132 ? -34.081 -12.035  5.291 1.00   0.00 0 . 1
ATOM   1999 O O   . LEU . . 132 ? -34.767 -11.929  6.311 1.00   0.00 0 . 1
ATOM   2000 C CB  . LEU . . 132 ? -34.272 -9.818  4.145 1.00   0.00 0 . 1
ATOM   2001 C CG  . LEU . . 132 ? -32.890 -9.335  4.594 1.00   0.00 0 . 1
ATOM   2002 C CD1 . LEU . . 132 ? -31.829 -9.700  3.567 1.00   0.00 0 . 1
ATOM   2003 C CD2 . LEU . . 132 ? -32.906 -7.835  4.844 1.00   0.00 0 . 1
ATOM   2004 H H   . LEU . . 132 ? -36.509 -10.825  3.551 1.00   0.00 0 . 1
ATOM   2005 H HA  . LEU . . 132 ? -33.856 -11.692  3.192 1.00   0.00 0 . 1
ATOM   2006 H HB2 . LEU . . 132 ? -34.532 -9.331  3.205 1.00   0.00 0 . 1
ATOM   2007 H HB3 . LEU . . 132 ? -35.029 -9.411  4.816 1.00   0.00 0 . 1
ATOM   2008 H HG  . LEU . . 132 ? -32.643 -9.834  5.531 1.00   0.00 0 . 1
ATOM   2009 H HD11 . LEU . . 132 ? -30.856 -9.347  3.907 1.00   0.00 0 . 1
ATOM   2010 H HD12 . LEU . . 132 ? -31.799 -10.783  3.444 1.00   0.00 0 . 1
ATOM   2011 H HD13 . LEU . . 132 ? -32.071 -9.234  2.612 1.00   0.00 0 . 1
ATOM   2012 H HD21 . LEU . . 132 ? -31.916 -7.509  5.163 1.00   0.00 0 . 1
ATOM   2013 H HD22 . LEU . . 132 ? -33.180 -7.316  3.926 1.00   0.00 0 . 1
ATOM   2014 H HD23 . LEU . . 132 ? -33.632 -7.603  5.623 1.00   0.00 0 . 1
ATOM   2015 N N   . GLN . . 133 ? -32.959 -12.762  5.241 1.00   0.00 0 . 1
ATOM   2016 C CA  . GLN . . 133 ? -32.470 -13.465  6.419 1.00   0.00 0 . 1
ATOM   2017 C C   . GLN . . 133 ? -31.224 -12.854  7.046 1.00   0.00 0 . 1
ATOM   2018 O O   . GLN . . 133 ? -30.972 -13.102  8.229 1.00   0.00 0 . 1
ATOM   2019 C CB  . GLN . . 133 ? -32.195 -14.944  6.097 1.00   0.00 0 . 1
ATOM   2020 C CG  . GLN . . 133 ? -31.365 -15.209  4.852 1.00   0.00 0 . 1
ATOM   2021 C CD  . GLN . . 133 ? -31.109 -16.697  4.643 1.00   0.00 0 . 1
ATOM   2022 N NE2 . GLN . . 133 ? -31.077 -17.125  3.386 1.00   0.00 0 . 1
ATOM   2023 O OE1 . GLN . . 133 ? -30.952 -17.450  5.605 1.00   0.00 0 . 1
ATOM   2024 H H   . GLN . . 133 ? -32.439 -12.829  4.378 1.00   0.00 0 . 1
ATOM   2025 H HA  . GLN . . 133 ? -33.260 -13.435  7.169 1.00   0.00 0 . 1
ATOM   2026 H HB2 . GLN . . 133 ? -31.718 -15.416  6.955 1.00   0.00 0 . 1
ATOM   2027 H HB3 . GLN . . 133 ? -33.143 -15.477  6.018 1.00   0.00 0 . 1
ATOM   2028 H HG2 . GLN . . 133 ? -31.879 -14.804  3.980 1.00   0.00 0 . 1
ATOM   2029 H HG3 . GLN . . 133 ? -30.412 -14.686  4.933 1.00   0.00 0 . 1
ATOM   2030 H HE21 . GLN . . 133 ? -31.218 -16.474  2.627 1.00   0.00 0 . 1
ATOM   2031 H HE22 . GLN . . 133 ? -30.911 -18.101  3.189 1.00   0.00 0 . 1
ATOM   2032 N N   . GLY . . 134 ? -30.444 -12.065  6.311 1.00   0.00 0 . 1
ATOM   2033 C CA  . GLY . . 134 ? -29.307 -11.414  6.931 1.00   0.00 0 . 1
ATOM   2034 C C   . GLY . . 134 ? -28.335 -10.861  5.914 1.00   0.00 0 . 1
ATOM   2035 O O   . GLY . . 134 ? -28.675 -10.661  4.743 1.00   0.00 0 . 1
ATOM   2036 H H   . GLY . . 134 ? -30.648 -11.926  5.331 1.00   0.00 0 . 1
ATOM   2037 H HA2 . GLY . . 134 ? -29.657 -10.607  7.575 1.00   0.00 0 . 1
ATOM   2038 H HA3 . GLY . . 134 ? -28.791 -12.125  7.577 1.00   0.00 0 . 1
ATOM   2039 N N   . PHE . . 135 ? -27.110 -10.614  6.382 1.00   0.00 0 . 1
ATOM   2040 C CA  . PHE . . 135 ? -26.080 -9.942  5.609 1.00   0.00 0 . 1
ATOM   2041 C C   . PHE . . 135 ? -24.756 -10.678  5.735 1.00   0.00 0 . 1
ATOM   2042 O O   . PHE . . 135 ? -24.431 -11.232  6.790 1.00   0.00 0 . 1
ATOM   2043 C CB  . PHE . . 135 ? -25.874 -8.491  6.071 1.00   0.00 0 . 1
ATOM   2044 C CG  . PHE . . 135 ? -27.115 -7.653  6.033 1.00   0.00 0 . 1
ATOM   2045 C CD1 . PHE . . 135 ? -27.456 -6.948  4.891 1.00   0.00 0 . 1
ATOM   2046 C CD2 . PHE . . 135 ? -27.934 -7.556  7.147 1.00   0.00 0 . 1
ATOM   2047 C CE1 . PHE . . 135 ? -28.595 -6.169  4.856 1.00   0.00 0 . 1
ATOM   2048 C CE2 . PHE . . 135 ? -29.076 -6.778  7.121 1.00   0.00 0 . 1
ATOM   2049 C CZ  . PHE . . 135 ? -29.408 -6.085  5.973 1.00   0.00 0 . 1
ATOM   2050 H H   . PHE . . 135 ? -26.861 -10.898  7.318 1.00   0.00 0 . 1
ATOM   2051 H HA  . PHE . . 135 ? -26.378 -9.936  4.560 1.00   0.00 0 . 1
ATOM   2052 H HB2 . PHE . . 135 ? -25.467 -8.488  7.083 1.00   0.00 0 . 1
ATOM   2053 H HB3 . PHE . . 135 ? -25.103 -8.022  5.459 1.00   0.00 0 . 1
ATOM   2054 H HD1 . PHE . . 135 ? -26.827 -7.003  4.015 1.00   0.00 0 . 1
ATOM   2055 H HD2 . PHE . . 135 ? -27.682 -8.092  8.051 1.00   0.00 0 . 1
ATOM   2056 H HE1 . PHE . . 135 ? -28.852 -5.627  3.958 1.00   0.00 0 . 1
ATOM   2057 H HE2 . PHE . . 135 ? -29.706 -6.714  7.995 1.00   0.00 0 . 1
ATOM   2058 H HZ  . PHE . . 135 ? -30.301 -5.478  5.947 1.00   0.00 0 . 1
ATOM   2059 N N   . LEU . . 136 ? -23.991 -10.667  4.647 1.00   0.00 0 . 1
ATOM   2060 C CA  . LEU . . 136 ? -22.594 -11.086  4.638 1.00   0.00 0 . 1
ATOM   2061 C C   . LEU . . 136 ? -21.747 -9.842  4.412 1.00   0.00 0 . 1
ATOM   2062 O O   . LEU . . 136 ? -21.961 -9.114  3.436 1.00   0.00 0 . 1
ATOM   2063 C CB  . LEU . . 136 ? -22.328 -12.128  3.550 1.00   0.00 0 . 1
ATOM   2064 C CG  . LEU . . 136 ? -23.070 -13.467  3.628 1.00   0.00 0 . 1
ATOM   2065 C CD1 . LEU . . 136 ? -24.542 -13.303  3.264 1.00   0.00 0 . 1
ATOM   2066 C CD2 . LEU . . 136 ? -22.403 -14.499  2.735 1.00   0.00 0 . 1
ATOM   2067 H H   . LEU . . 136 ? -24.372 -10.356  3.764 1.00   0.00 0 . 1
ATOM   2068 H HA  . LEU . . 136 ? -22.346 -11.515  5.609 1.00   0.00 0 . 1
ATOM   2069 H HB2 . LEU . . 136 ? -22.506 -11.677  2.574 1.00   0.00 0 . 1
ATOM   2070 H HB3 . LEU . . 136 ? -21.256 -12.317  3.492 1.00   0.00 0 . 1
ATOM   2071 H HG  . LEU . . 136 ? -23.014 -13.824  4.656 1.00   0.00 0 . 1
ATOM   2072 H HD11 . LEU . . 136 ? -25.042 -14.269  3.328 1.00   0.00 0 . 1
ATOM   2073 H HD12 . LEU . . 136 ? -25.013 -12.605  3.956 1.00   0.00 0 . 1
ATOM   2074 H HD13 . LEU . . 136 ? -24.625 -12.919  2.248 1.00   0.00 0 . 1
ATOM   2075 H HD21 . LEU . . 136 ? -22.943 -15.442  2.803 1.00   0.00 0 . 1
ATOM   2076 H HD22 . LEU . . 136 ? -22.414 -14.148  1.702 1.00   0.00 0 . 1
ATOM   2077 H HD23 . LEU . . 136 ? -21.372 -14.647  3.057 1.00   0.00 0 . 1
ATOM   2078 N N   . VAL . . 137 ? -20.802 -9.590  5.315 1.00   0.00 0 . 1
ATOM   2079 C CA  . VAL . . 137 ? -20.003 -8.368  5.298 1.00   0.00 0 . 1
ATOM   2080 C C   . VAL . . 137 ? -18.541 -8.742  5.101 1.00   0.00 0 . 1
ATOM   2081 O O   . VAL . . 137 ? -17.949 -9.425  5.946 1.00   0.00 0 . 1
ATOM   2082 C CB  . VAL . . 137 ? -20.186 -7.551  6.586 1.00   0.00 0 . 1
ATOM   2083 C CG1 . VAL . . 137 ? -19.356 -6.277  6.528 1.00   0.00 0 . 1
ATOM   2084 C CG2 . VAL . . 137 ? -21.656 -7.231  6.797 1.00   0.00 0 . 1
ATOM   2085 H H   . VAL . . 137 ? -20.614 -10.258  6.049 1.00   0.00 0 . 1
ATOM   2086 H HA  . VAL . . 137 ? -20.321 -7.758  4.453 1.00   0.00 0 . 1
ATOM   2087 H HB  . VAL . . 137 ? -19.839 -8.152  7.427 1.00   0.00 0 . 1
ATOM   2088 H HG11 . VAL . . 137 ? -19.496 -5.709  7.448 1.00   0.00 0 . 1
ATOM   2089 H HG12 . VAL . . 137 ? -18.302 -6.534  6.418 1.00   0.00 0 . 1
ATOM   2090 H HG13 . VAL . . 137 ? -19.673 -5.675  5.678 1.00   0.00 0 . 1
ATOM   2091 H HG21 . VAL . . 137 ? -21.775 -6.652  7.712 1.00   0.00 0 . 1
ATOM   2092 H HG22 . VAL . . 137 ? -22.027 -6.654  5.951 1.00   0.00 0 . 1
ATOM   2093 H HG23 . VAL . . 137 ? -22.222 -8.159  6.878 1.00   0.00 0 . 1
ATOM   2094 N N   . PHE . . 138 ? -17.959 -8.277  4.000 1.00   0.00 0 . 1
ATOM   2095 C CA  . PHE . . 138 ? -16.556 -8.504  3.686 1.00   0.00 0 . 1
ATOM   2096 C C   . PHE . . 138 ? -15.767 -7.230  3.965 1.00   0.00 0 . 1
ATOM   2097 O O   . PHE . . 138 ? -16.102 -6.163  3.439 1.00   0.00 0 . 1
ATOM   2098 C CB  . PHE . . 138 ? -16.388 -8.920  2.223 1.00   0.00 0 . 1
ATOM   2099 C CG  . PHE . . 138 ? -17.027 -10.240  1.889 1.00   0.00 0 . 1
ATOM   2100 C CD1 . PHE . . 138 ? -18.403 -10.360  1.812 1.00   0.00 0 . 1
ATOM   2101 C CD2 . PHE . . 138 ? -16.249 -11.357  1.640 1.00   0.00 0 . 1
ATOM   2102 C CE1 . PHE . . 138 ? -18.990 -11.574  1.504 1.00   0.00 0 . 1
ATOM   2103 C CE2 . PHE . . 138 ? -16.830 -12.575  1.332 1.00   0.00 0 . 1
ATOM   2104 C CZ  . PHE . . 138 ? -18.201 -12.683  1.263 1.00   0.00 0 . 1
ATOM   2105 H H   . PHE . . 138 ? -18.495 -7.739  3.334 1.00   0.00 0 . 1
ATOM   2106 H HA  . PHE . . 138 ? -16.176 -9.301  4.325 1.00   0.00 0 . 1
ATOM   2107 H HB2 . PHE . . 138 ? -16.801 -8.144  1.577 1.00   0.00 0 . 1
ATOM   2108 H HB3 . PHE . . 138 ? -15.326 -8.959  1.978 1.00   0.00 0 . 1
ATOM   2109 H HD1 . PHE . . 138 ? -19.031 -9.501  1.994 1.00   0.00 0 . 1
ATOM   2110 H HD2 . PHE . . 138 ? -15.172 -11.286  1.684 1.00   0.00 0 . 1
ATOM   2111 H HE1 . PHE . . 138 ? -20.066 -11.656  1.451 1.00   0.00 0 . 1
ATOM   2112 H HE2 . PHE . . 138 ? -16.208 -13.438  1.146 1.00   0.00 0 . 1
ATOM   2113 H HZ  . PHE . . 138 ? -18.661 -13.630  1.022 1.00   0.00 0 . 1
ATOM   2114 N N   . HIP . . 139 ? -14.725 -7.339  4.784 1.00   0.00 0 . 1
ATOM   2115 C CA  . HIP . . 139 ? -13.970 -6.156  5.170 1.00   0.00 0 . 1
ATOM   2116 C C   . HIP . . 139 ? -12.631 -6.579  5.752 1.00   0.00 0 . 1
ATOM   2117 O O   . HIP . . 139 ? -12.458 -7.711  6.208 1.00   0.00 0 . 1
ATOM   2118 C CB  . HIP . . 139 ? -14.746 -5.297  6.178 1.00   0.00 0 . 1
ATOM   2119 C CG  . HIP . . 139 ? -14.898 -5.929  7.528 1.00   0.00 0 . 1
ATOM   2120 C CD2 . HIP . . 139 ? -15.778 -6.851  7.987 1.00   0.00 0 . 1
ATOM   2121 N ND1 . HIP . . 139 ? -14.075 -5.624  8.590 1.00   0.00 1 . 1
ATOM   2122 C CE1 . HIP . . 139 ? -14.440 -6.330  9.645 1.00   0.00 0 . 1
ATOM   2123 N NE2 . HIP . . 139 ? -15.471 -7.083  9.305 1.00   0.00 0 . 1
ATOM   2124 H H   . HIP . . 139 ? -14.455 -8.245  5.141 1.00   0.00 0 . 1
ATOM   2125 H HA  . HIP . . 139 ? -13.785 -5.558  4.277 1.00   0.00 0 . 1
ATOM   2126 H HB2 . HIP . . 139 ? -14.253 -4.330  6.285 1.00   0.00 0 . 1
ATOM   2127 H HB3 . HIP . . 139 ? -15.732 -5.067  5.773 1.00   0.00 0 . 1
ATOM   2128 H HD1 . HIP . . 139 ? -13.333 -4.949  8.476 1.00   0.00 0 . 1
ATOM   2129 H HD2 . HIP . . 139 ? -16.535 -7.250  7.327 1.00   0.00 0 . 1
ATOM   2130 H HE1 . HIP . . 139 ? -13.906 -6.222 10.578 1.00   0.00 0 . 1
ATOM   2131 H HE2 . HIP . . 139 ? -16.012 -7.747  9.841 1.00   0.00 0 . 1
ATOM   2132 N N   . SER . . 140 ? -11.684 -5.647  5.725 1.00   0.00 0 . 1
ATOM   2133 C CA  . SER . . 140 ? -10.382 -5.874  6.327 1.00   0.00 0 . 1
ATOM   2134 C C   . SER . . 140 ? -10.389 -5.426  7.783 1.00   0.00 0 . 1
ATOM   2135 O O   . SER . . 140 ? -11.211 -4.609  8.207 1.00   0.00 0 . 1
ATOM   2136 C CB  . SER . . 140 ? -9.288 -5.130  5.559 1.00   0.00 0 . 1
ATOM   2137 O OG  . SER . . 140 ? -9.390 -3.731  5.766 1.00   0.00 0 . 1
ATOM   2138 H H   . SER . . 140 ? -11.862 -4.758  5.280 1.00   0.00 0 . 1
ATOM   2139 H HA  . SER . . 140 ? -10.165 -6.942  6.293 1.00   0.00 0 . 1
ATOM   2140 H HB2 . SER . . 140 ? -8.310 -5.476  5.893 1.00   0.00 0 . 1
ATOM   2141 H HB3 . SER . . 140 ? -9.380 -5.347  4.495 1.00   0.00 0 . 1
ATOM   2142 H HG  . SER . . 140 ? -9.040 -3.267  5.002 1.00   0.00 0 . 1
ATOM   2143 N N   . PHE . . 141 ? -9.455 -5.984  8.554 1.00   0.00 0 . 1
ATOM   2144 C CA  . PHE . . 141 ? -9.230 -5.515  9.916 1.00   0.00 0 . 1
ATOM   2145 C C   . PHE . . 141 ? -8.369 -4.256  9.939 1.00   0.00 0 . 1
ATOM   2146 O O   . PHE . . 141 ? -8.635 -3.333 10.716 1.00   0.00 0 . 1
ATOM   2147 C CB  . PHE . . 141 ? -8.556 -6.607 10.750 1.00   0.00 0 . 1
ATOM   2148 C CG  . PHE . . 141 ? -9.512 -7.546 11.432 1.00   0.00 0 . 1
ATOM   2149 C CD1 . PHE . . 141 ? -10.879 -7.421 11.263 1.00   0.00 0 . 1
ATOM   2150 C CD2 . PHE . . 141 ? -9.035 -8.547 12.262 1.00   0.00 0 . 1
ATOM   2151 C CE1 . PHE . . 141 ? -11.749 -8.286 11.900 1.00   0.00 0 . 1
ATOM   2152 C CE2 . PHE . . 141 ? -9.900 -9.413 12.901 1.00   0.00 0 . 1
ATOM   2153 C CZ  . PHE . . 141 ? -11.258 -9.281 12.718 1.00   0.00 0 . 1
ATOM   2154 H H   . PHE . . 141 ? -8.892 -6.743  8.197 1.00   0.00 0 . 1
ATOM   2155 H HA  . PHE . . 141 ? -10.195 -5.281 10.366 1.00   0.00 0 . 1
ATOM   2156 H HB2 . PHE . . 141 ? -7.879 -7.179 10.116 1.00   0.00 0 . 1
ATOM   2157 H HB3 . PHE . . 141 ? -7.910 -6.145 11.496 1.00   0.00 0 . 1
ATOM   2158 H HD1 . PHE . . 141 ? -11.277 -6.642 10.629 1.00   0.00 0 . 1
ATOM   2159 H HD2 . PHE . . 141 ? -7.972 -8.659 12.417 1.00   0.00 0 . 1
ATOM   2160 H HE1 . PHE . . 141 ? -12.815 -8.183 11.757 1.00   0.00 0 . 1
ATOM   2161 H HE2 . PHE . . 141 ? -9.511 -10.191 13.541 1.00   0.00 0 . 1
ATOM   2162 H HZ  . PHE . . 141 ? -11.939 -9.956 13.216 1.00   0.00 0 . 1
ATOM   2163 N N   . GLY . . 142 ? -7.339 -4.203  9.087 1.00   0.00 0 . 1
ATOM   2164 C CA  . GLY . . 142 ? -6.302 -3.195  9.237 1.00   0.00 0 . 1
ATOM   2165 C C   . GLY . . 142 ? -6.620 -1.844  8.634 1.00   0.00 0 . 1
ATOM   2166 O O   . GLY . . 142 ? -6.153 -0.819  9.139 1.00   0.00 0 . 1
ATOM   2167 H H   . GLY . . 142 ? -7.275 -4.868  8.329 1.00   0.00 0 . 1
ATOM   2168 H HA2 . GLY . . 142 ? -6.069 -3.071 10.295 1.00   0.00 0 . 1
ATOM   2169 H HA3 . GLY . . 142 ? -5.371 -3.569  8.811 1.00   0.00 0 . 1
ATOM   2170 N N   . GLY . . 143 ? -7.398 -1.812  7.555 1.00   0.00 0 . 1
ATOM   2171 C CA  . GLY . . 143 ? -7.722 -0.551  6.921 1.00   0.00 0 . 1
ATOM   2172 C C   . GLY . . 143 ? -8.619  0.323  7.778 1.00   0.00 0 . 1
ATOM   2173 O O   . GLY . . 143 ? -9.249 -0.123  8.739 1.00   0.00 0 . 1
ATOM   2174 H H   . GLY . . 143 ? -7.766 -2.671  7.173 1.00   0.00 0 . 1
ATOM   2175 H HA2 . GLY . . 143 ? -6.802 -0.013  6.694 1.00   0.00 0 . 1
ATOM   2176 H HA3 . GLY . . 143 ? -8.208 -0.741  5.965 1.00   0.00 0 . 1
ATOM   2177 N N   . GLY . . 144 ? -8.676  1.601  7.410 1.00   0.00 0 . 1
ATOM   2178 C CA  . GLY . . 144 ? -9.501  2.559  8.121 1.00   0.00 0 . 1
ATOM   2179 C C   . GLY . . 144 ? -10.971  2.416  7.791 1.00   0.00 0 . 1
ATOM   2180 O O   . GLY . . 144 ? -11.826  2.505  8.676 1.00   0.00 0 . 1
ATOM   2181 H H   . GLY . . 144 ? -8.137  1.923  6.620 1.00   0.00 0 . 1
ATOM   2182 H HA2 . GLY . . 144 ? -9.357  2.435  9.195 1.00   0.00 0 . 1
ATOM   2183 H HA3 . GLY . . 144 ? -9.172  3.570  7.880 1.00   0.00 0 . 1
ATOM   2184 N N   . THR . . 145 ? -11.276  2.201  6.511 1.00   0.00 0 . 1
ATOM   2185 C CA  . THR . . 145 ? -12.656  1.953  6.109 1.00   0.00 0 . 1
ATOM   2186 C C   . THR . . 145 ? -13.117  0.576  6.567 1.00   0.00 0 . 1
ATOM   2187 O O   . THR . . 145 ? -14.142  0.445  7.247 1.00   0.00 0 . 1
ATOM   2188 C CB  . THR . . 145 ? -12.794  2.084  4.590 1.00   0.00 0 . 1
ATOM   2189 C CG2 . THR . . 145 ? -14.218  1.785  4.157 1.00   0.00 0 . 1
ATOM   2190 O OG1 . THR . . 145 ? -12.443  3.413  4.183 1.00   0.00 0 . 1
ATOM   2191 H H   . THR . . 145 ? -10.548  2.209  5.810 1.00   0.00 0 . 1
ATOM   2192 H HA  . THR . . 145 ? -13.291  2.704  6.579 1.00   0.00 0 . 1
ATOM   2193 H HB  . THR . . 145 ? -12.120  1.376  4.109 1.00   0.00 0 . 1
ATOM   2194 H HG1 . THR . . 145 ? -11.487  3.499  4.157 1.00   0.00 0 . 1
ATOM   2195 H HG21 . THR . . 145 ? -14.297  1.883  3.074 1.00   0.00 0 . 1
ATOM   2196 H HG22 . THR . . 145 ? -14.482  0.768  4.449 1.00   0.00 0 . 1
ATOM   2197 H HG23 . THR . . 145 ? -14.899  2.489  4.635 1.00   0.00 0 . 1
ATOM   2198 N N   . GLY . . 146 ? -12.370 -0.466  6.199 1.00   0.00 0 . 1
ATOM   2199 C CA  . GLY . . 146 ? -12.749 -1.811  6.589 1.00   0.00 0 . 1
ATOM   2200 C C   . GLY . . 146 ? -12.940 -1.960  8.084 1.00   0.00 0 . 1
ATOM   2201 O O   . GLY . . 146 ? -13.739 -2.786  8.532 1.00   0.00 0 . 1
ATOM   2202 H H   . GLY . . 146 ? -11.537 -0.320  5.647 1.00   0.00 0 . 1
ATOM   2203 H HA2 . GLY . . 146 ? -13.669 -2.092  6.077 1.00   0.00 0 . 1
ATOM   2204 H HA3 . GLY . . 146 ? -11.989 -2.515  6.250 1.00   0.00 0 . 1
ATOM   2205 N N   . SER . . 147 ? -12.228 -1.160  8.876 1.00   0.00 0 . 1
ATOM   2206 C CA  . SER . . 147 ? -12.366 -1.229 10.328 1.00   0.00 0 . 1
ATOM   2207 C C   . SER . . 147 ? -13.389 -0.224 10.849 1.00   0.00 0 . 1
ATOM   2208 O O   . SER . . 147 ? -14.352 -0.605 11.525 1.00   0.00 0 . 1
ATOM   2209 C CB  . SER . . 147 ? -11.005 -1.007 11.000 1.00   0.00 0 . 1
ATOM   2210 O OG  . SER . . 147 ? -10.482  0.275 10.698 1.00   0.00 0 . 1
ATOM   2211 H H   . SER . . 147 ? -11.581 -0.496  8.474 1.00   0.00 0 . 1
ATOM   2212 H HA  . SER . . 147 ? -12.711 -2.228 10.588 1.00   0.00 0 . 1
ATOM   2213 H HB2 . SER . . 147 ? -11.112 -1.110 12.079 1.00   0.00 0 . 1
ATOM   2214 H HB3 . SER . . 147 ? -10.305 -1.773 10.663 1.00   0.00 0 . 1
ATOM   2215 H HG  . SER . . 147 ? -9.952  0.225  9.900 1.00   0.00 0 . 1
ATOM   2216 N N   . GLY . . 148 ? -13.201  1.060 10.543 1.00   0.00 0 . 1
ATOM   2217 C CA  . GLY . . 148 ? -14.023  2.096 11.136 1.00   0.00 0 . 1
ATOM   2218 C C   . GLY . . 148 ? -15.413  2.190 10.541 1.00   0.00 0 . 1
ATOM   2219 O O   . GLY . . 148 ? -16.394  2.390 11.263 1.00   0.00 0 . 1
ATOM   2220 H H   . GLY . . 148 ? -12.477  1.322  9.890 1.00   0.00 0 . 1
ATOM   2221 H HA2 . GLY . . 148 ? -14.100  1.927 12.209 1.00   0.00 0 . 1
ATOM   2222 H HA3 . GLY . . 148 ? -13.521  3.058 11.034 1.00   0.00 0 . 1
ATOM   2223 N N   . PHE . . 149 ? -15.514  2.054  9.218 1.00   0.00 0 . 1
ATOM   2224 C CA  . PHE . . 149 ? -16.818  2.165  8.573 1.00   0.00 0 . 1
ATOM   2225 C C   . PHE . . 149 ? -17.638  0.897  8.767 1.00   0.00 0 . 1
ATOM   2226 O O   . PHE . . 149 ? -18.851  0.969  8.996 1.00   0.00 0 . 1
ATOM   2227 C CB  . PHE . . 149 ? -16.645  2.479  7.086 1.00   0.00 0 . 1
ATOM   2228 C CG  . PHE . . 149 ? -17.940  2.766  6.370 1.00   0.00 0 . 1
ATOM   2229 C CD1 . PHE . . 149 ? -18.469  4.047  6.352 1.00   0.00 0 . 1
ATOM   2230 C CD2 . PHE . . 149 ? -18.622  1.757  5.710 1.00   0.00 0 . 1
ATOM   2231 C CE1 . PHE . . 149 ? -19.659  4.314  5.692 1.00   0.00 0 . 1
ATOM   2232 C CE2 . PHE . . 149 ? -19.814  2.016  5.049 1.00   0.00 0 . 1
ATOM   2233 C CZ  . PHE . . 149 ? -20.333  3.295  5.040 1.00   0.00 0 . 1
ATOM   2234 H H   . PHE . . 149 ? -14.689  1.876  8.664 1.00   0.00 0 . 1
ATOM   2235 H HA  . PHE . . 149 ? -17.357  2.992  9.035 1.00   0.00 0 . 1
ATOM   2236 H HB2 . PHE . . 149 ? -15.973  3.330  6.972 1.00   0.00 0 . 1
ATOM   2237 H HB3 . PHE . . 149 ? -16.139  1.647  6.597 1.00   0.00 0 . 1
ATOM   2238 H HD1 . PHE . . 149 ? -17.954  4.851  6.854 1.00   0.00 0 . 1
ATOM   2239 H HD2 . PHE . . 149 ? -18.227  0.752  5.706 1.00   0.00 0 . 1
ATOM   2240 H HE1 . PHE . . 149 ? -20.060  5.316  5.686 1.00   0.00 0 . 1
ATOM   2241 H HE2 . PHE . . 149 ? -20.335  1.217  4.543 1.00   0.00 0 . 1
ATOM   2242 H HZ  . PHE . . 149 ? -21.261  3.504  4.526 1.00   0.00 0 . 1
ATOM   2243 N N   . THR . . 150 ? -16.997 -0.271  8.697 1.00   0.00 0 . 1
ATOM   2244 C CA  . THR . . 150 ? -17.726 -1.516  8.923 1.00   0.00 0 . 1
ATOM   2245 C C   . THR . . 150 ? -18.366 -1.525 10.306 1.00   0.00 0 . 1
ATOM   2246 O O   . THR . . 150 ? -19.550 -1.849 10.453 1.00   0.00 0 . 1
ATOM   2247 C CB  . THR . . 150 ? -16.796 -2.718  8.748 1.00   0.00 0 . 1
ATOM   2248 C CG2 . THR . . 150 ? -17.585 -4.015  8.870 1.00   0.00 0 . 1
ATOM   2249 O OG1 . THR . . 150 ? -16.183 -2.673  7.453 1.00   0.00 0 . 1
ATOM   2250 H H   . THR . . 150 ? -16.009 -0.294  8.489 1.00   0.00 0 . 1
ATOM   2251 H HA  . THR . . 150 ? -18.519 -1.586  8.179 1.00   0.00 0 . 1
ATOM   2252 H HB  . THR . . 150 ? -16.023 -2.693  9.516 1.00   0.00 0 . 1
ATOM   2253 H HG1 . THR . . 150 ? -15.300 -3.049  7.503 1.00   0.00 0 . 1
ATOM   2254 H HG21 . THR . . 150 ? -16.912 -4.863  8.744 1.00   0.00 0 . 1
ATOM   2255 H HG22 . THR . . 150 ? -18.052 -4.065  9.854 1.00   0.00 0 . 1
ATOM   2256 H HG23 . THR . . 150 ? -18.356 -4.045  8.100 1.00   0.00 0 . 1
ATOM   2257 N N   . SER . . 151 ? -17.596 -1.167 11.337 1.00   0.00 0 . 1
ATOM   2258 C CA  . SER . . 151 ? -18.157 -1.119 12.682 1.00   0.00 0 . 1
ATOM   2259 C C   . SER . . 151 ? -19.318 -0.134 12.752 1.00   0.00 0 . 1
ATOM   2260 O O   . SER . . 151 ? -20.311 -0.381 13.446 1.00   0.00 0 . 1
ATOM   2261 C CB  . SER . . 151 ? -17.074 -0.752 13.697 1.00   0.00 0 . 1
ATOM   2262 O OG  . SER . . 151 ? -16.606  0.569 13.492 1.00   0.00 0 . 1
ATOM   2263 H H   . SER . . 151 ? -16.626 -0.930 11.185 1.00   0.00 0 . 1
ATOM   2264 H HA  . SER . . 151 ? -18.536 -2.111 12.930 1.00   0.00 0 . 1
ATOM   2265 H HB2 . SER . . 151 ? -17.477 -0.843 14.707 1.00   0.00 0 . 1
ATOM   2266 H HB3 . SER . . 151 ? -16.241 -1.450 13.607 1.00   0.00 0 . 1
ATOM   2267 H HG  . SER . . 151 ? -16.469  0.718 12.554 1.00   0.00 0 . 1
ATOM   2268 N N   . LEU . . 152 ? -19.215  0.985 12.029 1.00   0.00 0 . 1
ATOM   2269 C CA  . LEU . . 152 ? -20.332  1.921 11.964 1.00   0.00 0 . 1
ATOM   2270 C C   . LEU . . 152 ? -21.504  1.320 11.197 1.00   0.00 0 . 1
ATOM   2271 O O   . LEU . . 152 ? -22.660  1.450 11.615 1.00   0.00 0 . 1
ATOM   2272 C CB  . LEU . . 152 ? -19.888  3.232 11.316 1.00   0.00 0 . 1
ATOM   2273 C CG  . LEU . . 152 ? -21.018  4.241 11.099 1.00   0.00 0 . 1
ATOM   2274 C CD1 . LEU . . 152 ? -21.568  4.714 12.435 1.00   0.00 0 . 1
ATOM   2275 C CD2 . LEU . . 152 ? -20.551  5.417 10.254 1.00   0.00 0 . 1
ATOM   2276 H H   . LEU . . 152 ? -18.363  1.184 11.527 1.00   0.00 0 . 1
ATOM   2277 H HA  . LEU . . 152 ? -20.662  2.135 12.981 1.00   0.00 0 . 1
ATOM   2278 H HB2 . LEU . . 152 ? -19.108  3.688 11.925 1.00   0.00 0 . 1
ATOM   2279 H HB3 . LEU . . 152 ? -19.406  3.018 10.361 1.00   0.00 0 . 1
ATOM   2280 H HG  . LEU . . 152 ? -21.822  3.737 10.563 1.00   0.00 0 . 1
ATOM   2281 H HD11 . LEU . . 152 ? -22.371  5.432 12.264 1.00   0.00 0 . 1
ATOM   2282 H HD12 . LEU . . 152 ? -21.956  3.861 12.991 1.00   0.00 0 . 1
ATOM   2283 H HD13 . LEU . . 152 ? -20.772  5.189 13.008 1.00   0.00 0 . 1
ATOM   2284 H HD21 . LEU . . 152 ? -21.376  6.117 10.118 1.00   0.00 0 . 1
ATOM   2285 H HD22 . LEU . . 152 ? -19.726  5.922 10.757 1.00   0.00 0 . 1
ATOM   2286 H HD23 . LEU . . 152 ? -20.216  5.056  9.281 1.00   0.00 0 . 1
ATOM   2287 N N   . LEU . . 153 ? -21.222  0.663 10.071 1.00   0.00 0 . 1
ATOM   2288 C CA  . LEU . . 153 ? -22.281  0.005  9.314 1.00   0.00 0 . 1
ATOM   2289 C C   . LEU . . 153 ? -22.958 -1.070 10.154 1.00   0.00 0 . 1
ATOM   2290 O O   . LEU . . 153 ? -24.189 -1.110 10.262 1.00   0.00 0 . 1
ATOM   2291 C CB  . LEU . . 153 ? -21.709 -0.589  8.028 1.00   0.00 0 . 1
ATOM   2292 C CG  . LEU . . 153 ? -22.674 -1.381  7.144 1.00   0.00 0 . 1
ATOM   2293 C CD1 . LEU . . 153 ? -23.741 -0.470  6.558 1.00   0.00 0 . 1
ATOM   2294 C CD2 . LEU . . 153 ? -21.918 -2.111  6.044 1.00   0.00 0 . 1
ATOM   2295 H H   . LEU . . 153 ? -20.270  0.618  9.737 1.00   0.00 0 . 1
ATOM   2296 H HA  . LEU . . 153 ? -23.027  0.754  9.046 1.00   0.00 0 . 1
ATOM   2297 H HB2 . LEU . . 153 ? -21.252  0.205  7.438 1.00   0.00 0 . 1
ATOM   2298 H HB3 . LEU . . 153 ? -20.851 -1.216  8.273 1.00   0.00 0 . 1
ATOM   2299 H HG  . LEU . . 153 ? -23.170 -2.125  7.767 1.00   0.00 0 . 1
ATOM   2300 H HD11 . LEU . . 153 ? -24.415 -1.056  5.933 1.00   0.00 0 . 1
ATOM   2301 H HD12 . LEU . . 153 ? -24.306 -0.005  7.365 1.00   0.00 0 . 1
ATOM   2302 H HD13 . LEU . . 153 ? -23.266  0.303  5.954 1.00   0.00 0 . 1
ATOM   2303 H HD21 . LEU . . 153 ? -22.622 -2.668  5.426 1.00   0.00 0 . 1
ATOM   2304 H HD22 . LEU . . 153 ? -21.387 -1.387  5.425 1.00   0.00 0 . 1
ATOM   2305 H HD23 . LEU . . 153 ? -21.202 -2.801  6.491 1.00   0.00 0 . 1
ATOM   2306 N N   . MET . . 154 ? -22.162 -1.947 10.770 1.00   0.00 0 . 1
ATOM   2307 C CA  . MET . . 154 ? -22.734 -3.018 11.580 1.00   0.00 0 . 1
ATOM   2308 C C   . MET . . 154 ? -23.590 -2.457 12.708 1.00   0.00 0 . 1
ATOM   2309 O O   . MET . . 154 ? -24.670 -2.984 12.999 1.00   0.00 0 . 1
ATOM   2310 C CB  . MET . . 154 ? -21.620 -3.906 12.134 1.00   0.00 0 . 1
ATOM   2311 C CG  . MET . . 154 ? -20.796 -4.605 11.066 1.00   0.00 0 . 1
ATOM   2312 S SD  . MET . . 154 ? -21.647 -6.003 10.313 1.00   0.00 0 . 1
ATOM   2313 C CE  . MET . . 154 ? -21.527 -7.217 11.625 1.00   0.00 0 . 1
ATOM   2314 H H   . MET . . 154 ? -21.159 -1.871 10.676 1.00   0.00 0 . 1
ATOM   2315 H HA  . MET . . 154 ? -23.371 -3.628 10.939 1.00   0.00 0 . 1
ATOM   2316 H HB2 . MET . . 154 ? -20.961 -3.308 12.766 1.00   0.00 0 . 1
ATOM   2317 H HB3 . MET . . 154 ? -22.051 -4.651 12.804 1.00   0.00 0 . 1
ATOM   2318 H HG2 . MET . . 154 ? -20.524 -3.887 10.291 1.00   0.00 0 . 1
ATOM   2319 H HG3 . MET . . 154 ? -19.855 -4.944 11.498 1.00   0.00 0 . 1
ATOM   2320 H HE1 . MET . . 154 ? -22.009 -8.141 11.311 1.00   0.00 0 . 1
ATOM   2321 H HE2 . MET . . 154 ? -20.476 -7.412 11.845 1.00   0.00 0 . 1
ATOM   2322 H HE3 . MET . . 154 ? -22.020 -6.835 12.519 1.00   0.00 0 . 1
ATOM   2323 N N   . GLU . . 155 ? -23.124 -1.391 13.361 1.00   0.00 0 . 1
ATOM   2324 C CA  . GLU . . 155 ? -23.930 -0.759 14.399 1.00   0.00 0 . 1
ATOM   2325 C C   . GLU . . 155 ? -25.296 -0.360 13.855 1.00   0.00 0 . 1
ATOM   2326 O O   . GLU . . 155 ? -26.334 -0.696 14.437 1.00   0.00 0 . 1
ATOM   2327 C CB  . GLU . . 155 ? -23.199  0.459 14.966 1.00   0.00 0 . 1
ATOM   2328 C CG  . GLU . . 155 ? -22.068  0.122 15.923 1.00   0.00 0 . 1
ATOM   2329 C CD  . GLU . . 155 ? -21.282  1.348 16.347 1.00   0.00 0 . 1
ATOM   2330 O OE1 . GLU . . 155 ? -21.400  2.393 15.675 1.00   0.00 0 . 1
ATOM   2331 O OE2 . GLU . . 155 ? -20.548  1.267 17.354 1.00   0.00 -1 . 1
ATOM   2332 H H   . GLU . . 155 ? -22.212 -1.021 13.137 1.00   0.00 0 . 1
ATOM   2333 H HA  . GLU . . 155 ? -24.077 -1.477 15.205 1.00   0.00 0 . 1
ATOM   2334 H HB2 . GLU . . 155 ? -22.811  1.062 14.145 1.00   0.00 0 . 1
ATOM   2335 H HB3 . GLU . . 155 ? -23.916  1.109 15.469 1.00   0.00 0 . 1
ATOM   2336 H HG2 . GLU . . 155 ? -22.474 -0.371 16.806 1.00   0.00 0 . 1
ATOM   2337 H HG3 . GLU . . 155 ? -21.395 -0.593 15.450 1.00   0.00 0 . 1
ATOM   2338 N N   . ARG . . 156 ? -25.314  0.344 12.722 1.00   0.00 0 . 1
ATOM   2339 C CA  . ARG . . 156 ? -26.573  0.842 12.181 1.00   0.00 0 . 1
ATOM   2340 C C   . ARG . . 156 ? -27.485 -0.297 11.740 1.00   0.00 0 . 1
ATOM   2341 O O   . ARG . . 156 ? -28.692 -0.268 12.002 1.00   0.00 0 . 1
ATOM   2342 C CB  . ARG . . 156 ? -26.296  1.798 11.023 1.00   0.00 0 . 1
ATOM   2343 C CG  . ARG . . 156 ? -25.634  3.093 11.462 1.00   0.00 0 . 1
ATOM   2344 C CD  . ARG . . 156 ? -26.624  3.987 12.186 1.00   0.00 0 . 1
ATOM   2345 N NE  . ARG . . 156 ? -27.624  4.514 11.264 1.00   0.00 0 . 1
ATOM   2346 C CZ  . ARG . . 156 ? -27.477  5.628 10.563 1.00   0.00 0 . 1
ATOM   2347 N NH1 . ARG . . 156 ? -26.391  6.376 10.674 1.00   0.00 1 . 1
ATOM   2348 N NH2 . ARG . . 156 ? -28.443  6.002  9.728 1.00   0.00 0 . 1
ATOM   2349 H H   . ARG . . 156 ? -24.451  0.536 12.233 1.00   0.00 0 . 1
ATOM   2350 H HA  . ARG . . 156 ? -27.083  1.399 12.967 1.00   0.00 0 . 1
ATOM   2351 H HB2 . ARG . . 156 ? -25.665  1.301 10.287 1.00   0.00 0 . 1
ATOM   2352 H HB3 . ARG . . 156 ? -27.229  2.025 10.509 1.00   0.00 0 . 1
ATOM   2353 H HG2 . ARG . . 156 ? -24.798  2.867 12.124 1.00   0.00 0 . 1
ATOM   2354 H HG3 . ARG . . 156 ? -25.245  3.615 10.588 1.00   0.00 0 . 1
ATOM   2355 H HD2 . ARG . . 156 ? -27.120  3.418 12.973 1.00   0.00 0 . 1
ATOM   2356 H HD3 . ARG . . 156 ? -26.091  4.814 12.654 1.00   0.00 0 . 1
ATOM   2357 H HE  . ARG . . 156 ? -28.471  3.971 11.178 1.00   0.00 0 . 1
ATOM   2358 H HH11 . ARG . . 156 ? -25.651  6.102 11.304 1.00   0.00 0 . 1
ATOM   2359 H HH12 . ARG . . 156 ? -26.302  7.220 10.128 1.00   0.00 0 . 1
ATOM   2360 H HH21 . ARG . . 156 ? -29.276  5.440  9.636 1.00   0.00 0 . 1
ATOM   2361 H HH22 . ARG . . 156 ? -28.343  6.850  9.188 1.00   0.00 0 . 1
ATOM   2362 N N   . LEU . . 157 ? -26.930 -1.310 11.069 1.00   0.00 0 . 1
ATOM   2363 C CA  . LEU . . 157 ? -27.764 -2.414 10.601 1.00   0.00 0 . 1
ATOM   2364 C C   . LEU . . 157 ? -28.491 -3.098 11.752 1.00   0.00 0 . 1
ATOM   2365 O O   . LEU . . 157 ? -29.624 -3.561 11.580 1.00   0.00 0 . 1
ATOM   2366 C CB  . LEU . . 157 ? -26.920 -3.425  9.825 1.00   0.00 0 . 1
ATOM   2367 C CG  . LEU . . 157 ? -26.455 -2.996  8.431 1.00   0.00 0 . 1
ATOM   2368 C CD1 . LEU . . 157 ? -25.601 -4.079  7.797 1.00   0.00 0 . 1
ATOM   2369 C CD2 . LEU . . 157 ? -27.647 -2.663  7.537 1.00   0.00 0 . 1
ATOM   2370 H H   . LEU . . 157 ? -25.937 -1.310 10.886 1.00   0.00 0 . 1
ATOM   2371 H HA  . LEU . . 157 ? -28.513 -2.007  9.922 1.00   0.00 0 . 1
ATOM   2372 H HB2 . LEU . . 157 ? -26.052 -3.702 10.423 1.00   0.00 0 . 1
ATOM   2373 H HB3 . LEU . . 157 ? -27.467 -4.364  9.748 1.00   0.00 0 . 1
ATOM   2374 H HG  . LEU . . 157 ? -25.846 -2.098  8.535 1.00   0.00 0 . 1
ATOM   2375 H HD11 . LEU . . 157 ? -25.280 -3.757  6.807 1.00   0.00 0 . 1
ATOM   2376 H HD12 . LEU . . 157 ? -24.725 -4.263  8.421 1.00   0.00 0 . 1
ATOM   2377 H HD13 . LEU . . 157 ? -26.182 -4.997  7.709 1.00   0.00 0 . 1
ATOM   2378 H HD21 . LEU . . 157 ? -27.291 -2.361  6.553 1.00   0.00 0 . 1
ATOM   2379 H HD22 . LEU . . 157 ? -28.285 -3.540  7.439 1.00   0.00 0 . 1
ATOM   2380 H HD23 . LEU . . 157 ? -28.218 -1.847  7.982 1.00   0.00 0 . 1
ATOM   2381 N N   . SER . . 158 ? -27.866 -3.168 12.931 1.00   0.00 0 . 1
ATOM   2382 C CA  . SER . . 158 ? -28.520 -3.806 14.069 1.00   0.00 0 . 1
ATOM   2383 C C   . SER . . 158 ? -29.781 -3.057 14.483 1.00   0.00 0 . 1
ATOM   2384 O O   . SER . . 158 ? -30.760 -3.680 14.912 1.00   0.00 0 . 1
ATOM   2385 C CB  . SER . . 158 ? -27.550 -3.908 15.246 1.00   0.00 0 . 1
ATOM   2386 O OG  . SER . . 158 ? -26.501 -4.819 14.967 1.00   0.00 0 . 1
ATOM   2387 H H   . SER . . 158 ? -26.939 -2.779 13.035 1.00   0.00 0 . 1
ATOM   2388 H HA  . SER . . 158 ? -28.806 -4.816 13.774 1.00   0.00 0 . 1
ATOM   2389 H HB2 . SER . . 158 ? -27.131 -2.925 15.456 1.00   0.00 0 . 1
ATOM   2390 H HB3 . SER . . 158 ? -28.090 -4.238 16.134 1.00   0.00 0 . 1
ATOM   2391 H HG  . SER . . 158 ? -25.750 -4.626 15.534 1.00   0.00 0 . 1
ATOM   2392 N N   . VAL . . 159 ? -29.777 -1.729 14.367 1.00   0.00 0 . 1
ATOM   2393 C CA  . VAL . . 159 ? -30.961 -0.950 14.710 1.00   0.00 0 . 1
ATOM   2394 C C   . VAL . . 159 ? -32.013 -1.055 13.614 1.00   0.00 0 . 1
ATOM   2395 O O   . VAL . . 159 ? -33.213 -1.143 13.897 1.00   0.00 0 . 1
ATOM   2396 C CB  . VAL . . 159 ? -30.573  0.514 14.983 1.00   0.00 0 . 1
ATOM   2397 C CG1 . VAL . . 159 ? -31.817  1.367 15.179 1.00   0.00 0 . 1
ATOM   2398 C CG2 . VAL . . 159 ? -29.665  0.602 16.196 1.00   0.00 0 . 1
ATOM   2399 H H   . VAL . . 159 ? -28.950 -1.253 14.038 1.00   0.00 0 . 1
ATOM   2400 H HA  . VAL . . 159 ? -31.385 -1.364 15.625 1.00   0.00 0 . 1
ATOM   2401 H HB  . VAL . . 159 ? -30.029  0.892 14.117 1.00   0.00 0 . 1
ATOM   2402 H HG11 . VAL . . 159 ? -31.524  2.399 15.370 1.00   0.00 0 . 1
ATOM   2403 H HG12 . VAL . . 159 ? -32.432  1.325 14.280 1.00   0.00 0 . 1
ATOM   2404 H HG13 . VAL . . 159 ? -32.387  0.988 16.026 1.00   0.00 0 . 1
ATOM   2405 H HG21 . VAL . . 159 ? -29.398  1.643 16.376 1.00   0.00 0 . 1
ATOM   2406 H HG22 . VAL . . 159 ? -30.183  0.204 17.068 1.00   0.00 0 . 1
ATOM   2407 H HG23 . VAL . . 159 ? -28.760  0.022 16.015 1.00   0.00 0 . 1
ATOM   2408 N N   . ASP . . 160 ? -31.584 -1.053 12.350 1.00   0.00 0 . 1
ATOM   2409 C CA  . ASP . . 160 ? -32.529 -1.115 11.241 1.00   0.00 0 . 1
ATOM   2410 C C   . ASP . . 160 ? -32.983 -2.539 10.945 1.00   0.00 0 . 1
ATOM   2411 O O   . ASP . . 160 ? -34.083 -2.731 10.413 1.00   0.00 0 . 1
ATOM   2412 C CB  . ASP . . 160 ? -31.914 -0.490  9.986 1.00   0.00 0 . 1
ATOM   2413 C CG  . ASP . . 160 ? -31.768  1.018 10.095 1.00   0.00 0 . 1
ATOM   2414 O OD1 . ASP . . 160 ? -32.153  1.582 11.141 1.00   0.00 0 . 1
ATOM   2415 O OD2 . ASP . . 160 ? -31.270  1.641  9.133 1.00   0.00 -1 . 1
ATOM   2416 H H   . ASP . . 160 ? -30.594 -1.007 12.152 1.00   0.00 0 . 1
ATOM   2417 H HA  . ASP . . 160 ? -33.408 -0.530 11.513 1.00   0.00 0 . 1
ATOM   2418 H HB2 . ASP . . 160 ? -30.937 -0.936  9.801 1.00   0.00 0 . 1
ATOM   2419 H HB3 . ASP . . 160 ? -32.530 -0.733  9.120 1.00   0.00 0 . 1
ATOM   2420 N N   . TYR . . 161 ? -32.167 -3.544 11.277 1.00   0.00 0 . 1
ATOM   2421 C CA  . TYR . . 161 ? -32.482 -4.947 11.000 1.00   0.00 0 . 1
ATOM   2422 C C   . TYR . . 161 ? -32.177 -5.769 12.255 1.00   0.00 0 . 1
ATOM   2423 O O   . TYR . . 161 ? -31.248 -6.578 12.280 1.00   0.00 0 . 1
ATOM   2424 C CB  . TYR . . 161 ? -31.701 -5.456  9.787 1.00   0.00 0 . 1
ATOM   2425 C CG  . TYR . . 161 ? -31.819 -4.570  8.565 1.00   0.00 0 . 1
ATOM   2426 C CD1 . TYR . . 161 ? -30.925 -3.528  8.349 1.00   0.00 0 . 1
ATOM   2427 C CD2 . TYR . . 161 ? -32.823 -4.776  7.627 1.00   0.00 0 . 1
ATOM   2428 C CE1 . TYR . . 161 ? -31.028 -2.717  7.234 1.00   0.00 0 . 1
ATOM   2429 C CE2 . TYR . . 161 ? -32.934 -3.971  6.509 1.00   0.00 0 . 1
ATOM   2430 C CZ  . TYR . . 161 ? -32.034 -2.943  6.319 1.00   0.00 0 . 1
ATOM   2431 O OH  . TYR . . 161 ? -32.141 -2.140  5.208 1.00   0.00 0 . 1
ATOM   2432 H H   . TYR . . 161 ? -31.291 -3.351 11.739 1.00   0.00 0 . 1
ATOM   2433 H HA  . TYR . . 161 ? -33.548 -5.027 10.783 1.00   0.00 0 . 1
ATOM   2434 H HB2 . TYR . . 161 ? -30.650 -5.566 10.054 1.00   0.00 0 . 1
ATOM   2435 H HB3 . TYR . . 161 ? -32.037 -6.463  9.538 1.00   0.00 0 . 1
ATOM   2436 H HD1 . TYR . . 161 ? -30.133 -3.339  9.059 1.00   0.00 0 . 1
ATOM   2437 H HD2 . TYR . . 161 ? -33.535 -5.577  7.765 1.00   0.00 0 . 1
ATOM   2438 H HE1 . TYR . . 161 ? -30.323 -1.914  7.083 1.00   0.00 0 . 1
ATOM   2439 H HE2 . TYR . . 161 ? -33.721 -4.148  5.792 1.00   0.00 0 . 1
ATOM   2440 H HH  . TYR . . 161 ? -32.887 -2.427  4.676 1.00   0.00 0 . 1
ATOM   2441 N N   . GLY . . 162 ? -32.981 -5.563 13.300 1.00   0.00 0 . 1
ATOM   2442 C CA  . GLY . . 162 ? -32.682 -6.165 14.589 1.00   0.00 0 . 1
ATOM   2443 C C   . GLY . . 162 ? -32.763 -7.678 14.599 1.00   0.00 0 . 1
ATOM   2444 O O   . GLY . . 162 ? -32.031 -8.336 15.346 1.00   0.00 0 . 1
ATOM   2445 H H   . GLY . . 162 ? -33.803 -4.985 13.198 1.00   0.00 0 . 1
ATOM   2446 H HA2 . GLY . . 162 ? -31.689 -5.854 14.912 1.00   0.00 0 . 1
ATOM   2447 H HA3 . GLY . . 162 ? -33.360 -5.762 15.342 1.00   0.00 0 . 1
ATOM   2448 N N   . LYS . . 163 ? -33.646 -8.255 13.787 1.00   0.00 0 . 1
ATOM   2449 C CA  . LYS . . 163 ? -33.851 -9.696 13.762 1.00   0.00 0 . 1
ATOM   2450 C C   . LYS . . 163 ? -33.077 -10.391 12.650 1.00   0.00 0 . 1
ATOM   2451 O O   . LYS . . 163 ? -33.125 -11.622 12.557 1.00   0.00 0 . 1
ATOM   2452 C CB  . LYS . . 163 ? -35.337 -10.012 13.628 1.00   0.00 0 . 1
ATOM   2453 C CG  . LYS . . 163 ? -36.182 -9.454 14.779 1.00   0.00 0 . 1
ATOM   2454 C CD  . LYS . . 163 ? -37.682 -9.757 14.670 1.00   0.00 0 . 1
ATOM   2455 C CE  . LYS . . 163 ? -38.544 -9.207 15.813 1.00   0.00 0 . 1
ATOM   2456 N NZ  . LYS . . 163 ? -39.919 -8.879 15.393 1.00   0.00 1 . 1
ATOM   2457 H H   . LYS . . 163 ? -34.201 -7.688 13.161 1.00   0.00 0 . 1
ATOM   2458 H HA  . LYS . . 163 ? -33.506 -10.100 14.714 1.00   0.00 0 . 1
ATOM   2459 H HB2 . LYS . . 163 ? -35.719 -9.581 12.702 1.00   0.00 0 . 1
ATOM   2460 H HB3 . LYS . . 163 ? -35.480 -11.092 13.611 1.00   0.00 0 . 1
ATOM   2461 H HG2 . LYS . . 163 ? -35.840 -9.882 15.721 1.00   0.00 0 . 1
ATOM   2462 H HG3 . LYS . . 163 ? -36.079 -8.370 14.813 1.00   0.00 0 . 1
ATOM   2463 H HD2 . LYS . . 163 ? -38.075 -9.324 13.750 1.00   0.00 0 . 1
ATOM   2464 H HD3 . LYS . . 163 ? -37.835 -10.836 14.658 1.00   0.00 0 . 1
ATOM   2465 H HE2 . LYS . . 163 ? -38.611 -9.950 16.609 1.00   0.00 0 . 1
ATOM   2466 H HE3 . LYS . . 163 ? -38.093 -8.296 16.205 1.00   0.00 0 . 1
ATOM   2467 H HZ1 . LYS . . 163 ? -40.370 -9.711 15.041 1.00   0.00 0 . 1
ATOM   2468 H HZ2 . LYS . . 163 ? -40.437 -8.523 16.183 1.00   0.00 0 . 1
ATOM   2469 H HZ3 . LYS . . 163 ? -39.890 -8.178 14.666 1.00   0.00 0 . 1
ATOM   2470 N N   . LYS . . 164 ? -32.368 -9.644 11.810 1.00   0.00 0 . 1
ATOM   2471 C CA  . LYS . . 164 ? -31.612 -10.246 10.725 1.00   0.00 0 . 1
ATOM   2472 C C   . LYS . . 164 ? -30.240 -10.708 11.212 1.00   0.00 0 . 1
ATOM   2473 O O   . LYS . . 164 ? -29.701 -10.213 12.205 1.00   0.00 0 . 1
ATOM   2474 C CB  . LYS . . 164 ? -31.455 -9.259  9.568 1.00   0.00 0 . 1
ATOM   2475 C CG  . LYS . . 164 ? -32.775 -8.715  9.052 1.00   0.00 0 . 1
ATOM   2476 C CD  . LYS . . 164 ? -33.750 -9.840  8.750 1.00   0.00 0 . 1
ATOM   2477 C CE  . LYS . . 164 ? -35.111 -9.296  8.355 1.00   0.00 0 . 1
ATOM   2478 N NZ  . LYS . . 164 ? -36.097 -10.386  8.133 1.00   0.00 1 . 1
ATOM   2479 H H   . LYS . . 164 ? -32.348 -8.640 11.921 1.00   0.00 0 . 1
ATOM   2480 H HA  . LYS . . 164 ? -32.161 -11.116 10.364 1.00   0.00 0 . 1
ATOM   2481 H HB2 . LYS . . 164 ? -30.820 -8.431  9.883 1.00   0.00 0 . 1
ATOM   2482 H HB3 . LYS . . 164 ? -30.919 -9.742  8.752 1.00   0.00 0 . 1
ATOM   2483 H HG2 . LYS . . 164 ? -33.209 -8.048  9.797 1.00   0.00 0 . 1
ATOM   2484 H HG3 . LYS . . 164 ? -32.599 -8.135  8.145 1.00   0.00 0 . 1
ATOM   2485 H HD2 . LYS . . 164 ? -33.356 -10.455  7.941 1.00   0.00 0 . 1
ATOM   2486 H HD3 . LYS . . 164 ? -33.855 -10.475  9.630 1.00   0.00 0 . 1
ATOM   2487 H HE2 . LYS . . 164 ? -35.476 -8.630  9.136 1.00   0.00 0 . 1
ATOM   2488 H HE3 . LYS . . 164 ? -35.015 -8.704  7.444 1.00   0.00 0 . 1
ATOM   2489 H HZ1 . LYS . . 164 ? -35.726 -11.045  7.464 1.00   0.00 0 . 1
ATOM   2490 H HZ2 . LYS . . 164 ? -36.278 -10.860  9.006 1.00   0.00 0 . 1
ATOM   2491 H HZ3 . LYS . . 164 ? -36.958 -9.995  7.778 1.00   0.00 0 . 1
ATOM   2492 N N   . SER . . 165 ? -29.678 -11.675 10.492 1.00   0.00 0 . 1
ATOM   2493 C CA  . SER . . 165 ? -28.371 -12.223 10.822 1.00   0.00 0 . 1
ATOM   2494 C C   . SER . . 165 ? -27.269 -11.455 10.104 1.00   0.00 0 . 1
ATOM   2495 O O   . SER . . 165 ? -27.457 -10.936  9.000 1.00   0.00 0 . 1
ATOM   2496 C CB  . SER . . 165 ? -28.293 -13.705 10.453 1.00   0.00 0 . 1
ATOM   2497 O OG  . SER . . 165 ? -29.178 -14.475 11.245 1.00   0.00 0 . 1
ATOM   2498 H H   . SER . . 165 ? -30.160 -12.053  9.689 1.00   0.00 0 . 1
ATOM   2499 H HA  . SER . . 165 ? -28.216 -12.126 11.897 1.00   0.00 0 . 1
ATOM   2500 H HB2 . SER . . 165 ? -28.546 -13.830  9.401 1.00   0.00 0 . 1
ATOM   2501 H HB3 . SER . . 165 ? -27.274 -14.062 10.597 1.00   0.00 0 . 1
ATOM   2502 H HG  . SER . . 165 ? -30.079 -14.171 11.107 1.00   0.00 0 . 1
ATOM   2503 N N   . LYS . . 166 ? -26.104 -11.393 10.742 1.00   0.00 0 . 1
ATOM   2504 C CA  . LYS . . 166 ? -24.952 -10.686 10.197 1.00   0.00 0 . 1
ATOM   2505 C C   . LYS . . 166 ? -23.724 -11.569 10.354 1.00   0.00 0 . 1
ATOM   2506 O O   . LYS . . 166 ? -23.303 -11.858 11.480 1.00   0.00 0 . 1
ATOM   2507 C CB  . LYS . . 166 ? -24.758 -9.338 10.889 1.00   0.00 0 . 1
ATOM   2508 C CG  . LYS . . 166 ? -25.962 -8.422 10.747 1.00   0.00 0 . 1
ATOM   2509 C CD  . LYS . . 166 ? -25.566 -6.959 10.764 1.00   0.00 0 . 1
ATOM   2510 C CE  . LYS . . 166 ? -25.178 -6.516 12.155 1.00   0.00 0 . 1
ATOM   2511 N NZ  . LYS . . 166 ? -26.285 -6.753 13.115 1.00   0.00 1 . 1
ATOM   2512 H H   . LYS . . 166 ? -25.995 -11.846 11.638 1.00   0.00 0 . 1
ATOM   2513 H HA  . LYS . . 166 ? -25.121 -10.511  9.135 1.00   0.00 0 . 1
ATOM   2514 H HB2 . LYS . . 166 ? -24.548 -9.500 11.946 1.00   0.00 0 . 1
ATOM   2515 H HB3 . LYS . . 166 ? -23.877 -8.843 10.478 1.00   0.00 0 . 1
ATOM   2516 H HG2 . LYS . . 166 ? -26.481 -8.647  9.816 1.00   0.00 0 . 1
ATOM   2517 H HG3 . LYS . . 166 ? -26.663 -8.618 11.559 1.00   0.00 0 . 1
ATOM   2518 H HD2 . LYS . . 166 ? -24.727 -6.802 10.086 1.00   0.00 0 . 1
ATOM   2519 H HD3 . LYS . . 166 ? -26.400 -6.354 10.410 1.00   0.00 0 . 1
ATOM   2520 H HE2 . LYS . . 166 ? -24.294 -7.065 12.478 1.00   0.00 0 . 1
ATOM   2521 H HE3 . LYS . . 166 ? -24.931 -5.454 12.142 1.00   0.00 0 . 1
ATOM   2522 H HZ1 . LYS . . 166 ? -26.506 -7.738 13.139 1.00   0.00 0 . 1
ATOM   2523 H HZ2 . LYS . . 166 ? -26.004 -6.449 14.037 1.00   0.00 0 . 1
ATOM   2524 H HZ3 . LYS . . 166 ? -27.101 -6.233 12.825 1.00   0.00 0 . 1
ATOM   2525 N N   . LEU . . 167 ? -23.167 -12.012  9.229 1.00   0.00 0 . 1
ATOM   2526 C CA  . LEU . . 167 ? -21.931 -12.779  9.191 1.00   0.00 0 . 1
ATOM   2527 C C   . LEU . . 167 ? -20.834 -11.926  8.574 1.00   0.00 0 . 1
ATOM   2528 O O   . LEU . . 167 ? -21.088 -11.146  7.651 1.00   0.00 0 . 1
ATOM   2529 C CB  . LEU . . 167 ? -22.094 -14.067  8.376 1.00   0.00 0 . 1
ATOM   2530 C CG  . LEU . . 167 ? -22.571 -15.336  9.083 1.00   0.00 0 . 1
ATOM   2531 C CD1 . LEU . . 167 ? -23.988 -15.175  9.613 1.00   0.00 0 . 1
ATOM   2532 C CD2 . LEU . . 167 ? -22.479 -16.523  8.136 1.00   0.00 0 . 1
ATOM   2533 H H   . LEU . . 167 ? -23.606 -11.820  8.339 1.00   0.00 0 . 1
ATOM   2534 H HA  . LEU . . 167 ? -21.646 -13.039 10.209 1.00   0.00 0 . 1
ATOM   2535 H HB2 . LEU . . 167 ? -22.743 -13.869  7.523 1.00   0.00 0 . 1
ATOM   2536 H HB3 . LEU . . 167 ? -21.159 -14.279  7.857 1.00   0.00 0 . 1
ATOM   2537 H HG  . LEU . . 167 ? -21.910 -15.524  9.929 1.00   0.00 0 . 1
ATOM   2538 H HD11 . LEU . . 167 ? -24.297 -16.095 10.109 1.00   0.00 0 . 1
ATOM   2539 H HD12 . LEU . . 167 ? -24.018 -14.351 10.325 1.00   0.00 0 . 1
ATOM   2540 H HD13 . LEU . . 167 ? -24.665 -14.965  8.784 1.00   0.00 0 . 1
ATOM   2541 H HD21 . LEU . . 167 ? -22.821 -17.423  8.646 1.00   0.00 0 . 1
ATOM   2542 H HD22 . LEU . . 167 ? -23.106 -16.341  7.263 1.00   0.00 0 . 1
ATOM   2543 H HD23 . LEU . . 167 ? -21.445 -16.656  7.820 1.00   0.00 0 . 1
ATOM   2544 N N   . GLU . . 168 ? -19.616 -12.074  9.083 1.00   0.00 0 . 1
ATOM   2545 C CA  . GLU . . 168 ? -18.474 -11.335  8.568 1.00   0.00 0 . 1
ATOM   2546 C C   . GLU . . 168 ? -17.465 -12.289  7.951 1.00   0.00 0 . 1
ATOM   2547 O O   . GLU . . 168 ? -17.254 -13.398  8.453 1.00   0.00 0 . 1
ATOM   2548 C CB  . GLU . . 168 ? -17.765 -10.532  9.658 1.00   0.00 0 . 1
ATOM   2549 C CG  . GLU . . 168 ? -18.652 -9.702 10.540 1.00   0.00 0 . 1
ATOM   2550 C CD  . GLU . . 168 ? -17.841 -8.932 11.556 1.00   0.00 0 . 1
ATOM   2551 O OE1 . GLU . . 168 ? -16.921 -8.194 11.140 1.00   0.00 0 . 1
ATOM   2552 O OE2 . GLU . . 168 ? -18.101 -9.082 12.767 1.00   0.00 -1 . 1
ATOM   2553 H H   . GLU . . 168 ? -19.463 -12.714  9.850 1.00   0.00 0 . 1
ATOM   2554 H HA  . GLU . . 168 ? -18.821 -10.647  7.797 1.00   0.00 0 . 1
ATOM   2555 H HB2 . GLU . . 168 ? -17.173 -11.208 10.276 1.00   0.00 0 . 1
ATOM   2556 H HB3 . GLU . . 168 ? -17.012 -9.891  9.200 1.00   0.00 0 . 1
ATOM   2557 H HG2 . GLU . . 168 ? -19.222 -9.004  9.928 1.00   0.00 0 . 1
ATOM   2558 H HG3 . GLU . . 168 ? -19.359 -10.350 11.056 1.00   0.00 0 . 1
ATOM   2559 N N   . PHE . . 169 ? -16.843 -11.839  6.866 1.00   0.00 0 . 1
ATOM   2560 C CA  . PHE . . 169 ? -15.591 -12.399  6.374 1.00   0.00 0 . 1
ATOM   2561 C C   . PHE . . 169 ? -14.542 -11.314  6.567 1.00   0.00 0 . 1
ATOM   2562 O O   . PHE . . 169 ? -14.543 -10.308  5.851 1.00   0.00 0 . 1
ATOM   2563 C CB  . PHE . . 169 ? -15.703 -12.829  4.914 1.00   0.00 0 . 1
ATOM   2564 C CG  . PHE . . 169 ? -16.672 -13.950  4.696 1.00   0.00 0 . 1
ATOM   2565 C CD1 . PHE . . 169 ? -16.260 -15.268  4.807 1.00   0.00 0 . 1
ATOM   2566 C CD2 . PHE . . 169 ? -18.000 -13.688  4.403 1.00   0.00 0 . 1
ATOM   2567 C CE1 . PHE . . 169 ? -17.150 -16.306  4.617 1.00   0.00 0 . 1
ATOM   2568 C CE2 . PHE . . 169 ? -18.894 -14.721  4.212 1.00   0.00 0 . 1
ATOM   2569 C CZ  . PHE . . 169 ? -18.469 -16.031  4.320 1.00   0.00 0 . 1
ATOM   2570 H H   . PHE . . 169 ? -17.237 -11.073  6.340 1.00   0.00 0 . 1
ATOM   2571 H HA  . PHE . . 169 ? -15.325 -13.265  6.980 1.00   0.00 0 . 1
ATOM   2572 H HB2 . PHE . . 169 ? -15.998 -11.973  4.306 1.00   0.00 0 . 1
ATOM   2573 H HB3 . PHE . . 169 ? -14.720 -13.124  4.548 1.00   0.00 0 . 1
ATOM   2574 H HD1 . PHE . . 169 ? -15.232 -15.494  5.044 1.00   0.00 0 . 1
ATOM   2575 H HD2 . PHE . . 169 ? -18.344 -12.668  4.322 1.00   0.00 0 . 1
ATOM   2576 H HE1 . PHE . . 169 ? -16.814 -17.329  4.702 1.00   0.00 0 . 1
ATOM   2577 H HE2 . PHE . . 169 ? -19.926 -14.505  3.979 1.00   0.00 0 . 1
ATOM   2578 H HZ  . PHE . . 169 ? -19.169 -16.840  4.171 1.00   0.00 0 . 1
ATOM   2579 N N   . SER . . 170 ? -13.676 -11.503  7.558 1.00   0.00 0 . 1
ATOM   2580 C CA  . SER . . 170 ? -12.736 -10.480  7.993 1.00   0.00 0 . 1
ATOM   2581 C C   . SER . . 170 ? -11.326 -10.834  7.543 1.00   0.00 0 . 1
ATOM   2582 O O   . SER . . 170 ? -10.905 -11.991  7.640 1.00   0.00 0 . 1
ATOM   2583 C CB  . SER . . 170 ? -12.772 -10.326  9.517 1.00   0.00 0 . 1
ATOM   2584 O OG  . SER . . 170 ? -14.095 -10.109  9.976 1.00   0.00 0 . 1
ATOM   2585 H H   . SER . . 170 ? -13.651 -12.387  8.045 1.00   0.00 0 . 1
ATOM   2586 H HA  . SER . . 170 ? -13.019 -9.530  7.539 1.00   0.00 0 . 1
ATOM   2587 H HB2 . SER . . 170 ? -12.369 -11.225  9.982 1.00   0.00 0 . 1
ATOM   2588 H HB3 . SER . . 170 ? -12.144 -9.485  9.811 1.00   0.00 0 . 1
ATOM   2589 H HG  . SER . . 170 ? -14.207 -10.519 10.838 1.00   0.00 0 . 1
ATOM   2590 N N   . ILE . . 171 ? -10.593 -9.836  7.064 1.00   0.00 0 . 1
ATOM   2591 C CA  . ILE . . 171 ? -9.223 -10.031  6.606 1.00   0.00 0 . 1
ATOM   2592 C C   . ILE . . 171 ? -8.299 -9.674  7.760 1.00   0.00 0 . 1
ATOM   2593 O O   . ILE . . 171 ? -8.187 -8.502  8.143 1.00   0.00 0 . 1
ATOM   2594 C CB  . ILE . . 171 ? -8.918 -9.200  5.354 1.00   0.00 0 . 1
ATOM   2595 C CG1 . ILE . . 171 ? -9.850 -9.616  4.218 1.00   0.00 0 . 1
ATOM   2596 C CG2 . ILE . . 171 ? -7.474 -9.382  4.931 1.00   0.00 0 . 1
ATOM   2597 C CD1 . ILE . . 171 ? -9.879 -11.106  3.971 1.00   0.00 0 . 1
ATOM   2598 H H   . ILE . . 171 ? -10.982 -8.906  7.007 1.00   0.00 0 . 1
ATOM   2599 H HA  . ILE . . 171 ? -9.085 -11.085  6.364 1.00   0.00 0 . 1
ATOM   2600 H HB  . ILE . . 171 ? -9.088 -8.148  5.581 1.00   0.00 0 . 1
ATOM   2601 H HG12 . ILE . . 171 ? -10.859 -9.265  4.431 1.00   0.00 0 . 1
ATOM   2602 H HG13 . ILE . . 171 ? -9.554 -9.103  3.303 1.00   0.00 0 . 1
ATOM   2603 H HG21 . ILE . . 171 ? -7.277 -8.785  4.040 1.00   0.00 0 . 1
ATOM   2604 H HG22 . ILE . . 171 ? -6.815 -9.060  5.737 1.00   0.00 0 . 1
ATOM   2605 H HG23 . ILE . . 171 ? -7.289 -10.433  4.710 1.00   0.00 0 . 1
ATOM   2606 H HD11 . ILE . . 171 ? -10.562 -11.326  3.151 1.00   0.00 0 . 1
ATOM   2607 H HD12 . ILE . . 171 ? -8.878 -11.452  3.714 1.00   0.00 0 . 1
ATOM   2608 H HD13 . ILE . . 171 ? -10.217 -11.617  4.872 1.00   0.00 0 . 1
ATOM   2609 N N   . TYR . . 172 ? -7.639 -10.686  8.311 1.00   0.00 0 . 1
ATOM   2610 C CA  . TYR . . 172 ? -6.753 -10.549  9.458 1.00   0.00 0 . 1
ATOM   2611 C C   . TYR . . 172 ? -5.354 -10.159  8.983 1.00   0.00 0 . 1
ATOM   2612 O O   . TYR . . 172 ? -4.818 -10.802  8.072 1.00   0.00 0 . 1
ATOM   2613 C CB  . TYR . . 172 ? -6.727 -11.855 10.238 1.00   0.00 0 . 1
ATOM   2614 C CG  . TYR . . 172 ? -5.854 -11.894 11.466 1.00   0.00 0 . 1
ATOM   2615 C CD1 . TYR . . 172 ? -4.497 -12.156 11.362 1.00   0.00 0 . 1
ATOM   2616 C CD2 . TYR . . 172 ? -6.393 -11.722 12.735 1.00   0.00 0 . 1
ATOM   2617 C CE1 . TYR . . 172 ? -3.692 -12.219 12.481 1.00   0.00 0 . 1
ATOM   2618 C CE2 . TYR . . 172 ? -5.593 -11.786 13.865 1.00   0.00 0 . 1
ATOM   2619 C CZ  . TYR . . 172 ? -4.244 -12.033 13.732 1.00   0.00 0 . 1
ATOM   2620 O OH  . TYR . . 172 ? -3.442 -12.096 14.852 1.00   0.00 0 . 1
ATOM   2621 H H   . TYR . . 172 ? -7.738 -11.619  7.933 1.00   0.00 0 . 1
ATOM   2622 H HA  . TYR . . 172 ? -7.137 -9.761 10.106 1.00   0.00 0 . 1
ATOM   2623 H HB2 . TYR . . 172 ? -7.746 -12.130 10.513 1.00   0.00 0 . 1
ATOM   2624 H HB3 . TYR . . 172 ? -6.440 -12.667  9.569 1.00   0.00 0 . 1
ATOM   2625 H HD1 . TYR . . 172 ? -4.051 -12.315 10.392 1.00   0.00 0 . 1
ATOM   2626 H HD2 . TYR . . 172 ? -7.450 -11.536 12.851 1.00   0.00 0 . 1
ATOM   2627 H HE1 . TYR . . 172 ? -2.634 -12.414 12.376 1.00   0.00 0 . 1
ATOM   2628 H HE2 . TYR . . 172 ? -6.028 -11.642 14.843 1.00   0.00 0 . 1
ATOM   2629 H HH  . TYR . . 172 ? -3.958 -12.413 15.597 1.00   0.00 0 . 1
ATOM   2630 N N   . PRO . . 173 ? -4.739 -9.127  9.561 1.00   0.00 0 . 1
ATOM   2631 C CA  . PRO . . 173 ? -3.533 -8.553  8.946 1.00   0.00 0 . 1
ATOM   2632 C C   . PRO . . 173 ? -2.311 -9.448  9.099 1.00   0.00 0 . 1
ATOM   2633 O O   . PRO . . 173 ? -2.125 -10.118 10.117 1.00   0.00 0 . 1
ATOM   2634 C CB  . PRO . . 173 ? -3.352 -7.231  9.701 1.00   0.00 0 . 1
ATOM   2635 C CG  . PRO . . 173 ? -3.949 -7.493 11.046 1.00   0.00 0 . 1
ATOM   2636 C CD  . PRO . . 173 ? -5.106 -8.438 10.812 1.00   0.00 0 . 1
ATOM   2637 H HA  . PRO . . 173 ? -3.716 -8.354  7.890 1.00   0.00 0 . 1
ATOM   2638 H HB2 . PRO . . 173 ? -2.288 -7.023  9.813 1.00   0.00 0 . 1
ATOM   2639 H HB3 . PRO . . 173 ? -3.922 -6.448  9.199 1.00   0.00 0 . 1
ATOM   2640 H HG2 . PRO . . 173 ? -3.209 -7.978 11.682 1.00   0.00 0 . 1
ATOM   2641 H HG3 . PRO . . 173 ? -4.323 -6.559 11.464 1.00   0.00 0 . 1
ATOM   2642 H HD2 . PRO . . 173 ? -5.148 -9.163 11.624 1.00   0.00 0 . 1
ATOM   2643 H HD3 . PRO . . 173 ? -6.016 -7.859 10.651 1.00   0.00 0 . 1
ATOM   2644 N N   . ALA . . 174 ? -1.470 -9.442  8.065 1.00   0.00 0 . 1
ATOM   2645 C CA  . ALA . . 174 ? -0.209 -10.164  8.051 1.00   0.00 0 . 1
ATOM   2646 C C   . ALA . . 174 ?  0.917 -9.218  7.658 1.00   0.00 0 . 1
ATOM   2647 O O   . ALA . . 174 ?  0.764 -8.420  6.726 1.00   0.00 0 . 1
ATOM   2648 C CB  . ALA . . 174 ? -0.257 -11.347  7.075 1.00   0.00 0 . 1
ATOM   2649 H H   . ALA . . 174 ? -1.695 -8.914  7.234 1.00   0.00 0 . 1
ATOM   2650 H HA  . ALA . . 174 ? -0.013 -10.545  9.053 1.00   0.00 0 . 1
ATOM   2651 H HB1 . ALA . . 174 ?  0.700 -11.867  7.086 1.00   0.00 0 . 1
ATOM   2652 H HB2 . ALA . . 174 ? -1.047 -12.035  7.375 1.00   0.00 0 . 1
ATOM   2653 H HB3 . ALA . . 174 ? -0.459 -10.981  6.068 1.00   0.00 0 . 1
ATOM   2654 N N   . PRO . . 175 ?  2.058 -9.277  8.349 1.00   0.00 0 . 1
ATOM   2655 C CA  . PRO . . 175 ?  3.152 -8.350  8.018 1.00   0.00 0 . 1
ATOM   2656 C C   . PRO . . 175 ?  3.638 -8.473  6.585 1.00   0.00 0 . 1
ATOM   2657 O O   . PRO . . 175 ?  4.084 -7.474  6.006 1.00   0.00 0 . 1
ATOM   2658 C CB  . PRO . . 175 ?  4.248 -8.732  9.023 1.00   0.00 0 . 1
ATOM   2659 C CG  . PRO . . 175 ?  3.516 -9.387 10.153 1.00   0.00 0 . 1
ATOM   2660 C CD  . PRO . . 175 ?  2.376 -10.122  9.510 1.00   0.00 0 . 1
ATOM   2661 H HA  . PRO . . 175 ?  2.829 -7.327  8.205 1.00   0.00 0 . 1
ATOM   2662 H HB2 . PRO . . 175 ?  4.923 -9.453  8.564 1.00   0.00 0 . 1
ATOM   2663 H HB3 . PRO . . 175 ?  4.736 -7.827  9.385 1.00   0.00 0 . 1
ATOM   2664 H HG2 . PRO . . 175 ?  4.176 -10.101 10.645 1.00   0.00 0 . 1
ATOM   2665 H HG3 . PRO . . 175 ?  3.122 -8.621 10.821 1.00   0.00 0 . 1
ATOM   2666 H HD2 . PRO . . 175 ?  2.726 -11.095  9.162 1.00   0.00 0 . 1
ATOM   2667 H HD3 . PRO . . 175 ?  1.525 -10.132 10.192 1.00   0.00 0 . 1
ATOM   2668 N N   . GLN . . 176 ?  3.562 -9.666  5.991 1.00   0.00 0 . 1
ATOM   2669 C CA  . GLN . . 176 ?  4.069 -9.849  4.633 1.00   0.00 0 . 1
ATOM   2670 C C   . GLN . . 176 ?  3.323 -8.972  3.631 1.00   0.00 0 . 1
ATOM   2671 O O   . GLN . . 176 ?  3.919 -8.475  2.668 1.00   0.00 0 . 1
ATOM   2672 C CB  . GLN . . 176 ?  3.972 -11.320  4.223 1.00   0.00 0 . 1
ATOM   2673 C CG  . GLN . . 176 ?  4.935 -12.252  4.944 1.00   0.00 0 . 1
ATOM   2674 C CD  . GLN . . 176 ?  4.333 -12.872  6.187 1.00   0.00 0 . 1
ATOM   2675 N NE2 . GLN . . 176 ?  4.812 -14.058  6.547 1.00   0.00 0 . 1
ATOM   2676 O OE1 . GLN . . 176 ?  3.442 -12.299  6.813 1.00   0.00 0 . 1
ATOM   2677 H H   . GLN . . 176 ?  3.153 -10.449  6.481 1.00   0.00 0 . 1
ATOM   2678 H HA  . GLN . . 176 ?  5.120 -9.562  4.621 1.00   0.00 0 . 1
ATOM   2679 H HB2 . GLN . . 176 ?  2.951 -11.671  4.374 1.00   0.00 0 . 1
ATOM   2680 H HB3 . GLN . . 176 ?  4.124 -11.405  3.147 1.00   0.00 0 . 1
ATOM   2681 H HG2 . GLN . . 176 ?  5.253 -13.041  4.263 1.00   0.00 0 . 1
ATOM   2682 H HG3 . GLN . . 176 ?  5.837 -11.702  5.214 1.00   0.00 0 . 1
ATOM   2683 H HE21 . GLN . . 176 ?  5.539 -14.496  6.000 1.00   0.00 0 . 1
ATOM   2684 H HE22 . GLN . . 176 ?  4.449 -14.521  7.368 1.00   0.00 0 . 1
ATOM   2685 N N   . VAL . . 177 ?  2.021 -8.772  3.835 1.00   0.00 0 . 1
ATOM   2686 C CA  . VAL . . 177 ?  1.193 -8.070  2.859 1.00   0.00 0 . 1
ATOM   2687 C C   . VAL . . 177 ?  0.405 -6.954  3.533 1.00   0.00 0 . 1
ATOM   2688 O O   . VAL . . 177 ? -0.715 -6.636  3.119 1.00   0.00 0 . 1
ATOM   2689 C CB  . VAL . . 177 ?  0.241 -9.047  2.142 1.00   0.00 0 . 1
ATOM   2690 C CG1 . VAL . . 177 ?  1.028 -10.159  1.468 1.00   0.00 0 . 1
ATOM   2691 C CG2 . VAL . . 177 ? -0.766 -9.622  3.127 1.00   0.00 0 . 1
ATOM   2692 H H   . VAL . . 177 ?  1.584 -9.109  4.681 1.00   0.00 0 . 1
ATOM   2693 H HA  . VAL . . 177 ?  1.849 -7.623  2.112 1.00   0.00 0 . 1
ATOM   2694 H HB  . VAL . . 177 ? -0.304 -8.496  1.375 1.00   0.00 0 . 1
ATOM   2695 H HG11 . VAL . . 177 ?  0.340 -10.840  0.967 1.00   0.00 0 . 1
ATOM   2696 H HG12 . VAL . . 177 ?  1.711 -9.728  0.735 1.00   0.00 0 . 1
ATOM   2697 H HG13 . VAL . . 177 ?  1.599 -10.706  2.217 1.00   0.00 0 . 1
ATOM   2698 H HG21 . VAL . . 177 ? -1.432 -10.310  2.606 1.00   0.00 0 . 1
ATOM   2699 H HG22 . VAL . . 177 ? -0.239 -10.155  3.918 1.00   0.00 0 . 1
ATOM   2700 H HG23 . VAL . . 177 ? -1.351 -8.813  3.564 1.00   0.00 0 . 1
ATOM   2701 N N   . SER . . 178 ?  0.980 -6.350  4.567 1.00   0.00 0 . 1
ATOM   2702 C CA  . SER . . 178 ?  0.287 -5.314  5.318 1.00   0.00 0 . 1
ATOM   2703 C C   . SER . . 178 ?  0.469 -3.949  4.660 1.00   0.00 0 . 1
ATOM   2704 O O   . SER . . 178 ?  1.349 -3.747  3.819 1.00   0.00 0 . 1
ATOM   2705 C CB  . SER . . 178 ?  0.786 -5.270  6.762 1.00   0.00 0 . 1
ATOM   2706 O OG  . SER . . 178 ?  2.179 -5.018  6.812 1.00   0.00 0 . 1
ATOM   2707 H H   . SER . . 178 ?  1.917 -6.606  4.846 1.00   0.00 0 . 1
ATOM   2708 H HA  . SER . . 178 ? -0.777 -5.551  5.330 1.00   0.00 0 . 1
ATOM   2709 H HB2 . SER . . 178 ?  0.257 -4.489  7.306 1.00   0.00 0 . 1
ATOM   2710 H HB3 . SER . . 178 ?  0.572 -6.222  7.249 1.00   0.00 0 . 1
ATOM   2711 H HG  . SER . . 178 ?  2.468 -4.995  7.727 1.00   0.00 0 . 1
ATOM   2712 N N   . THR . . 179 ? -0.385 -3.007  5.056 1.00   0.00 0 . 1
ATOM   2713 C CA  . THR . . 179 ? -0.342 -1.640  4.549 1.00   0.00 0 . 1
ATOM   2714 C C   . THR . . 179 ?  0.103 -0.621  5.584 1.00   0.00 0 . 1
ATOM   2715 O O   . THR . . 179 ?  0.819  0.322  5.239 1.00   0.00 0 . 1
ATOM   2716 C CB  . THR . . 179 ? -1.718 -1.222  4.016 1.00   0.00 0 . 1
ATOM   2717 C CG2 . THR . . 179 ? -2.134 -2.107  2.856 1.00   0.00 0 . 1
ATOM   2718 O OG1 . THR . . 179 ? -2.687 -1.318  5.065 1.00   0.00 0 . 1
ATOM   2719 H H   . THR . . 179 ? -1.099 -3.226  5.735 1.00   0.00 0 . 1
ATOM   2720 H HA  . THR . . 179 ?  0.365 -1.609  3.719 1.00   0.00 0 . 1
ATOM   2721 H HB  . THR . . 179 ? -1.666 -0.188  3.674 1.00   0.00 0 . 1
ATOM   2722 H HG1 . THR . . 179 ? -3.547 -1.056  4.730 1.00   0.00 0 . 1
ATOM   2723 H HG21 . THR . . 179 ? -3.112 -1.794  2.493 1.00   0.00 0 . 1
ATOM   2724 H HG22 . THR . . 179 ? -1.404 -2.019  2.051 1.00   0.00 0 . 1
ATOM   2725 H HG23 . THR . . 179 ? -2.184 -3.143  3.189 1.00   0.00 0 . 1
ATOM   2726 N N   . ALA . . 180 ? -0.299 -0.781  6.842 1.00   0.00 0 . 1
ATOM   2727 C CA  . ALA . . 180 ? -0.074  0.238  7.855 1.00   0.00 0 . 1
ATOM   2728 C C   . ALA . . 180 ?  0.524 -0.373  9.113 1.00   0.00 0 . 1
ATOM   2729 O O   . ALA . . 180 ?  0.283 -1.539  9.437 1.00   0.00 0 . 1
ATOM   2730 C CB  . ALA . . 180 ? -1.378  0.970  8.211 1.00   0.00 0 . 1
ATOM   2731 H H   . ALA . . 180 ? -0.775 -1.628  7.118 1.00   0.00 0 . 1
ATOM   2732 H HA  . ALA . . 180 ?  0.632  0.968  7.458 1.00   0.00 0 . 1
ATOM   2733 H HB1 . ALA . . 180 ? -1.176  1.725  8.971 1.00   0.00 0 . 1
ATOM   2734 H HB2 . ALA . . 180 ? -1.780  1.452  7.320 1.00   0.00 0 . 1
ATOM   2735 H HB3 . ALA . . 180 ? -2.103  0.254  8.596 1.00   0.00 0 . 1
ATOM   2736 N N   . VAL . . 181 ?  1.308  0.438  9.828 1.00   0.00 0 . 1
ATOM   2737 C CA  . VAL . . 181 ?  1.807  0.029 11.134 1.00   0.00 0 . 1
ATOM   2738 C C   . VAL . . 181 ?  0.727  0.091 12.202 1.00   0.00 0 . 1
ATOM   2739 O O   . VAL . . 181 ?  0.901 -0.486 13.281 1.00   0.00 0 . 1
ATOM   2740 C CB  . VAL . . 181 ?  3.022  0.893 11.539 1.00   0.00 0 . 1
ATOM   2741 C CG1 . VAL . . 181 ?  2.658  2.368 11.515 1.00   0.00 0 . 1
ATOM   2742 C CG2 . VAL . . 181 ?  3.537  0.492 12.913 1.00   0.00 0 . 1
ATOM   2743 H H   . VAL . . 181 ?  1.562  1.345  9.464 1.00   0.00 0 . 1
ATOM   2744 H HA  . VAL . . 181 ?  2.143 -1.005 11.056 1.00   0.00 0 . 1
ATOM   2745 H HB  . VAL . . 181 ?  3.818  0.726 10.813 1.00   0.00 0 . 1
ATOM   2746 H HG11 . VAL . . 181 ?  3.525  2.961 11.803 1.00   0.00 0 . 1
ATOM   2747 H HG12 . VAL . . 181 ?  2.343  2.648 10.510 1.00   0.00 0 . 1
ATOM   2748 H HG13 . VAL . . 181 ?  1.843  2.552 12.216 1.00   0.00 0 . 1
ATOM   2749 H HG21 . VAL . . 181 ?  4.392  1.114 13.176 1.00   0.00 0 . 1
ATOM   2750 H HG22 . VAL . . 181 ?  2.747  0.629 13.651 1.00   0.00 0 . 1
ATOM   2751 H HG23 . VAL . . 181 ?  3.840 -0.555 12.896 1.00   0.00 0 . 1
ATOM   2752 N N   . VAL . . 182 ? -0.400  0.758 11.921 1.00   0.00 0 . 1
ATOM   2753 C CA  . VAL . . 182 ? -1.473  0.887 12.903 1.00   0.00 0 . 1
ATOM   2754 C C   . VAL . . 182 ? -2.548 -0.177 12.749 1.00   0.00 0 . 1
ATOM   2755 O O   . VAL . . 182 ? -3.484 -0.217 13.560 1.00   0.00 0 . 1
ATOM   2756 C CB  . VAL . . 182 ? -2.126  2.285 12.832 1.00   0.00 0 . 1
ATOM   2757 C CG1 . VAL . . 182 ? -1.165  3.346 13.344 1.00   0.00 0 . 1
ATOM   2758 C CG2 . VAL . . 182 ? -2.564  2.600 11.408 1.00   0.00 0 . 1
ATOM   2759 H H   . VAL . . 182 ? -0.521  1.185 11.014 1.00   0.00 0 . 1
ATOM   2760 H HA  . VAL . . 182 ? -1.032  0.776 13.894 1.00   0.00 0 . 1
ATOM   2761 H HB  . VAL . . 182 ? -3.009  2.284 13.471 1.00   0.00 0 . 1
ATOM   2762 H HG11 . VAL . . 182 ? -1.640  4.325 13.288 1.00   0.00 0 . 1
ATOM   2763 H HG12 . VAL . . 182 ? -0.901  3.129 14.379 1.00   0.00 0 . 1
ATOM   2764 H HG13 . VAL . . 182 ? -0.263  3.345 12.733 1.00   0.00 0 . 1
ATOM   2765 H HG21 . VAL . . 182 ? -3.022  3.589 11.378 1.00   0.00 0 . 1
ATOM   2766 H HG22 . VAL . . 182 ? -1.697  2.582 10.748 1.00   0.00 0 . 1
ATOM   2767 H HG23 . VAL . . 182 ? -3.287  1.855 11.076 1.00   0.00 0 . 1
ATOM   2768 N N   . GLU . . 183 ? -2.450 -1.040 11.743 1.00   0.00 0 . 1
ATOM   2769 C CA  . GLU . . 183 ? -3.462 -2.077 11.558 1.00   0.00 0 . 1
ATOM   2770 C C   . GLU . . 183 ? -3.777 -2.851 12.834 1.00   0.00 0 . 1
ATOM   2771 O O   . GLU . . 183 ? -4.953 -3.201 13.034 1.00   0.00 0 . 1
ATOM   2772 C CB  . GLU . . 183 ? -3.024 -3.029 10.436 1.00   0.00 0 . 1
ATOM   2773 C CG  . GLU . . 183 ? -2.845 -2.343  9.089 1.00   0.00 0 . 1
ATOM   2774 C CD  . GLU . . 183 ? -2.769 -3.325  7.934 1.00   0.00 0 . 1
ATOM   2775 O OE1 . GLU . . 183 ? -3.234 -4.474  8.094 1.00   0.00 0 . 1
ATOM   2776 O OE2 . GLU . . 183 ? -2.246 -2.946  6.864 1.00   0.00 -1 . 1
ATOM   2777 H H   . GLU . . 183 ? -1.673 -0.982 11.102 1.00   0.00 0 . 1
ATOM   2778 H HA  . GLU . . 183 ? -4.380 -1.587 11.235 1.00   0.00 0 . 1
ATOM   2779 H HB2 . GLU . . 183 ? -2.092 -3.518 10.719 1.00   0.00 0 . 1
ATOM   2780 H HB3 . GLU . . 183 ? -3.754 -3.833 10.338 1.00   0.00 0 . 1
ATOM   2781 H HG2 . GLU . . 183 ? -3.671 -1.652  8.922 1.00   0.00 0 . 1
ATOM   2782 H HG3 . GLU . . 183 ? -1.940 -1.737  9.109 1.00   0.00 0 . 1
ATOM   2783 N N   . PRO . . 184 ? -2.819 -3.152 13.715 1.00   0.00 0 . 1
ATOM   2784 C CA  . PRO . . 184 ? -3.198 -3.773 14.996 1.00   0.00 0 . 1
ATOM   2785 C C   . PRO . . 184 ? -4.200 -2.944 15.780 1.00   0.00 0 . 1
ATOM   2786 O O   . PRO . . 184 ? -5.173 -3.497 16.312 1.00   0.00 0 . 1
ATOM   2787 C CB  . PRO . . 184 ? -1.857 -3.903 15.732 1.00   0.00 0 . 1
ATOM   2788 C CG  . PRO . . 184 ? -0.838 -3.954 14.643 1.00   0.00 0 . 1
ATOM   2789 C CD  . PRO . . 184 ? -1.358 -3.056 13.558 1.00   0.00 0 . 1
ATOM   2790 H HA  . PRO . . 184 ? -3.611 -4.765 14.812 1.00   0.00 0 . 1
ATOM   2791 H HB2 . PRO . . 184 ? -1.691 -3.013 16.340 1.00   0.00 0 . 1
ATOM   2792 H HB3 . PRO . . 184 ? -1.840 -4.841 16.288 1.00   0.00 0 . 1
ATOM   2793 H HG2 . PRO . . 184 ?  0.109 -3.563 15.014 1.00   0.00 0 . 1
ATOM   2794 H HG3 . PRO . . 184 ? -0.764 -4.974 14.265 1.00   0.00 0 . 1
ATOM   2795 H HD2 . PRO . . 184 ? -1.041 -2.032 13.756 1.00   0.00 0 . 1
ATOM   2796 H HD3 . PRO . . 184 ? -1.073 -3.463 12.587 1.00   0.00 0 . 1
ATOM   2797 N N   . TYR . . 185 ? -3.988 -1.628 15.869 1.00   0.00 0 . 1
ATOM   2798 C CA  . TYR . . 185 ? -4.962 -0.750 16.508 1.00   0.00 0 . 1
ATOM   2799 C C   . TYR . . 185 ? -6.344 -0.922 15.890 1.00   0.00 0 . 1
ATOM   2800 O O   . TYR . . 185 ? -7.328 -1.190 16.586 1.00   0.00 0 . 1
ATOM   2801 C CB  . TYR . . 185 ? -4.527  0.712 16.387 1.00   0.00 0 . 1
ATOM   2802 C CG  . TYR . . 185 ? -3.465  1.175 17.355 1.00   0.00 0 . 1
ATOM   2803 C CD1 . TYR . . 185 ? -2.978  0.342 18.356 1.00   0.00 0 . 1
ATOM   2804 C CD2 . TYR . . 185 ? -2.954  2.462 17.269 1.00   0.00 0 . 1
ATOM   2805 C CE1 . TYR . . 185 ? -2.003  0.785 19.240 1.00   0.00 0 . 1
ATOM   2806 C CE2 . TYR . . 185 ? -1.987  2.911 18.142 1.00   0.00 0 . 1
ATOM   2807 C CZ  . TYR . . 185 ? -1.513  2.073 19.124 1.00   0.00 0 . 1
ATOM   2808 O OH  . TYR . . 185 ? -0.545  2.538 19.987 1.00   0.00 0 . 1
ATOM   2809 H H   . TYR . . 185 ? -3.143 -1.227 15.489 1.00   0.00 0 . 1
ATOM   2810 H HA  . TYR . . 185 ? -5.021 -1.007 17.565 1.00   0.00 0 . 1
ATOM   2811 H HB2 . TYR . . 185 ? -4.192  0.904 15.367 1.00   0.00 0 . 1
ATOM   2812 H HB3 . TYR . . 185 ? -5.402  1.356 16.477 1.00   0.00 0 . 1
ATOM   2813 H HD1 . TYR . . 185 ? -3.358 -0.665 18.453 1.00   0.00 0 . 1
ATOM   2814 H HD2 . TYR . . 185 ? -3.313  3.136 16.506 1.00   0.00 0 . 1
ATOM   2815 H HE1 . TYR . . 185 ? -1.633  0.126 20.011 1.00   0.00 0 . 1
ATOM   2816 H HE2 . TYR . . 185 ? -1.604  3.917 18.053 1.00   0.00 0 . 1
ATOM   2817 H HH  . TYR . . 185 ? -0.117  3.307 19.605 1.00   0.00 0 . 1
ATOM   2818 N N   . ASN . . 186 ? -6.431 -0.745 14.569 1.00   0.00 0 . 1
ATOM   2819 C CA  . ASN . . 186 ? -7.725 -0.803 13.896 1.00   0.00 0 . 1
ATOM   2820 C C   . ASN . . 186 ? -8.395 -2.153 14.106 1.00   0.00 0 . 1
ATOM   2821 O O   . ASN . . 186 ? -9.621 -2.230 14.247 1.00   0.00 0 . 1
ATOM   2822 C CB  . ASN . . 186 ? -7.554 -0.520 12.403 1.00   0.00 0 . 1
ATOM   2823 C CG  . ASN . . 186 ? -6.831  0.784 12.132 1.00   0.00 0 . 1
ATOM   2824 N ND2 . ASN . . 186 ? -6.135  0.848 11.002 1.00   0.00 0 . 1
ATOM   2825 O OD1 . ASN . . 186 ? -6.899  1.726 12.924 1.00   0.00 0 . 1
ATOM   2826 H H   . ASN . . 186 ? -5.596 -0.569 14.027 1.00   0.00 0 . 1
ATOM   2827 H HA  . ASN . . 186 ? -8.367 -0.031 14.320 1.00   0.00 0 . 1
ATOM   2828 H HB2 . ASN . . 186 ? -7.007 -1.340 11.939 1.00   0.00 0 . 1
ATOM   2829 H HB3 . ASN . . 186 ? -8.533 -0.498 11.925 1.00   0.00 0 . 1
ATOM   2830 H HD21 . ASN . . 186 ? -6.109  0.053 10.379 1.00   0.00 0 . 1
ATOM   2831 H HD22 . ASN . . 186 ? -5.632  1.691 10.766 1.00   0.00 0 . 1
ATOM   2832 N N   . SER . . 187 ? -7.606 -3.229 14.136 1.00   0.00 0 . 1
ATOM   2833 C CA  . SER . . 187 ? -8.175 -4.561 14.309 1.00   0.00 0 . 1
ATOM   2834 C C   . SER . . 187 ? -8.818 -4.715 15.681 1.00   0.00 0 . 1
ATOM   2835 O O   . SER . . 187 ? -9.877 -5.340 15.814 1.00   0.00 0 . 1
ATOM   2836 C CB  . SER . . 187 ? -7.093 -5.622 14.106 1.00   0.00 0 . 1
ATOM   2837 O OG  . SER . . 187 ? -6.408 -5.427 12.881 1.00   0.00 0 . 1
ATOM   2838 H H   . SER . . 187 ? -6.606 -3.124 14.037 1.00   0.00 0 . 1
ATOM   2839 H HA  . SER . . 187 ? -8.944 -4.707 13.551 1.00   0.00 0 . 1
ATOM   2840 H HB2 . SER . . 187 ? -6.381 -5.577 14.930 1.00   0.00 0 . 1
ATOM   2841 H HB3 . SER . . 187 ? -7.548 -6.612 14.114 1.00   0.00 0 . 1
ATOM   2842 H HG  . SER . . 187 ? -5.882 -4.626 12.932 1.00   0.00 0 . 1
ATOM   2843 N N   . ILE . . 188 ? -8.189 -4.152 16.715 1.00   0.00 0 . 1
ATOM   2844 C CA  . ILE . . 188 ? -8.742 -4.248 18.062 1.00   0.00 0 . 1
ATOM   2845 C C   . ILE . . 188 ? -9.953 -3.338 18.207 1.00   0.00 0 . 1
ATOM   2846 O O   . ILE . . 188 ? -10.951 -3.707 18.837 1.00   0.00 0 . 1
ATOM   2847 C CB  . ILE . . 188 ? -7.659 -3.915 19.104 1.00   0.00 0 . 1
ATOM   2848 C CG1 . ILE . . 188 ? -6.445 -4.828 18.926 1.00   0.00 0 . 1
ATOM   2849 C CG2 . ILE . . 188 ? -8.219 -4.030 20.513 1.00   0.00 0 . 1
ATOM   2850 C CD1 . ILE . . 188 ? -6.753 -6.289 19.098 1.00   0.00 0 . 1
ATOM   2851 H H   . ILE . . 188 ? -7.323 -3.654 16.569 1.00   0.00 0 . 1
ATOM   2852 H HA  . ILE . . 188 ? -9.066 -5.276 18.224 1.00   0.00 0 . 1
ATOM   2853 H HB  . ILE . . 188 ? -7.338 -2.885 18.947 1.00   0.00 0 . 1
ATOM   2854 H HG12 . ILE . . 188 ? -6.011 -4.664 17.940 1.00   0.00 0 . 1
ATOM   2855 H HG13 . ILE . . 188 ? -5.666 -4.537 19.631 1.00   0.00 0 . 1
ATOM   2856 H HG21 . ILE . . 188 ? -7.439 -3.791 21.235 1.00   0.00 0 . 1
ATOM   2857 H HG22 . ILE . . 188 ? -9.049 -3.334 20.633 1.00   0.00 0 . 1
ATOM   2858 H HG23 . ILE . . 188 ? -8.571 -5.048 20.683 1.00   0.00 0 . 1
ATOM   2859 H HD11 . ILE . . 188 ? -5.843 -6.871 18.956 1.00   0.00 0 . 1
ATOM   2860 H HD12 . ILE . . 188 ? -7.142 -6.462 20.101 1.00   0.00 0 . 1
ATOM   2861 H HD13 . ILE . . 188 ? -7.496 -6.594 18.362 1.00   0.00 0 . 1
ATOM   2862 N N   . LEU . . 189 ? -9.888 -2.139 17.625 1.00   0.00 0 . 1
ATOM   2863 C CA  . LEU . . 189 ? -10.976 -1.178 17.777 1.00   0.00 0 . 1
ATOM   2864 C C   . LEU . . 189 ? -12.256 -1.669 17.108 1.00   0.00 0 . 1
ATOM   2865 O O   . LEU . . 189 ? -13.344 -1.559 17.685 1.00   0.00 0 . 1
ATOM   2866 C CB  . LEU . . 189 ? -10.551  0.176 17.208 1.00   0.00 0 . 1
ATOM   2867 C CG  . LEU . . 189 ? -9.315  0.810 17.851 1.00   0.00 0 . 1
ATOM   2868 C CD1 . LEU . . 189 ? -8.883  2.066 17.095 1.00   0.00 0 . 1
ATOM   2869 C CD2 . LEU . . 189 ? -9.581  1.123 19.317 1.00   0.00 0 . 1
ATOM   2870 H H   . LEU . . 189 ? -9.080 -1.890 17.072 1.00   0.00 0 . 1
ATOM   2871 H HA  . LEU . . 189 ? -11.173 -1.053 18.842 1.00   0.00 0 . 1
ATOM   2872 H HB2 . LEU . . 189 ? -10.390  0.081 16.134 1.00   0.00 0 . 1
ATOM   2873 H HB3 . LEU . . 189 ? -11.388  0.872 17.274 1.00   0.00 0 . 1
ATOM   2874 H HG  . LEU . . 189 ? -8.500  0.088 17.801 1.00   0.00 0 . 1
ATOM   2875 H HD11 . LEU . . 189 ? -8.003  2.494 17.574 1.00   0.00 0 . 1
ATOM   2876 H HD12 . LEU . . 189 ? -8.644  1.806 16.064 1.00   0.00 0 . 1
ATOM   2877 H HD13 . LEU . . 189 ? -9.693  2.795 17.108 1.00   0.00 0 . 1
ATOM   2878 H HD21 . LEU . . 189 ? -8.693  1.574 19.760 1.00   0.00 0 . 1
ATOM   2879 H HD22 . LEU . . 189 ? -10.418  1.818 19.395 1.00   0.00 0 . 1
ATOM   2880 H HD23 . LEU . . 189 ? -9.823  0.201 19.846 1.00   0.00 0 . 1
ATOM   2881 N N   . THR . . 190 ? -12.149 -2.208 15.891 1.00   0.00 0 . 1
ATOM   2882 C CA  . THR . . 190 ? -13.340 -2.679 15.189 1.00   0.00 0 . 1
ATOM   2883 C C   . THR . . 190 ? -13.874 -3.968 15.804 1.00   0.00 0 . 1
ATOM   2884 O O   . THR . . 190 ? -15.092 -4.177 15.860 1.00   0.00 0 . 1
ATOM   2885 C CB  . THR . . 190 ? -13.038 -2.880 13.704 1.00   0.00 0 . 1
ATOM   2886 C CG2 . THR . . 190 ? -12.058 -4.030 13.503 1.00   0.00 0 . 1
ATOM   2887 O OG1 . THR . . 190 ? -14.253 -3.174 13.006 1.00   0.00 0 . 1
ATOM   2888 H H   . THR . . 190 ? -11.243 -2.291 15.452 1.00   0.00 0 . 1
ATOM   2889 H HA  . THR . . 190 ? -14.113 -1.915 15.279 1.00   0.00 0 . 1
ATOM   2890 H HB  . THR . . 190 ? -12.605 -1.965 13.300 1.00   0.00 0 . 1
ATOM   2891 H HG1 . THR . . 190 ? -14.544 -2.395 12.527 1.00   0.00 0 . 1
ATOM   2892 H HG21 . THR . . 190 ? -11.857 -4.155 12.439 1.00   0.00 0 . 1
ATOM   2893 H HG22 . THR . . 190 ? -11.127 -3.811 14.025 1.00   0.00 0 . 1
ATOM   2894 H HG23 . THR . . 190 ? -12.489 -4.949 13.901 1.00   0.00 0 . 1
ATOM   2895 N N   . THR . . 191 ? -12.982 -4.848 16.265 1.00   0.00 0 . 1
ATOM   2896 C CA  . THR . . 191 ? -13.433 -6.069 16.924 1.00   0.00 0 . 1
ATOM   2897 C C   . THR . . 191 ? -14.260 -5.744 18.161 1.00   0.00 0 . 1
ATOM   2898 O O   . THR . . 191 ? -15.358 -6.281 18.347 1.00   0.00 0 . 1
ATOM   2899 C CB  . THR . . 191 ? -12.235 -6.946 17.288 1.00   0.00 0 . 1
ATOM   2900 C CG2 . THR . . 191 ? -12.692 -8.152 18.098 1.00   0.00 0 . 1
ATOM   2901 O OG1 . THR . . 191 ? -11.594 -7.395 16.087 1.00   0.00 0 . 1
ATOM   2902 H H   . THR . . 191 ? -11.994 -4.668 16.158 1.00   0.00 0 . 1
ATOM   2903 H HA  . THR . . 191 ? -14.062 -6.622 16.227 1.00   0.00 0 . 1
ATOM   2904 H HB  . THR . . 191 ? -11.528 -6.363 17.878 1.00   0.00 0 . 1
ATOM   2905 H HG1 . THR . . 191 ? -10.922 -6.761 15.826 1.00   0.00 0 . 1
ATOM   2906 H HG21 . THR . . 191 ? -11.829 -8.768 18.351 1.00   0.00 0 . 1
ATOM   2907 H HG22 . THR . . 191 ? -13.176 -7.813 19.014 1.00   0.00 0 . 1
ATOM   2908 H HG23 . THR . . 191 ? -13.397 -8.739 17.510 1.00   0.00 0 . 1
ATOM   2909 N N   . HIP . . 192 ? -13.753 -4.852 19.015 1.00   0.00 0 . 1
ATOM   2910 C CA  . HIP . . 192 ? -14.504 -4.471 20.207 1.00   0.00 0 . 1
ATOM   2911 C C   . HIP . . 192 ? -15.884 -3.941 19.841 1.00   0.00 0 . 1
ATOM   2912 O O   . HIP . . 192 ? -16.897 -4.376 20.399 1.00   0.00 0 . 1
ATOM   2913 C CB  . HIP . . 192 ? -13.733 -3.427 21.013 1.00   0.00 0 . 1
ATOM   2914 C CG  . HIP . . 192 ? -14.556 -2.771 22.079 1.00   0.00 0 . 1
ATOM   2915 C CD2 . HIP . . 192 ? -15.052 -1.514 22.177 1.00   0.00 0 . 1
ATOM   2916 N ND1 . HIP . . 192 ? -14.979 -3.438 23.209 1.00   0.00 1 . 1
ATOM   2917 C CE1 . HIP . . 192 ? -15.691 -2.618 23.962 1.00   0.00 0 . 1
ATOM   2918 N NE2 . HIP . . 192 ? -15.751 -1.445 23.357 1.00   0.00 0 . 1
ATOM   2919 H H   . HIP . . 192 ? -12.849 -4.440 18.837 1.00   0.00 0 . 1
ATOM   2920 H HA  . HIP . . 192 ? -14.631 -5.358 20.828 1.00   0.00 0 . 1
ATOM   2921 H HB2 . HIP . . 192 ? -12.859 -3.894 21.467 1.00   0.00 0 . 1
ATOM   2922 H HB3 . HIP . . 192 ? -13.341 -2.666 20.339 1.00   0.00 0 . 1
ATOM   2923 H HD1 . HIP . . 192 ? -14.729 -4.407 23.347 1.00   0.00 0 . 1
ATOM   2924 H HD2 . HIP . . 192 ? -14.857 -0.796 21.395 1.00   0.00 0 . 1
ATOM   2925 H HE1 . HIP . . 192 ? -16.104 -2.965 24.897 1.00   0.00 0 . 1
ATOM   2926 H HE2 . HIP . . 192 ? -16.204 -0.583 23.625 1.00   0.00 0 . 1
ATOM   2927 N N   . THR . . 193 ? -15.943 -2.998 18.899 1.00   0.00 0 . 1
ATOM   2928 C CA  . THR . . 193 ? -17.203 -2.333 18.590 1.00   0.00 0 . 1
ATOM   2929 C C   . THR . . 193 ? -18.141 -3.194 17.756 1.00   0.00 0 . 1
ATOM   2930 O O   . THR . . 193 ? -19.340 -2.905 17.708 1.00   0.00 0 . 1
ATOM   2931 C CB  . THR . . 193 ? -16.940 -1.007 17.871 1.00   0.00 0 . 1
ATOM   2932 C CG2 . THR . . 193 ? -16.281 -0.009 18.814 1.00   0.00 0 . 1
ATOM   2933 O OG1 . THR . . 193 ? -16.086 -1.229 16.742 1.00   0.00 0 . 1
ATOM   2934 H H   . THR . . 193 ? -15.109 -2.739 18.391 1.00   0.00 0 . 1
ATOM   2935 H HA  . THR . . 193 ? -17.703 -2.110 19.533 1.00   0.00 0 . 1
ATOM   2936 H HB  . THR . . 193 ? -17.889 -0.597 17.524 1.00   0.00 0 . 1
ATOM   2937 H HG1 . THR . . 193 ? -16.317 -0.617 16.040 1.00   0.00 0 . 1
ATOM   2938 H HG21 . THR . . 193 ? -16.102  0.928 18.286 1.00   0.00 0 . 1
ATOM   2939 H HG22 . THR . . 193 ? -16.936  0.174 19.666 1.00   0.00 0 . 1
ATOM   2940 H HG23 . THR . . 193 ? -15.333 -0.414 19.167 1.00   0.00 0 . 1
ATOM   2941 N N   . THR . . 194 ? -17.632 -4.243 17.109 1.00   0.00 0 . 1
ATOM   2942 C CA  . THR . . 194 ? -18.457 -5.117 16.286 1.00   0.00 0 . 1
ATOM   2943 C C   . THR . . 194 ? -18.823 -6.425 16.977 1.00   0.00 0 . 1
ATOM   2944 O O   . THR . . 194 ? -19.692 -7.147 16.477 1.00   0.00 0 . 1
ATOM   2945 C CB  . THR . . 194 ? -17.745 -5.425 14.961 1.00   0.00 0 . 1
ATOM   2946 C CG2 . THR . . 194 ? -18.691 -6.120 13.994 1.00   0.00 0 . 1
ATOM   2947 O OG1 . THR . . 194 ? -17.286 -4.202 14.370 1.00   0.00 0 . 1
ATOM   2948 H H   . THR . . 194 ? -16.647 -4.453 17.182 1.00   0.00 0 . 1
ATOM   2949 H HA  . THR . . 194 ? -19.382 -4.588 16.056 1.00   0.00 0 . 1
ATOM   2950 H HB  . THR . . 194 ? -16.890 -6.073 15.155 1.00   0.00 0 . 1
ATOM   2951 H HG1 . THR . . 194 ? -16.446 -3.952 14.763 1.00   0.00 0 . 1
ATOM   2952 H HG21 . THR . . 194 ? -18.168 -6.330 13.060 1.00   0.00 0 . 1
ATOM   2953 H HG22 . THR . . 194 ? -19.039 -7.055 14.433 1.00   0.00 0 . 1
ATOM   2954 H HG23 . THR . . 194 ? -19.546 -5.474 13.793 1.00   0.00 0 . 1
ATOM   2955 N N   . LEU . . 195 ? -18.200 -6.739 18.116 1.00   0.00 0 . 1
ATOM   2956 C CA  . LEU . . 195 ? -18.444 -8.020 18.773 1.00   0.00 0 . 1
ATOM   2957 C C   . LEU . . 195 ? -19.924 -8.222 19.093 1.00   0.00 0 . 1
ATOM   2958 O O   . LEU . . 195 ? -20.452 -9.328 18.936 1.00   0.00 0 . 1
ATOM   2959 C CB  . LEU . . 195 ? -17.600 -8.122 20.043 1.00   0.00 0 . 1
ATOM   2960 C CG  . LEU . . 195 ? -17.319 -9.534 20.559 1.00   0.00 0 . 1
ATOM   2961 C CD1 . LEU . . 195 ? -16.423 -10.290 19.590 1.00   0.00 0 . 1
ATOM   2962 C CD2 . LEU . . 195 ? -16.694 -9.489 21.941 1.00   0.00 0 . 1
ATOM   2963 H H   . LEU . . 195 ? -17.551 -6.087 18.533 1.00   0.00 0 . 1
ATOM   2964 H HA  . LEU . . 195 ? -18.133 -8.814 18.095 1.00   0.00 0 . 1
ATOM   2965 H HB2 . LEU . . 195 ? -16.655 -7.601 19.889 1.00   0.00 0 . 1
ATOM   2966 H HB3 . LEU . . 195 ? -18.069 -7.537 20.834 1.00   0.00 0 . 1
ATOM   2967 H HG  . LEU . . 195 ? -18.268 -10.066 20.632 1.00   0.00 0 . 1
ATOM   2968 H HD11 . LEU . . 195 ? -16.235 -11.293 19.975 1.00   0.00 0 . 1
ATOM   2969 H HD12 . LEU . . 195 ? -16.916 -10.361 18.620 1.00   0.00 0 . 1
ATOM   2970 H HD13 . LEU . . 195 ? -15.477 -9.760 19.480 1.00   0.00 0 . 1
ATOM   2971 H HD21 . LEU . . 195 ? -16.502 -10.504 22.287 1.00   0.00 0 . 1
ATOM   2972 H HD22 . LEU . . 195 ? -15.755 -8.937 21.897 1.00   0.00 0 . 1
ATOM   2973 H HD23 . LEU . . 195 ? -17.375 -8.992 22.632 1.00   0.00 0 . 1
ATOM   2974 N N   . GLU . . 196 ? -20.606 -7.166 19.543 1.00   0.00 0 . 1
ATOM   2975 C CA  . GLU . . 196 ? -22.016 -7.276 19.910 1.00   0.00 0 . 1
ATOM   2976 C C   . GLU . . 196 ? -22.946 -7.360 18.704 1.00   0.00 0 . 1
ATOM   2977 O O   . GLU . . 196 ? -24.055 -7.890 18.834 1.00   0.00 0 . 1
ATOM   2978 C CB  . GLU . . 196 ? -22.432 -6.082 20.771 1.00   0.00 0 . 1
ATOM   2979 C CG  . GLU . . 196 ? -23.930 -6.009 21.042 1.00   0.00 0 . 1
ATOM   2980 C CD  . GLU . . 196 ? -24.338 -4.737 21.764 1.00   0.00 0 . 1
ATOM   2981 O OE1 . GLU . . 196 ? -23.461 -3.884 22.011 1.00   0.00 0 . 1
ATOM   2982 O OE2 . GLU . . 196 ? -25.536 -4.590 22.084 1.00   0.00 -1 . 1
ATOM   2983 H H   . GLU . . 196 ? -20.149 -6.271 19.634 1.00   0.00 0 . 1
ATOM   2984 H HA  . GLU . . 196 ? -22.144 -8.182 20.501 1.00   0.00 0 . 1
ATOM   2985 H HB2 . GLU . . 196 ? -21.894 -6.115 21.718 1.00   0.00 0 . 1
ATOM   2986 H HB3 . GLU . . 196 ? -22.106 -5.159 20.291 1.00   0.00 0 . 1
ATOM   2987 H HG2 . GLU . . 196 ? -24.473 -6.080 20.099 1.00   0.00 0 . 1
ATOM   2988 H HG3 . GLU . . 196 ? -24.234 -6.874 21.631 1.00   0.00 0 . 1
ATOM   2989 N N   . HIE . . 197 ? -22.529 -6.856 17.545 1.00   0.00 0 . 1
ATOM   2990 C CA  . HIE . . 197 ? -23.415 -6.713 16.398 1.00   0.00 0 . 1
ATOM   2991 C C   . HIE . . 197 ? -23.200 -7.774 15.330 1.00   0.00 0 . 1
ATOM   2992 O O   . HIE . . 197 ? -23.857 -7.721 14.287 1.00   0.00 0 . 1
ATOM   2993 C CB  . HIE . . 197 ? -23.244 -5.326 15.782 1.00   0.00 0 . 1
ATOM   2994 C CG  . HIE . . 197 ? -23.454 -4.210 16.755 1.00   0.00 0 . 1
ATOM   2995 C CD2 . HIE . . 197 ? -22.585 -3.558 17.563 1.00   0.00 0 . 1
ATOM   2996 N ND1 . HIE . . 197 ? -24.689 -3.641 16.981 1.00   0.00 0 . 1
ATOM   2997 C CE1 . HIE . . 197 ? -24.571 -2.684 17.884 1.00   0.00 0 . 1
ATOM   2998 N NE2 . HIE . . 197 ? -23.305 -2.613 18.253 1.00   0.00 0 . 1
ATOM   2999 H H   . HIE . . 197 ? -21.570 -6.557 17.440 1.00   0.00 0 . 1
ATOM   3000 H HA  . HIE . . 197 ? -24.442 -6.799 16.754 1.00   0.00 0 . 1
ATOM   3001 H HB2 . HIE . . 197 ? -22.249 -5.243 15.346 1.00   0.00 0 . 1
ATOM   3002 H HB3 . HIE . . 197 ? -23.937 -5.213 14.947 1.00   0.00 0 . 1
ATOM   3003 H HD2 . HIE . . 197 ? -21.541 -3.832 17.566 1.00   0.00 0 . 1
ATOM   3004 H HE1 . HIE . . 197 ? -25.441 -2.120 18.190 1.00   0.00 0 . 1
ATOM   3005 H HE2 . HIE . . 197 ? -22.840 -2.010 18.917 1.00   0.00 0 . 1
ATOM   3006 N N   . SER . . 198 ? -22.305 -8.731 15.557 1.00   0.00 0 . 1
ATOM   3007 C CA  . SER . . 198 ? -22.011 -9.781 14.593 1.00   0.00 0 . 1
ATOM   3008 C C   . SER . . 198 ? -22.373 -11.126 15.203 1.00   0.00 0 . 1
ATOM   3009 O O   . SER . . 198 ? -22.027 -11.401 16.357 1.00   0.00 0 . 1
ATOM   3010 C CB  . SER . . 198 ? -20.535 -9.754 14.187 1.00   0.00 0 . 1
ATOM   3011 O OG  . SER . . 198 ? -20.282 -10.651 13.121 1.00   0.00 0 . 1
ATOM   3012 H H   . SER . . 198 ? -21.797 -8.750 16.430 1.00   0.00 0 . 1
ATOM   3013 H HA  . SER . . 198 ? -22.623 -9.623 13.705 1.00   0.00 0 . 1
ATOM   3014 H HB2 . SER . . 198 ? -20.260 -8.744 13.883 1.00   0.00 0 . 1
ATOM   3015 H HB3 . SER . . 198 ? -19.917 -10.025 15.044 1.00   0.00 0 . 1
ATOM   3016 H HG  . SER . . 198 ? -19.352 -10.615 12.886 1.00   0.00 0 . 1
ATOM   3017 N N   . ASP . . 199 ? -23.071 -11.959 14.435 1.00   0.00 0 . 1
ATOM   3018 C CA  . ASP . . 199 ? -23.461 -13.276 14.921 1.00   0.00 0 . 1
ATOM   3019 C C   . ASP . . 199 ? -22.390 -14.329 14.678 1.00   0.00 0 . 1
ATOM   3020 O O   . ASP . . 199 ? -22.236 -15.250 15.490 1.00   0.00 0 . 1
ATOM   3021 C CB  . ASP . . 199 ? -24.773 -13.703 14.259 1.00   0.00 0 . 1
ATOM   3022 C CG  . ASP . . 199 ? -25.908 -12.738 14.543 1.00   0.00 0 . 1
ATOM   3023 O OD1 . ASP . . 199 ? -26.178 -12.469 15.733 1.00   0.00 0 . 1
ATOM   3024 O OD2 . ASP . . 199 ? -26.519 -12.235 13.577 1.00   0.00 -1 . 1
ATOM   3025 H H   . ASP . . 199 ? -23.339 -11.680 13.502 1.00   0.00 0 . 1
ATOM   3026 H HA  . ASP . . 199 ? -23.631 -13.205 15.996 1.00   0.00 0 . 1
ATOM   3027 H HB2 . ASP . . 199 ? -24.626 -13.783 13.181 1.00   0.00 0 . 1
ATOM   3028 H HB3 . ASP . . 199 ? -25.047 -14.698 14.609 1.00   0.00 0 . 1
ATOM   3029 N N   . CYS . . 200 ? -21.639 -14.205 13.587 1.00   0.00 0 . 1
ATOM   3030 C CA  . CYS . . 200 ? -20.618 -15.181 13.234 1.00   0.00 0 . 1
ATOM   3031 C C   . CYS . . 200 ? -19.638 -14.504 12.290 1.00   0.00 0 . 1
ATOM   3032 O O   . CYS . . 200 ? -20.059 -13.808 11.362 1.00   0.00 0 . 1
ATOM   3033 C CB  . CYS . . 200 ? -21.247 -16.415 12.577 1.00   0.00 0 . 1
ATOM   3034 S SG  . CYS . . 200 ? -20.124 -17.799 12.298 1.00   0.00 0 . 1
ATOM   3035 H H   . CYS . . 200 ? -21.768 -13.413 12.973 1.00   0.00 0 . 1
ATOM   3036 H HA  . CYS . . 200 ? -20.090 -15.487 14.137 1.00   0.00 0 . 1
ATOM   3037 H HB2 . CYS . . 200 ? -22.092 -16.753 13.178 1.00   0.00 0 . 1
ATOM   3038 H HB3 . CYS . . 200 ? -21.704 -16.127 11.631 1.00   0.00 0 . 1
ATOM   3039 H HG  . CYS . . 200 ? -19.621 -18.208 13.466 1.00   0.00 0 . 1
ATOM   3040 N N   . ALA . . 201 ? -18.343 -14.699 12.529 1.00   0.00 0 . 1
ATOM   3041 C CA  . ALA . . 201 ? -17.313 -14.046 11.731 1.00   0.00 0 . 1
ATOM   3042 C C   . ALA . . 201 ? -16.232 -15.051 11.366 1.00   0.00 0 . 1
ATOM   3043 O O   . ALA . . 201 ? -15.669 -15.707 12.247 1.00   0.00 0 . 1
ATOM   3044 C CB  . ALA . . 201 ? -16.698 -12.863 12.484 1.00   0.00 0 . 1
ATOM   3045 H H   . ALA . . 201 ? -18.054 -15.311 13.279 1.00   0.00 0 . 1
ATOM   3046 H HA  . ALA . . 201 ? -17.767 -13.676 10.812 1.00   0.00 0 . 1
ATOM   3047 H HB1 . ALA . . 201 ? -15.932 -12.395 11.864 1.00   0.00 0 . 1
ATOM   3048 H HB2 . ALA . . 201 ? -17.475 -12.134 12.713 1.00   0.00 0 . 1
ATOM   3049 H HB3 . ALA . . 201 ? -16.247 -13.216 13.412 1.00   0.00 0 . 1
ATOM   3050 N N   . PHE . . 202 ? -15.945 -15.163 10.068 1.00   0.00 0 . 1
ATOM   3051 C CA  . PHE . . 202 ? -14.878 -16.022  9.563 1.00   0.00 0 . 1
ATOM   3052 C C   . PHE . . 202 ? -13.657 -15.152  9.287 1.00   0.00 0 . 1
ATOM   3053 O O   . PHE . . 202 ? -13.669 -14.331  8.364 1.00   0.00 0 . 1
ATOM   3054 C CB  . PHE . . 202 ? -15.306 -16.758  8.295 1.00   0.00 0 . 1
ATOM   3055 C CG  . PHE . . 202 ? -16.500 -17.652  8.475 1.00   0.00 0 . 1
ATOM   3056 C CD1 . PHE . . 202 ? -16.361 -18.917  9.020 1.00   0.00 0 . 1
ATOM   3057 C CD2 . PHE . . 202 ? -17.760 -17.237  8.074 1.00   0.00 0 . 1
ATOM   3058 C CE1 . PHE . . 202 ? -17.459 -19.748  9.177 1.00   0.00 0 . 1
ATOM   3059 C CE2 . PHE . . 202 ? -18.863 -18.063  8.229 1.00   0.00 0 . 1
ATOM   3060 C CZ  . PHE . . 202 ? -18.710 -19.320  8.782 1.00   0.00 0 . 1
ATOM   3061 H H   . PHE . . 202 ? -16.476 -14.639  9.387 1.00   0.00 0 . 1
ATOM   3062 H HA  . PHE . . 202 ? -14.624 -16.755 10.328 1.00   0.00 0 . 1
ATOM   3063 H HB2 . PHE . . 202 ? -15.513 -16.032  7.509 1.00   0.00 0 . 1
ATOM   3064 H HB3 . PHE . . 202 ? -14.468 -17.345  7.919 1.00   0.00 0 . 1
ATOM   3065 H HD1 . PHE . . 202 ? -15.388 -19.267  9.330 1.00   0.00 0 . 1
ATOM   3066 H HD2 . PHE . . 202 ? -17.892 -16.259  7.636 1.00   0.00 0 . 1
ATOM   3067 H HE1 . PHE . . 202 ? -17.335 -20.730  9.608 1.00   0.00 0 . 1
ATOM   3068 H HE2 . PHE . . 202 ? -19.840 -17.724  7.917 1.00   0.00 0 . 1
ATOM   3069 H HZ  . PHE . . 202 ? -19.566 -19.966  8.906 1.00   0.00 0 . 1
ATOM   3070 N N   . MET . . 203 ? -12.602 -15.336 10.075 1.00   0.00 0 . 1
ATOM   3071 C CA  . MET . . 203 ? -11.375 -14.580  9.885 1.00   0.00 0 . 1
ATOM   3072 C C   . MET . . 203 ? -10.472 -15.274  8.879 1.00   0.00 0 . 1
ATOM   3073 O O   . MET . . 203 ? -10.286 -16.494  8.927 1.00   0.00 0 . 1
ATOM   3074 C CB  . MET . . 203 ? -10.633 -14.399 11.209 1.00   0.00 0 . 1
ATOM   3075 C CG  . MET . . 203 ? -11.235 -13.340 12.110 1.00   0.00 0 . 1
ATOM   3076 S SD  . MET . . 203 ? -10.203 -13.035 13.554 1.00   0.00 0 . 1
ATOM   3077 C CE  . MET . . 203 ? -10.154 -14.675 14.279 1.00   0.00 0 . 1
ATOM   3078 H H   . MET . . 203 ? -12.644 -16.013 10.823 1.00   0.00 0 . 1
ATOM   3079 H HA  . MET . . 203 ? -11.633 -13.595  9.496 1.00   0.00 0 . 1
ATOM   3080 H HB2 . MET . . 203 ? -10.603 -15.351 11.740 1.00   0.00 0 . 1
ATOM   3081 H HB3 . MET . . 203 ? -9.591 -14.152 11.008 1.00   0.00 0 . 1
ATOM   3082 H HG2 . MET . . 203 ? -11.358 -12.413 11.549 1.00   0.00 0 . 1
ATOM   3083 H HG3 . MET . . 203 ? -12.226 -13.659 12.433 1.00   0.00 0 . 1
ATOM   3084 H HE1 . MET . . 203 ? -9.551 -14.654 15.186 1.00   0.00 0 . 1
ATOM   3085 H HE2 . MET . . 203 ? -11.167 -14.994 14.524 1.00   0.00 0 . 1
ATOM   3086 H HE3 . MET . . 203 ? -9.715 -15.374 13.567 1.00   0.00 0 . 1
ATOM   3087 N N   . VAL . . 204 ? -9.915 -14.486  7.965 1.00   0.00 0 . 1
ATOM   3088 C CA  . VAL . . 204 ? -8.974 -14.971  6.963 1.00   0.00 0 . 1
ATOM   3089 C C   . VAL . . 204 ? -7.623 -14.339  7.269 1.00   0.00 0 . 1
ATOM   3090 O O   . VAL . . 204 ? -7.439 -13.127  7.098 1.00   0.00 0 . 1
ATOM   3091 C CB  . VAL . . 204 ? -9.436 -14.647  5.538 1.00   0.00 0 . 1
ATOM   3092 C CG1 . VAL . . 204 ? -8.456 -15.218  4.522 1.00   0.00 0 . 1
ATOM   3093 C CG2 . VAL . . 204 ? -10.838 -15.190  5.306 1.00   0.00 0 . 1
ATOM   3094 H H   . VAL . . 204 ? -10.139 -13.502  7.943 1.00   0.00 0 . 1
ATOM   3095 H HA  . VAL . . 204 ? -8.884 -16.052  7.064 1.00   0.00 0 . 1
ATOM   3096 H HB  . VAL . . 204 ? -9.462 -13.564  5.421 1.00   0.00 0 . 1
ATOM   3097 H HG11 . VAL . . 204 ? -8.798 -14.980  3.515 1.00   0.00 0 . 1
ATOM   3098 H HG12 . VAL . . 204 ? -7.470 -14.781  4.683 1.00   0.00 0 . 1
ATOM   3099 H HG13 . VAL . . 204 ? -8.398 -16.300  4.640 1.00   0.00 0 . 1
ATOM   3100 H HG21 . VAL . . 204 ? -11.156 -14.955  4.290 1.00   0.00 0 . 1
ATOM   3101 H HG22 . VAL . . 204 ? -10.838 -16.271  5.445 1.00   0.00 0 . 1
ATOM   3102 H HG23 . VAL . . 204 ? -11.528 -14.734  6.017 1.00   0.00 0 . 1
ATOM   3103 N N   . ASP . . 205 ? -6.681 -15.160  7.726 1.00   0.00 0 . 1
ATOM   3104 C CA  . ASP . . 205 ? -5.348 -14.700  8.101 1.00   0.00 0 . 1
ATOM   3105 C C   . ASP . . 205 ? -4.508 -14.551  6.839 1.00   0.00 0 . 1
ATOM   3106 O O   . ASP . . 205 ? -4.139 -15.548  6.211 1.00   0.00 0 . 1
ATOM   3107 C CB  . ASP . . 205 ? -4.720 -15.690  9.078 1.00   0.00 0 . 1
ATOM   3108 C CG  . ASP . . 205 ? -3.411 -15.197  9.663 1.00   0.00 0 . 1
ATOM   3109 O OD1 . ASP . . 205 ? -2.929 -14.118  9.258 1.00   0.00 0 . 1
ATOM   3110 O OD2 . ASP . . 205 ? -2.864 -15.898 10.538 1.00   0.00 -1 . 1
ATOM   3111 H H   . ASP . . 205 ? -6.875 -16.146  7.825 1.00   0.00 0 . 1
ATOM   3112 H HA  . ASP . . 205 ? -5.432 -13.727  8.587 1.00   0.00 0 . 1
ATOM   3113 H HB2 . ASP . . 205 ? -5.422 -15.897  9.885 1.00   0.00 0 . 1
ATOM   3114 H HB3 . ASP . . 205 ? -4.556 -16.642  8.573 1.00   0.00 0 . 1
ATOM   3115 N N   . ASN . . 206 ? -4.205 -13.306  6.459 1.00   0.00 0 . 1
ATOM   3116 C CA  . ASN . . 206 ? -3.447 -13.083  5.231 1.00   0.00 0 . 1
ATOM   3117 C C   . ASN . . 206 ? -2.120 -13.832  5.242 1.00   0.00 0 . 1
ATOM   3118 O O   . ASN . . 206 ? -1.615 -14.217  4.182 1.00   0.00 0 . 1
ATOM   3119 C CB  . ASN . . 206 ? -3.214 -11.589  5.009 1.00   0.00 0 . 1
ATOM   3120 C CG  . ASN . . 206 ? -4.131 -11.005  3.945 1.00   0.00 0 . 1
ATOM   3121 N ND2 . ASN . . 206 ? -4.165 -9.681  3.858 1.00   0.00 0 . 1
ATOM   3122 O OD1 . ASN . . 206 ? -4.791 -11.737  3.203 1.00   0.00 0 . 1
ATOM   3123 H H   . ASN . . 206 ? -4.500 -12.520  7.021 1.00   0.00 0 . 1
ATOM   3124 H HA  . ASN . . 206 ? -4.039 -13.460  4.397 1.00   0.00 0 . 1
ATOM   3125 H HB2 . ASN . . 206 ? -3.364 -11.055  5.947 1.00   0.00 0 . 1
ATOM   3126 H HB3 . ASN . . 206 ? -2.176 -11.423  4.723 1.00   0.00 0 . 1
ATOM   3127 H HD21 . ASN . . 206 ? -3.601 -9.119  4.480 1.00   0.00 0 . 1
ATOM   3128 H HD22 . ASN . . 206 ? -4.755 -9.235  3.171 1.00   0.00 0 . 1
ATOM   3129 N N   . GLU . . 207 ? -1.540 -14.055  6.421 1.00   0.00 0 . 1
ATOM   3130 C CA  . GLU . . 207 ? -0.301 -14.821  6.467 1.00   0.00 0 . 1
ATOM   3131 C C   . GLU . . 207 ? -0.549 -16.293  6.176 1.00   0.00 0 . 1
ATOM   3132 O O   . GLU . . 207 ?  0.304 -16.958  5.576 1.00   0.00 0 . 1
ATOM   3133 C CB  . GLU . . 207 ?  0.385 -14.652  7.822 1.00   0.00 0 . 1
ATOM   3134 C CG  . GLU . . 207 ?  1.765 -15.292  7.884 1.00   0.00 0 . 1
ATOM   3135 C CD  . GLU . . 207 ?  2.465 -15.058  9.207 1.00   0.00 0 . 1
ATOM   3136 O OE1 . GLU . . 207 ?  2.074 -14.116  9.929 1.00   0.00 0 . 1
ATOM   3137 O OE2 . GLU . . 207 ?  3.406 -15.820  9.525 1.00   0.00 -1 . 1
ATOM   3138 H H   . GLU . . 207 ? -1.959 -13.695  7.267 1.00   0.00 0 . 1
ATOM   3139 H HA  . GLU . . 207 ?  0.367 -14.431  5.699 1.00   0.00 0 . 1
ATOM   3140 H HB2 . GLU . . 207 ?  0.467 -13.591  8.056 1.00   0.00 0 . 1
ATOM   3141 H HB3 . GLU . . 207 ? -0.246 -15.077  8.602 1.00   0.00 0 . 1
ATOM   3142 H HG2 . GLU . . 207 ?  1.676 -16.363  7.706 1.00   0.00 0 . 1
ATOM   3143 H HG3 . GLU . . 207 ?  2.382 -14.902  7.074 1.00   0.00 0 . 1
ATOM   3144 N N   . ALA . . 208 ? -1.704 -16.821  6.589 1.00   0.00 0 . 1
ATOM   3145 C CA  . ALA . . 208 ? -2.033 -18.207  6.278 1.00   0.00 0 . 1
ATOM   3146 C C   . ALA . . 208 ? -2.268 -18.388  4.784 1.00   0.00 0 . 1
ATOM   3147 O O   . ALA . . 208 ? -1.721 -19.308  4.164 1.00   0.00 0 . 1
ATOM   3148 C CB  . ALA . . 208 ? -3.258 -18.651  7.079 1.00   0.00 0 . 1
ATOM   3149 H H   . ALA . . 208 ? -2.354 -16.258  7.119 1.00   0.00 0 . 1
ATOM   3150 H HA  . ALA . . 208 ? -1.190 -18.833  6.570 1.00   0.00 0 . 1
ATOM   3151 H HB1 . ALA . . 208 ? -3.494 -19.688  6.839 1.00   0.00 0 . 1
ATOM   3152 H HB2 . ALA . . 208 ? -3.047 -18.564  8.145 1.00   0.00 0 . 1
ATOM   3153 H HB3 . ALA . . 208 ? -4.108 -18.017  6.826 1.00   0.00 0 . 1
ATOM   3154 N N   . ILE . . 209 ? -3.082 -17.515  4.186 1.00   0.00 0 . 1
ATOM   3155 C CA  . ILE . . 209 ? -3.306 -17.575  2.745 1.00   0.00 0 . 1
ATOM   3156 C C   . ILE . . 209 ? -1.995 -17.362  1.998 1.00   0.00 0 . 1
ATOM   3157 O O   . ILE . . 209 ? -1.715 -18.030  0.995 1.00   0.00 0 . 1
ATOM   3158 C CB  . ILE . . 209 ? -4.370 -16.543  2.329 1.00   0.00 0 . 1
ATOM   3159 C CG1 . ILE . . 209 ? -5.667 -16.772  3.108 1.00   0.00 0 . 1
ATOM   3160 C CG2 . ILE . . 209 ? -4.622 -16.608  0.830 1.00   0.00 0 . 1
ATOM   3161 C CD1 . ILE . . 209 ? -6.264 -18.161  2.909 1.00   0.00 0 . 1
ATOM   3162 H H   . ILE . . 209 ? -3.550 -16.805  4.732 1.00   0.00 0 . 1
ATOM   3163 H HA  . ILE . . 209 ? -3.680 -18.569  2.499 1.00   0.00 0 . 1
ATOM   3164 H HB  . ILE . . 209 ? -3.995 -15.549  2.570 1.00   0.00 0 . 1
ATOM   3165 H HG12 . ILE . . 209 ? -5.486 -16.605  4.170 1.00   0.00 0 . 1
ATOM   3166 H HG13 . ILE . . 209 ? -6.400 -16.019  2.819 1.00   0.00 0 . 1
ATOM   3167 H HG21 . ILE . . 209 ? -5.377 -15.872  0.557 1.00   0.00 0 . 1
ATOM   3168 H HG22 . ILE . . 209 ? -3.696 -16.394  0.296 1.00   0.00 0 . 1
ATOM   3169 H HG23 . ILE . . 209 ? -4.973 -17.605  0.563 1.00   0.00 0 . 1
ATOM   3170 H HD11 . ILE . . 209 ? -7.181 -18.250  3.491 1.00   0.00 0 . 1
ATOM   3171 H HD12 . ILE . . 209 ? -6.488 -18.314  1.853 1.00   0.00 0 . 1
ATOM   3172 H HD13 . ILE . . 209 ? -5.549 -18.915  3.240 1.00   0.00 0 . 1
ATOM   3173 N N   . TYR . . 210 ? -1.173 -16.431  2.479 1.00   0.00 0 . 1
ATOM   3174 C CA  . TYR . . 210 ?  0.113 -16.163  1.842 1.00   0.00 0 . 1
ATOM   3175 C C   . TYR . . 210 ?  0.994 -17.407  1.840 1.00   0.00 0 . 1
ATOM   3176 O O   . TYR . . 210 ?  1.569 -17.774  0.808 1.00   0.00 0 . 1
ATOM   3177 C CB  . TYR . . 210 ?  0.801 -15.003  2.562 1.00   0.00 0 . 1
ATOM   3178 C CG  . TYR . . 210 ?  2.038 -14.465  1.877 1.00   0.00 0 . 1
ATOM   3179 C CD1 . TYR . . 210 ?  1.942 -13.493  0.888 1.00   0.00 0 . 1
ATOM   3180 C CD2 . TYR . . 210 ?  3.304 -14.911  2.238 1.00   0.00 0 . 1
ATOM   3181 C CE1 . TYR . . 210 ?  3.072 -12.991  0.266 1.00   0.00 0 . 1
ATOM   3182 C CE2 . TYR . . 210 ?  4.439 -14.413  1.623 1.00   0.00 0 . 1
ATOM   3183 C CZ  . TYR . . 210 ?  4.316 -13.453  0.637 1.00   0.00 0 . 1
ATOM   3184 O OH  . TYR . . 210 ?  5.444 -12.959  0.022 1.00   0.00 0 . 1
ATOM   3185 H H   . TYR . . 210 ? -1.436 -15.898  3.296 1.00   0.00 0 . 1
ATOM   3186 H HA  . TYR . . 210 ? -0.070 -15.869  0.809 1.00   0.00 0 . 1
ATOM   3187 H HB2 . TYR . . 210 ?  0.087 -14.192  2.704 1.00   0.00 0 . 1
ATOM   3188 H HB3 . TYR . . 210 ?  1.055 -15.309  3.577 1.00   0.00 0 . 1
ATOM   3189 H HD1 . TYR . . 210 ?  0.973 -13.117  0.594 1.00   0.00 0 . 1
ATOM   3190 H HD2 . TYR . . 210 ?  3.414 -15.658  3.010 1.00   0.00 0 . 1
ATOM   3191 H HE1 . TYR . . 210 ?  2.976 -12.241 -0.505 1.00   0.00 0 . 1
ATOM   3192 H HE2 . TYR . . 210 ?  5.413 -14.775  1.915 1.00   0.00 0 . 1
ATOM   3193 H HH  . TYR . . 210 ?  5.191 -12.305 -0.634 1.00   0.00 0 . 1
ATOM   3194 N N   . ASP . . 211 ?  1.110 -18.072  2.994 1.00   0.00 0 . 1
ATOM   3195 C CA  . ASP . . 211 ?  1.944 -19.268  3.084 1.00   0.00 0 . 1
ATOM   3196 C C   . ASP . . 211 ?  1.424 -20.377  2.180 1.00   0.00 0 . 1
ATOM   3197 O O   . ASP . . 211 ?  2.209 -21.100  1.555 1.00   0.00 0 . 1
ATOM   3198 C CB  . ASP . . 211 ?  2.012 -19.761  4.529 1.00   0.00 0 . 1
ATOM   3199 C CG  . ASP . . 211 ?  2.810 -18.841  5.423 1.00   0.00 0 . 1
ATOM   3200 O OD1 . ASP . . 211 ?  3.632 -18.066  4.892 1.00   0.00 0 . 1
ATOM   3201 O OD2 . ASP . . 211 ?  2.620 -18.901  6.656 1.00   0.00 -1 . 1
ATOM   3202 H H   . ASP . . 211 ?  0.617 -17.749  3.815 1.00   0.00 0 . 1
ATOM   3203 H HA  . ASP . . 211 ?  2.952 -19.008  2.762 1.00   0.00 0 . 1
ATOM   3204 H HB2 . ASP . . 211 ?  1.002 -19.865  4.924 1.00   0.00 0 . 1
ATOM   3205 H HB3 . ASP . . 211 ?  2.453 -20.758  4.551 1.00   0.00 0 . 1
ATOM   3206 N N   . ILE . . 212 ?  0.102 -20.535  2.108 1.00   0.00 0 . 1
ATOM   3207 C CA  . ILE . . 212 ? -0.472 -21.593  1.284 1.00   0.00 0 . 1
ATOM   3208 C C   . ILE . . 212 ? -0.139 -21.362 -0.184 1.00   0.00 0 . 1
ATOM   3209 O O   . ILE . . 212 ?  0.114 -22.312 -0.935 1.00   0.00 0 . 1
ATOM   3210 C CB  . ILE . . 212 ? -1.990 -21.687  1.521 1.00   0.00 0 . 1
ATOM   3211 C CG1 . ILE . . 212 ? -2.270 -22.129  2.959 1.00   0.00 0 . 1
ATOM   3212 C CG2 . ILE . . 212 ? -2.632 -22.642  0.527 1.00   0.00 0 . 1
ATOM   3213 C CD1 . ILE . . 212 ? -3.739 -22.123  3.330 1.00   0.00 0 . 1
ATOM   3214 H H   . ILE . . 212 ? -0.510 -19.919  2.625 1.00   0.00 0 . 1
ATOM   3215 H HA  . ILE . . 212 ? -0.024 -22.539  1.588 1.00   0.00 0 . 1
ATOM   3216 H HB  . ILE . . 212 ? -2.422 -20.698  1.375 1.00   0.00 0 . 1
ATOM   3217 H HG12 . ILE . . 212 ? -1.861 -23.126  3.117 1.00   0.00 0 . 1
ATOM   3218 H HG13 . ILE . . 212 ? -1.721 -21.486  3.647 1.00   0.00 0 . 1
ATOM   3219 H HG21 . ILE . . 212 ? -3.705 -22.693  0.713 1.00   0.00 0 . 1
ATOM   3220 H HG22 . ILE . . 212 ? -2.456 -22.284 -0.487 1.00   0.00 0 . 1
ATOM   3221 H HG23 . ILE . . 212 ? -2.196 -23.635  0.642 1.00   0.00 0 . 1
ATOM   3222 H HD11 . ILE . . 212 ? -3.855 -22.448  4.365 1.00   0.00 0 . 1
ATOM   3223 H HD12 . ILE . . 212 ? -4.138 -21.115  3.220 1.00   0.00 0 . 1
ATOM   3224 H HD13 . ILE . . 212 ? -4.283 -22.803  2.674 1.00   0.00 0 . 1
ATOM   3225 N N   . CYS . . 213 ? -0.127 -20.099 -0.614 1.00   0.00 0 . 1
ATOM   3226 C CA  . CYS . . 213 ?  0.240 -19.799 -1.995 1.00   0.00 0 . 1
ATOM   3227 C C   . CYS . . 213 ?  1.695 -20.155 -2.268 1.00   0.00 0 . 1
ATOM   3228 O O   . CYS . . 213 ?  2.018 -20.700 -3.329 1.00   0.00 0 . 1
ATOM   3229 C CB  . CYS . . 213 ? -0.020 -18.323 -2.304 1.00   0.00 0 . 1
ATOM   3230 S SG  . CYS . . 213 ? -1.770 -17.879 -2.421 1.00   0.00 0 . 1
ATOM   3231 H H   . CYS . . 213 ? -0.372 -19.348  0.016 1.00   0.00 0 . 1
ATOM   3232 H HA  . CYS . . 213 ? -0.387 -20.401 -2.653 1.00   0.00 0 . 1
ATOM   3233 H HB2 . CYS . . 213 ?  0.459 -17.706 -1.544 1.00   0.00 0 . 1
ATOM   3234 H HB3 . CYS . . 213 ?  0.483 -18.054 -3.233 1.00   0.00 0 . 1
ATOM   3235 H HG  . CYS . . 213 ? -2.292 -17.797 -1.194 1.00   0.00 0 . 1
ATOM   3236 N N   . ARG . . 214 ?  2.587 -19.855 -1.321 1.00   0.00 0 . 1
ATOM   3237 C CA  . ARG . . 214 ?  3.999 -20.173 -1.508 1.00   0.00 0 . 1
ATOM   3238 C C   . ARG . . 214 ?  4.228 -21.680 -1.522 1.00   0.00 0 . 1
ATOM   3239 O O   . ARG . . 214 ?  4.931 -22.202 -2.395 1.00   0.00 0 . 1
ATOM   3240 C CB  . ARG . . 214 ?  4.836 -19.515 -0.411 1.00   0.00 0 . 1
ATOM   3241 C CG  . ARG . . 214 ?  4.994 -18.010 -0.558 1.00   0.00 0 . 1
ATOM   3242 C CD  . ARG . . 214 ?  5.879 -17.457  0.548 1.00   0.00 0 . 1
ATOM   3243 N NE  . ARG . . 214 ?  7.031 -18.317  0.796 1.00   0.00 0 . 1
ATOM   3244 C CZ  . ARG . . 214 ?  8.231 -18.141  0.258 1.00   0.00 0 . 1
ATOM   3245 N NH1 . ARG . . 214 ?  8.483 -17.128 -0.557 1.00   0.00 1 . 1
ATOM   3246 N NH2 . ARG . . 214 ?  9.204 -19.000  0.547 1.00   0.00 0 . 1
ATOM   3247 H H   . ARG . . 214 ?  2.287 -19.406 -0.468 1.00   0.00 0 . 1
ATOM   3248 H HA  . ARG . . 214 ?  4.317 -19.769 -2.469 1.00   0.00 0 . 1
ATOM   3249 H HB2 . ARG . . 214 ?  4.398 -19.739  0.561 1.00   0.00 0 . 1
ATOM   3250 H HB3 . ARG . . 214 ?  5.821 -19.980 -0.381 1.00   0.00 0 . 1
ATOM   3251 H HG2 . ARG . . 214 ?  5.441 -17.784 -1.526 1.00   0.00 0 . 1
ATOM   3252 H HG3 . ARG . . 214 ?  4.014 -17.536 -0.510 1.00   0.00 0 . 1
ATOM   3253 H HD2 . ARG . . 214 ?  6.222 -16.460  0.275 1.00   0.00 0 . 1
ATOM   3254 H HD3 . ARG . . 214 ?  5.296 -17.361  1.464 1.00   0.00 0 . 1
ATOM   3255 H HE  . ARG . . 214 ?  6.869 -19.090  1.425 1.00   0.00 0 . 1
ATOM   3256 H HH11 . ARG . . 214 ?  7.753 -16.467 -0.782 1.00   0.00 0 . 1
ATOM   3257 H HH12 . ARG . . 214 ?  9.405 -17.016 -0.953 1.00   0.00 0 . 1
ATOM   3258 H HH21 . ARG . . 214 ?  9.025 -19.776  1.169 1.00   0.00 0 . 1
ATOM   3259 H HH22 . ARG . . 214 ? 10.123 -18.878  0.145 1.00   0.00 0 . 1
ATOM   3260 N N   . ARG . . 215 ?  3.640 -22.395 -0.564 1.00   0.00 0 . 1
ATOM   3261 C CA  . ARG . . 215 ?  3.850 -23.833 -0.455 1.00   0.00 0 . 1
ATOM   3262 C C   . ARG . . 215 ?  3.143 -24.599 -1.566 1.00   0.00 0 . 1
ATOM   3263 O O   . ARG . . 215 ?  3.788 -25.086 -2.500 1.00   0.00 0 . 1
ATOM   3264 C CB  . ARG . . 215 ?  3.378 -24.343  0.910 1.00   0.00 0 . 1
ATOM   3265 C CG  . ARG . . 215 ?  4.389 -24.152  2.029 1.00   0.00 0 . 1
ATOM   3266 C CD  . ARG . . 215 ?  3.975 -24.895  3.292 1.00   0.00 0 . 1
ATOM   3267 N NE  . ARG . . 215 ?  2.847 -24.266  3.969 1.00   0.00 0 . 1
ATOM   3268 C CZ  . ARG . . 215 ?  1.574 -24.565  3.745 1.00   0.00 0 . 1
ATOM   3269 N NH1 . ARG . . 215 ?  1.223 -25.471  2.848 1.00   0.00 1 . 1
ATOM   3270 N NH2 . ARG . . 215 ?  0.630 -23.939  4.443 1.00   0.00 0 . 1
ATOM   3271 H H   . ARG . . 215 ?  3.036 -21.941  0.105 1.00   0.00 0 . 1
ATOM   3272 H HA  . ARG . . 215 ?  4.919 -24.026 -0.537 1.00   0.00 0 . 1
ATOM   3273 H HB2 . ARG . . 215 ?  2.445 -23.847  1.178 1.00   0.00 0 . 1
ATOM   3274 H HB3 . ARG . . 215 ?  3.120 -25.399  0.831 1.00   0.00 0 . 1
ATOM   3275 H HG2 . ARG . . 215 ?  5.365 -24.510  1.702 1.00   0.00 0 . 1
ATOM   3276 H HG3 . ARG . . 215 ?  4.490 -23.090  2.250 1.00   0.00 0 . 1
ATOM   3277 H HD2 . ARG . . 215 ?  3.717 -25.923  3.040 1.00   0.00 0 . 1
ATOM   3278 H HD3 . ARG . . 215 ?  4.823 -24.949  3.976 1.00   0.00 0 . 1
ATOM   3279 H HE  . ARG . . 215 ?  3.087 -23.557  4.648 1.00   0.00 0 . 1
ATOM   3280 H HH11 . ARG . . 215 ?  1.932 -25.954  2.314 1.00   0.00 0 . 1
ATOM   3281 H HH12 . ARG . . 215 ?  0.246 -25.681  2.697 1.00   0.00 0 . 1
ATOM   3282 H HH21 . ARG . . 215 ?  0.885 -23.247  5.132 1.00   0.00 0 . 1
ATOM   3283 H HH22 . ARG . . 215 ? -0.343 -24.157  4.283 1.00   0.00 0 . 1
ATOM   3284 N N   . ASN . . 216 ?  1.815 -24.700 -1.479 1.00   0.00 0 . 1
ATOM   3285 C CA  . ASN . . 216 ?  1.074 -25.615 -2.340 1.00   0.00 0 . 1
ATOM   3286 C C   . ASN . . 216 ?  0.986 -25.142 -3.784 1.00   0.00 0 . 1
ATOM   3287 O O   . ASN . . 216 ?  0.795 -25.973 -4.681 1.00   0.00 0 . 1
ATOM   3288 C CB  . ASN . . 216 ? -0.335 -25.826 -1.785 1.00   0.00 0 . 1
ATOM   3289 C CG  . ASN . . 216 ? -0.331 -26.206 -0.320 1.00   0.00 0 . 1
ATOM   3290 N ND2 . ASN . . 216 ? -1.287 -27.037  0.081 1.00   0.00 0 . 1
ATOM   3291 O OD1 . ASN . . 216 ?  0.526 -25.760  0.445 1.00   0.00 0 . 1
ATOM   3292 H H   . ASN . . 216 ?  1.308 -24.139 -0.809 1.00   0.00 0 . 1
ATOM   3293 H HA  . ASN . . 216 ?  1.587 -26.576 -2.330 1.00   0.00 0 . 1
ATOM   3294 H HB2 . ASN . . 216 ? -0.919 -24.916 -1.921 1.00   0.00 0 . 1
ATOM   3295 H HB3 . ASN . . 216 ? -0.838 -26.604 -2.359 1.00   0.00 0 . 1
ATOM   3296 H HD21 . ASN . . 216 ? -1.967 -27.382 -0.581 1.00   0.00 0 . 1
ATOM   3297 H HD22 . ASN . . 216 ? -1.333 -27.325  1.048 1.00   0.00 0 . 1
ATOM   3298 N N   . LEU . . 217 ?  1.109 -23.842 -4.038 1.00   0.00 0 . 1
ATOM   3299 C CA  . LEU . . 217 ?  0.945 -23.303 -5.380 1.00   0.00 0 . 1
ATOM   3300 C C   . LEU . . 217 ?  2.256 -22.861 -6.016 1.00   0.00 0 . 1
ATOM   3301 O O   . LEU . . 217 ?  2.245 -22.387 -7.158 1.00   0.00 0 . 1
ATOM   3302 C CB  . LEU . . 217 ? -0.045 -22.134 -5.356 1.00   0.00 0 . 1
ATOM   3303 C CG  . LEU . . 217 ? -1.454 -22.511 -4.894 1.00   0.00 0 . 1
ATOM   3304 C CD1 . LEU . . 217 ? -2.320 -21.276 -4.723 1.00   0.00 0 . 1
ATOM   3305 C CD2 . LEU . . 217 ? -2.092 -23.486 -5.874 1.00   0.00 0 . 1
ATOM   3306 H H   . LEU . . 217 ?  1.323 -23.199 -3.289 1.00   0.00 0 . 1
ATOM   3307 H HA  . LEU . . 217 ?  0.519 -24.088 -6.005 1.00   0.00 0 . 1
ATOM   3308 H HB2 . LEU . . 217 ?  0.345 -21.342 -4.716 1.00   0.00 0 . 1
ATOM   3309 H HB3 . LEU . . 217 ? -0.098 -21.684 -6.348 1.00   0.00 0 . 1
ATOM   3310 H HG  . LEU . . 217 ? -1.373 -23.006 -3.926 1.00   0.00 0 . 1
ATOM   3311 H HD11 . LEU . . 217 ? -3.315 -21.573 -4.395 1.00   0.00 0 . 1
ATOM   3312 H HD12 . LEU . . 217 ? -1.872 -20.619 -3.978 1.00   0.00 0 . 1
ATOM   3313 H HD13 . LEU . . 217 ? -2.393 -20.749 -5.675 1.00   0.00 0 . 1
ATOM   3314 H HD21 . LEU . . 217 ? -3.094 -23.744 -5.531 1.00   0.00 0 . 1
ATOM   3315 H HD22 . LEU . . 217 ? -2.154 -23.023 -6.859 1.00   0.00 0 . 1
ATOM   3316 H HD23 . LEU . . 217 ? -1.486 -24.389 -5.936 1.00   0.00 0 . 1
ATOM   3317 N N   . ASP . . 218 ?  3.380 -23.007 -5.314 1.00   0.00 0 . 1
ATOM   3318 C CA  . ASP . . 218 ?  4.703 -22.668 -5.834 1.00   0.00 0 . 1
ATOM   3319 C C   . ASP . . 218 ?  4.801 -21.216 -6.288 1.00   0.00 0 . 1
ATOM   3320 O O   . ASP . . 218 ?  5.640 -20.878 -7.127 1.00   0.00 0 . 1
ATOM   3321 C CB  . ASP . . 218 ?  5.103 -23.602 -6.981 1.00   0.00 0 . 1
ATOM   3322 C CG  . ASP . . 218 ?  5.367 -25.018 -6.511 1.00   0.00 0 . 1
ATOM   3323 O OD1 . ASP . . 218 ?  5.744 -25.191 -5.331 1.00   0.00 0 . 1
ATOM   3324 O OD2 . ASP . . 218 ?  5.202 -25.953 -7.323 1.00   0.00 -1 . 1
ATOM   3325 H H   . ASP . . 218 ?  3.344 -23.368 -4.372 1.00   0.00 0 . 1
ATOM   3326 H HA  . ASP . . 218 ?  5.422 -22.810 -5.027 1.00   0.00 0 . 1
ATOM   3327 H HB2 . ASP . . 218 ?  4.314 -23.611 -7.733 1.00   0.00 0 . 1
ATOM   3328 H HB3 . ASP . . 218 ?  5.994 -23.212 -7.473 1.00   0.00 0 . 1
ATOM   3329 N N   . ILE . . 219 ?  3.955 -20.343 -5.750 1.00   0.00 0 . 1
ATOM   3330 C CA  . ILE . . 219 ?  4.021 -18.923 -6.071 1.00   0.00 0 . 1
ATOM   3331 C C   . ILE . . 219 ?  5.080 -18.280 -5.185 1.00   0.00 0 . 1
ATOM   3332 O O   . ILE . . 219 ?  4.962 -18.281 -3.955 1.00   0.00 0 . 1
ATOM   3333 C CB  . ILE . . 219 ?  2.652 -18.251 -5.892 1.00   0.00 0 . 1
ATOM   3334 C CG1 . ILE . . 219 ?  1.635 -18.884 -6.845 1.00   0.00 0 . 1
ATOM   3335 C CG2 . ILE . . 219 ?  2.757 -16.755 -6.139 1.00   0.00 0 . 1
ATOM   3336 C CD1 . ILE . . 219 ?  0.228 -18.350 -6.695 1.00   0.00 0 . 1
ATOM   3337 H H   . ILE . . 219 ?  3.247 -20.660 -5.103 1.00   0.00 0 . 1
ATOM   3338 H HA  . ILE . . 219 ?  4.327 -18.816 -7.112 1.00   0.00 0 . 1
ATOM   3339 H HB  . ILE . . 219 ?  2.317 -18.413 -4.867 1.00   0.00 0 . 1
ATOM   3340 H HG12 . ILE . . 219 ?  1.967 -18.743 -7.874 1.00   0.00 0 . 1
ATOM   3341 H HG13 . ILE . . 219 ?  1.629 -19.965 -6.701 1.00   0.00 0 . 1
ATOM   3342 H HG21 . ILE . . 219 ?  1.777 -16.296 -6.008 1.00   0.00 0 . 1
ATOM   3343 H HG22 . ILE . . 219 ?  3.461 -16.318 -5.430 1.00   0.00 0 . 1
ATOM   3344 H HG23 . ILE . . 219 ?  3.108 -16.578 -7.156 1.00   0.00 0 . 1
ATOM   3345 H HD11 . ILE . . 219 ? -0.429 -18.851 -7.406 1.00   0.00 0 . 1
ATOM   3346 H HD12 . ILE . . 219 ? -0.126 -18.536 -5.681 1.00   0.00 0 . 1
ATOM   3347 H HD13 . ILE . . 219 ?  0.224 -17.278 -6.889 1.00   0.00 0 . 1
ATOM   3348 N N   . GLU . . 220 ?  6.125 -17.738 -5.810 1.00   0.00 0 . 1
ATOM   3349 C CA  . GLU . . 220 ?  7.265 -17.223 -5.058 1.00   0.00 0 . 1
ATOM   3350 C C   . GLU . . 220 ?  6.861 -16.043 -4.183 1.00   0.00 0 . 1
ATOM   3351 O O   . GLU . . 220 ?  7.085 -16.046 -2.967 1.00   0.00 0 . 1
ATOM   3352 C CB  . GLU . . 220 ?  8.383 -16.827 -6.019 1.00   0.00 0 . 1
ATOM   3353 C CG  . GLU . . 220 ?  9.080 -17.969 -6.777 1.00   0.00 0 . 1
ATOM   3354 C CD  . GLU . . 220 ? 10.163 -17.558 -7.769 1.00   0.00 0 . 1
ATOM   3355 O OE1 . GLU . . 220 ? 10.379 -16.335 -7.924 1.00   0.00 0 . 1
ATOM   3356 O OE2 . GLU . . 220 ? 10.762 -18.483 -8.356 1.00   0.00 -1 . 1
ATOM   3357 H H   . GLU . . 220 ?  6.136 -17.681 -6.819 1.00   0.00 0 . 1
ATOM   3358 H HA  . GLU . . 220 ?  7.636 -18.017 -4.411 1.00   0.00 0 . 1
ATOM   3359 H HB2 . GLU . . 220 ?  7.985 -16.163 -6.786 1.00   0.00 0 . 1
ATOM   3360 H HB3 . GLU . . 220 ?  9.171 -16.314 -5.469 1.00   0.00 0 . 1
ATOM   3361 H HG2 . GLU . . 220 ?  9.563 -18.636 -6.063 1.00   0.00 0 . 1
ATOM   3362 H HG3 . GLU . . 220 ?  8.341 -18.527 -7.352 1.00   0.00 0 . 1
ATOM   3363 N N   . ARG . . 221 ?  6.268 -15.017 -4.789 1.00   0.00 0 . 1
ATOM   3364 C CA  . ARG . . 221 ?  5.886 -13.786 -4.097 1.00   0.00 0 . 1
ATOM   3365 C C   . ARG . . 221 ?  4.408 -13.534 -4.362 1.00   0.00 0 . 1
ATOM   3366 O O   . ARG . . 221 ?  4.048 -12.742 -5.244 1.00   0.00 0 . 1
ATOM   3367 C CB  . ARG . . 221 ?  6.747 -12.610 -4.561 1.00   0.00 0 . 1
ATOM   3368 C CG  . ARG . . 221 ?  6.638 -12.343 -6.054 1.00   0.00 0 . 1
ATOM   3369 C CD  . ARG . . 221 ?  7.776 -11.493 -6.585 1.00   0.00 0 . 1
ATOM   3370 N NE  . ARG . . 221 ?  7.594 -11.211 -8.004 1.00   0.00 0 . 1
ATOM   3371 C CZ  . ARG . . 221 ?  7.782 -12.098 -8.973 1.00   0.00 0 . 1
ATOM   3372 N NH1 . ARG . . 221 ?  8.171 -13.335 -8.711 1.00   0.00 1 . 1
ATOM   3373 N NH2 . ARG . . 221 ?  7.567 -11.736 -10.235 1.00   0.00 0 . 1
ATOM   3374 H H   . ARG . . 221 ?  6.059 -15.065 -5.776 1.00   0.00 0 . 1
ATOM   3375 H HA  . ARG . . 221 ?  6.032 -13.927 -3.026 1.00   0.00 0 . 1
ATOM   3376 H HB2 . ARG . . 221 ?  6.462 -11.713 -4.011 1.00   0.00 0 . 1
ATOM   3377 H HB3 . ARG . . 221 ?  7.789 -12.800 -4.302 1.00   0.00 0 . 1
ATOM   3378 H HG2 . ARG . . 221 ?  6.613 -13.291 -6.591 1.00   0.00 0 . 1
ATOM   3379 H HG3 . ARG . . 221 ?  5.689 -11.851 -6.265 1.00   0.00 0 . 1
ATOM   3380 H HD2 . ARG . . 221 ?  7.817 -10.555 -6.031 1.00   0.00 0 . 1
ATOM   3381 H HD3 . ARG . . 221 ?  8.720 -12.016 -6.437 1.00   0.00 0 . 1
ATOM   3382 H HE  . ARG . . 221 ?  7.306 -10.270 -8.230 1.00   0.00 0 . 1
ATOM   3383 H HH11 . ARG . . 221 ?  8.331 -13.623 -7.757 1.00   0.00 0 . 1
ATOM   3384 H HH12 . ARG . . 221 ?  8.307 -13.992 -9.466 1.00   0.00 0 . 1
ATOM   3385 H HH21 . ARG . . 221 ?  7.265 -10.796 -10.447 1.00   0.00 0 . 1
ATOM   3386 H HH22 . ARG . . 221 ?  7.708 -12.402 -10.982 1.00   0.00 0 . 1
ATOM   3387 N N   . PRO . . 222 ?  3.521 -14.194 -3.617 1.00   0.00 0 . 1
ATOM   3388 C CA  . PRO . . 222 ?  2.085 -14.045 -3.879 1.00   0.00 0 . 1
ATOM   3389 C C   . PRO . . 222 ?  1.669 -12.581 -3.873 1.00   0.00 0 . 1
ATOM   3390 O O   . PRO . . 222 ?  2.281 -11.741 -3.212 1.00   0.00 0 . 1
ATOM   3391 C CB  . PRO . . 222 ?  1.431 -14.819 -2.727 1.00   0.00 0 . 1
ATOM   3392 C CG  . PRO . . 222 ?  2.472 -15.786 -2.276 1.00   0.00 0 . 1
ATOM   3393 C CD  . PRO . . 222 ?  3.788 -15.091 -2.479 1.00   0.00 0 . 1
ATOM   3394 H HA  . PRO . . 222 ?  1.828 -14.504 -4.834 1.00   0.00 0 . 1
ATOM   3395 H HB2 . PRO . . 222 ?  1.201 -14.131 -1.914 1.00   0.00 0 . 1
ATOM   3396 H HB3 . PRO . . 222 ?  0.568 -15.367 -3.105 1.00   0.00 0 . 1
ATOM   3397 H HG2 . PRO . . 222 ?  2.334 -15.998 -1.216 1.00   0.00 0 . 1
ATOM   3398 H HG3 . PRO . . 222 ?  2.432 -16.678 -2.902 1.00   0.00 0 . 1
ATOM   3399 H HD2 . PRO . . 222 ?  4.020 -14.494 -1.597 1.00   0.00 0 . 1
ATOM   3400 H HD3 . PRO . . 222 ?  4.542 -15.824 -2.769 1.00   0.00 0 . 1
ATOM   3401 N N   . THR . . 223 ?  0.620 -12.283 -4.629 1.00   0.00 0 . 1
ATOM   3402 C CA  . THR . . 223 ?  0.035 -10.953 -4.688 1.00   0.00 0 . 1
ATOM   3403 C C   . THR . . 223 ? -1.419 -11.024 -4.232 1.00   0.00 0 . 1
ATOM   3404 O O   . THR . . 223 ? -1.956 -12.100 -3.960 1.00   0.00 0 . 1
ATOM   3405 C CB  . THR . . 223 ?  0.132 -10.368 -6.101 1.00   0.00 0 . 1
ATOM   3406 C CG2 . THR . . 223 ?  1.522 -10.592 -6.675 1.00   0.00 0 . 1
ATOM   3407 O OG1 . THR . . 223 ? -0.839 -10.995 -6.950 1.00   0.00 0 . 1
ATOM   3408 H H   . THR . . 223 ?  0.191 -12.997 -5.201 1.00   0.00 0 . 1
ATOM   3409 H HA  . THR . . 223 ?  0.582 -10.303 -4.005 1.00   0.00 0 . 1
ATOM   3410 H HB  . THR . . 223 ? -0.069 -9.297 -6.059 1.00   0.00 0 . 1
ATOM   3411 H HG1 . THR . . 223 ? -0.589 -11.909 -7.101 1.00   0.00 0 . 1
ATOM   3412 H HG21 . THR . . 223 ?  1.573 -10.171 -7.678 1.00   0.00 0 . 1
ATOM   3413 H HG22 . THR . . 223 ?  2.261 -10.105 -6.038 1.00   0.00 0 . 1
ATOM   3414 H HG23 . THR . . 223 ?  1.730 -11.661 -6.719 1.00   0.00 0 . 1
ATOM   3415 N N   . TYR . . 224 ? -2.056 -9.854 -4.149 1.00   0.00 0 . 1
ATOM   3416 C CA  . TYR . . 224 ? -3.471 -9.814 -3.797 1.00   0.00 0 . 1
ATOM   3417 C C   . TYR . . 224 ? -4.308 -10.659 -4.751 1.00   0.00 0 . 1
ATOM   3418 O O   . TYR . . 224 ? -5.321 -11.237 -4.340 1.00   0.00 0 . 1
ATOM   3419 C CB  . TYR . . 224 ? -3.975 -8.371 -3.787 1.00   0.00 0 . 1
ATOM   3420 C CG  . TYR . . 224 ? -3.571 -7.567 -2.568 1.00   0.00 0 . 1
ATOM   3421 C CD1 . TYR . . 224 ? -3.255 -8.191 -1.367 1.00   0.00 0 . 1
ATOM   3422 C CD2 . TYR . . 224 ? -3.518 -6.181 -2.619 1.00   0.00 0 . 1
ATOM   3423 C CE1 . TYR . . 224 ? -2.892 -7.451 -0.252 1.00   0.00 0 . 1
ATOM   3424 C CE2 . TYR . . 224 ? -3.156 -5.435 -1.512 1.00   0.00 0 . 1
ATOM   3425 C CZ  . TYR . . 224 ? -2.845 -6.073 -0.332 1.00   0.00 0 . 1
ATOM   3426 O OH  . TYR . . 224 ? -2.487 -5.326  0.767 1.00   0.00 0 . 1
ATOM   3427 H H   . TYR . . 224 ? -1.559 -8.994 -4.330 1.00   0.00 0 . 1
ATOM   3428 H HA  . TYR . . 224 ? -3.583 -10.222 -2.792 1.00   0.00 0 . 1
ATOM   3429 H HB2 . TYR . . 224 ? -3.628 -7.862 -4.687 1.00   0.00 0 . 1
ATOM   3430 H HB3 . TYR . . 224 ? -5.061 -8.368 -3.878 1.00   0.00 0 . 1
ATOM   3431 H HD1 . TYR . . 224 ? -3.291 -9.268 -1.291 1.00   0.00 0 . 1
ATOM   3432 H HD2 . TYR . . 224 ? -3.763 -5.664 -3.536 1.00   0.00 0 . 1
ATOM   3433 H HE1 . TYR . . 224 ? -2.647 -7.953  0.672 1.00   0.00 0 . 1
ATOM   3434 H HE2 . TYR . . 224 ? -3.118 -4.358 -1.576 1.00   0.00 0 . 1
ATOM   3435 H HH  . TYR . . 224 ? -1.965 -5.866  1.364 1.00   0.00 0 . 1
ATOM   3436 N N   . THR . . 225 ? -3.908 -10.743 -6.021 1.00   0.00 0 . 1
ATOM   3437 C CA  . THR . . 225 ? -4.641 -11.579 -6.967 1.00   0.00 0 . 1
ATOM   3438 C C   . THR . . 225 ? -4.559 -13.048 -6.571 1.00   0.00 0 . 1
ATOM   3439 O O   . THR . . 225 ? -5.571 -13.758 -6.558 1.00   0.00 0 . 1
ATOM   3440 C CB  . THR . . 225 ? -4.106 -11.367 -8.384 1.00   0.00 0 . 1
ATOM   3441 C CG2 . THR . . 225 ? -4.835 -12.270 -9.371 1.00   0.00 0 . 1
ATOM   3442 O OG1 . THR . . 225 ? -4.296 -9.999 -8.768 1.00   0.00 0 . 1
ATOM   3443 H H   . THR . . 225 ? -3.097 -10.227 -6.330 1.00   0.00 0 . 1
ATOM   3444 H HA  . THR . . 225 ? -5.688 -11.278 -6.948 1.00   0.00 0 . 1
ATOM   3445 H HB  . THR . . 225 ? -3.042 -11.600 -8.404 1.00   0.00 0 . 1
ATOM   3446 H HG1 . THR . . 225 ? -3.960 -9.867 -9.658 1.00   0.00 0 . 1
ATOM   3447 H HG21 . THR . . 225 ? -4.442 -12.106 -10.374 1.00   0.00 0 . 1
ATOM   3448 H HG22 . THR . . 225 ? -4.686 -13.312 -9.089 1.00   0.00 0 . 1
ATOM   3449 H HG23 . THR . . 225 ? -5.900 -12.040 -9.358 1.00   0.00 0 . 1
ATOM   3450 N N   . ASN . . 226 ? -3.356 -13.522 -6.237 1.00   0.00 0 . 1
ATOM   3451 C CA  . ASN . . 226 ? -3.202 -14.913 -5.822 1.00   0.00 0 . 1
ATOM   3452 C C   . ASN . . 226 ? -3.967 -15.190 -4.534 1.00   0.00 0 . 1
ATOM   3453 O O   . ASN . . 226 ? -4.596 -16.246 -4.390 1.00   0.00 0 . 1
ATOM   3454 C CB  . ASN . . 226 ? -1.722 -15.250 -5.639 1.00   0.00 0 . 1
ATOM   3455 C CG  . ASN . . 226 ? -0.884 -14.869 -6.840 1.00   0.00 0 . 1
ATOM   3456 N ND2 . ASN . . 226 ? -0.878 -15.726 -7.855 1.00   0.00 0 . 1
ATOM   3457 O OD1 . ASN . . 226 ? -0.247 -13.818 -6.856 1.00   0.00 0 . 1
ATOM   3458 H H   . ASN . . 226 ? -2.548 -12.918 -6.270 1.00   0.00 0 . 1
ATOM   3459 H HA  . ASN . . 226 ? -3.605 -15.553 -6.606 1.00   0.00 0 . 1
ATOM   3460 H HB2 . ASN . . 226 ? -1.340 -14.739 -4.755 1.00   0.00 0 . 1
ATOM   3461 H HB3 . ASN . . 226 ? -1.614 -16.317 -5.445 1.00   0.00 0 . 1
ATOM   3462 H HD21 . ASN . . 226 ? -1.415 -16.579 -7.798 1.00   0.00 0 . 1
ATOM   3463 H HD22 . ASN . . 226 ? -0.337 -15.524 -8.683 1.00   0.00 0 . 1
ATOM   3464 N N   . LEU . . 227 ? -3.919 -14.257 -3.583 1.00   0.00 0 . 1
ATOM   3465 C CA  . LEU . . 227 ? -4.596 -14.465 -2.308 1.00   0.00 0 . 1
ATOM   3466 C C   . LEU . . 227 ? -6.108 -14.493 -2.489 1.00   0.00 0 . 1
ATOM   3467 O O   . LEU . . 227 ? -6.785 -15.406 -2.002 1.00   0.00 0 . 1
ATOM   3468 C CB  . LEU . . 227 ? -4.198 -13.370 -1.318 1.00   0.00 0 . 1
ATOM   3469 C CG  . LEU . . 227 ? -2.707 -13.069 -1.159 1.00   0.00 0 . 1
ATOM   3470 C CD1 . LEU . . 227 ? -2.494 -11.965 -0.138 1.00   0.00 0 . 1
ATOM   3471 C CD2 . LEU . . 227 ? -1.936 -14.319 -0.764 1.00   0.00 0 . 1
ATOM   3472 H H   . LEU . . 227 ? -3.412 -13.399 -3.744 1.00   0.00 0 . 1
ATOM   3473 H HA  . LEU . . 227 ? -4.279 -15.427 -1.904 1.00   0.00 0 . 1
ATOM   3474 H HB2 . LEU . . 227 ? -4.723 -12.449 -1.573 1.00   0.00 0 . 1
ATOM   3475 H HB3 . LEU . . 227 ? -4.623 -13.599 -0.341 1.00   0.00 0 . 1
ATOM   3476 H HG  . LEU . . 227 ? -2.324 -12.723 -2.120 1.00   0.00 0 . 1
ATOM   3477 H HD11 . LEU . . 227 ? -1.428 -11.763 -0.036 1.00   0.00 0 . 1
ATOM   3478 H HD12 . LEU . . 227 ? -3.005 -11.060 -0.469 1.00   0.00 0 . 1
ATOM   3479 H HD13 . LEU . . 227 ? -2.897 -12.277  0.825 1.00   0.00 0 . 1
ATOM   3480 H HD21 . LEU . . 227 ? -0.879 -14.076 -0.657 1.00   0.00 0 . 1
ATOM   3481 H HD22 . LEU . . 227 ? -2.318 -14.697  0.184 1.00   0.00 0 . 1
ATOM   3482 H HD23 . LEU . . 227 ? -2.058 -15.080 -1.534 1.00   0.00 0 . 1
ATOM   3483 N N   . ASN . . 228 ? -6.652 -13.499 -3.195 1.00   0.00 0 . 1
ATOM   3484 C CA  . ASN . . 228 ? -8.101 -13.373 -3.292 1.00   0.00 0 . 1
ATOM   3485 C C   . ASN . . 228 ? -8.724 -14.530 -4.062 1.00   0.00 0 . 1
ATOM   3486 O O   . ASN . . 228 ? -9.888 -14.869 -3.824 1.00   0.00 0 . 1
ATOM   3487 C CB  . ASN . . 228 ? -8.470 -12.036 -3.935 1.00   0.00 0 . 1
ATOM   3488 C CG  . ASN . . 228 ? -8.107 -10.853 -3.060 1.00   0.00 0 . 1
ATOM   3489 N ND2 . ASN . . 228 ? -8.035 -9.670 -3.661 1.00   0.00 0 . 1
ATOM   3490 O OD1 . ASN . . 228 ? -7.897 -11.001 -1.856 1.00   0.00 0 . 1
ATOM   3491 H H   . ASN . . 228 ? -6.060 -12.831 -3.665 1.00   0.00 0 . 1
ATOM   3492 H HA  . ASN . . 228 ? -8.508 -13.384 -2.281 1.00   0.00 0 . 1
ATOM   3493 H HB2 . ASN . . 228 ? -7.964 -11.945 -4.896 1.00   0.00 0 . 1
ATOM   3494 H HB3 . ASN . . 228 ? -9.539 -12.019 -4.145 1.00   0.00 0 . 1
ATOM   3495 H HD21 . ASN . . 228 ? -8.216 -9.595 -4.651 1.00   0.00 0 . 1
ATOM   3496 H HD22 . ASN . . 228 ? -7.797 -8.847 -3.126 1.00   0.00 0 . 1
ATOM   3497 N N   . ARG . . 229 ? -7.978 -15.144 -4.983 1.00   0.00 0 . 1
ATOM   3498 C CA  . ARG . . 229 ? -8.497 -16.301 -5.709 1.00   0.00 0 . 1
ATOM   3499 C C   . ARG . . 229 ? -8.663 -17.497 -4.782 1.00   0.00 0 . 1
ATOM   3500 O O   . ARG . . 229 ? -9.693 -18.183 -4.809 1.00   0.00 0 . 1
ATOM   3501 C CB  . ARG . . 229 ? -7.569 -16.654 -6.870 1.00   0.00 0 . 1
ATOM   3502 C CG  . ARG . . 229 ? -7.722 -15.770 -8.091 1.00   0.00 0 . 1
ATOM   3503 C CD  . ARG . . 229 ? -7.177 -16.479 -9.318 1.00   0.00 0 . 1
ATOM   3504 N NE  . ARG . . 229 ? -5.732 -16.648 -9.255 1.00   0.00 0 . 1
ATOM   3505 C CZ  . ARG . . 229 ? -4.869 -15.951 -9.981 1.00   0.00 0 . 1
ATOM   3506 N NH1 . ARG . . 229 ? -5.278 -15.045 -10.855 1.00   0.00 1 . 1
ATOM   3507 N NH2 . ARG . . 229 ? -3.567 -16.171 -9.831 1.00   0.00 0 . 1
ATOM   3508 H H   . ARG . . 229 ? -7.046 -14.809 -5.183 1.00   0.00 0 . 1
ATOM   3509 H HA  . ARG . . 229 ? -9.474 -16.042 -6.116 1.00   0.00 0 . 1
ATOM   3510 H HB2 . ARG . . 229 ? -6.535 -16.622 -6.528 1.00   0.00 0 . 1
ATOM   3511 H HB3 . ARG . . 229 ? -7.728 -17.694 -7.155 1.00   0.00 0 . 1
ATOM   3512 H HG2 . ARG . . 229 ? -8.776 -15.539 -8.244 1.00   0.00 0 . 1
ATOM   3513 H HG3 . ARG . . 229 ? -7.175 -14.840 -7.937 1.00   0.00 0 . 1
ATOM   3514 H HD2 . ARG . . 229 ? -7.653 -17.456 -9.413 1.00   0.00 0 . 1
ATOM   3515 H HD3 . ARG . . 229 ? -7.437 -15.910 -10.211 1.00   0.00 0 . 1
ATOM   3516 H HE  . ARG . . 229 ? -5.398 -17.349 -8.608 1.00   0.00 0 . 1
ATOM   3517 H HH11 . ARG . . 229 ? -6.265 -14.873 -10.980 1.00   0.00 0 . 1
ATOM   3518 H HH12 . ARG . . 229 ? -4.602 -14.526 -11.396 1.00   0.00 0 . 1
ATOM   3519 H HH21 . ARG . . 229 ? -3.244 -16.862 -9.169 1.00   0.00 0 . 1
ATOM   3520 H HH22 . ARG . . 229 ? -2.899 -15.645 -10.378 1.00   0.00 0 . 1
ATOM   3521 N N   . LEU . . 230 ? -7.651 -17.771 -3.960 1.00   0.00 0 . 1
ATOM   3522 C CA  . LEU . . 230 ? -7.768 -18.861 -3.001 1.00   0.00 0 . 1
ATOM   3523 C C   . LEU . . 230 ? -8.826 -18.558 -1.949 1.00   0.00 0 . 1
ATOM   3524 O O   . LEU . . 230 ? -9.504 -19.474 -1.470 1.00   0.00 0 . 1
ATOM   3525 C CB  . LEU . . 230 ? -6.413 -19.127 -2.343 1.00   0.00 0 . 1
ATOM   3526 C CG  . LEU . . 230 ? -6.338 -20.236 -1.291 1.00   0.00 0 . 1
ATOM   3527 C CD1 . LEU . . 230 ? -6.811 -21.562 -1.868 1.00   0.00 0 . 1
ATOM   3528 C CD2 . LEU . . 230 ? -4.918 -20.362 -0.752 1.00   0.00 0 . 1
ATOM   3529 H H   . LEU . . 230 ? -6.804 -17.222 -4.002 1.00   0.00 0 . 1
ATOM   3530 H HA  . LEU . . 230 ? -8.069 -19.759 -3.540 1.00   0.00 0 . 1
ATOM   3531 H HB2 . LEU . . 230 ? -5.671 -19.318 -3.118 1.00   0.00 0 . 1
ATOM   3532 H HB3 . LEU . . 230 ? -6.037 -18.199 -1.913 1.00   0.00 0 . 1
ATOM   3533 H HG  . LEU . . 230 ? -6.996 -19.969 -0.464 1.00   0.00 0 . 1
ATOM   3534 H HD11 . LEU . . 230 ? -6.748 -22.335 -1.102 1.00   0.00 0 . 1
ATOM   3535 H HD12 . LEU . . 230 ? -7.844 -21.465 -2.203 1.00   0.00 0 . 1
ATOM   3536 H HD13 . LEU . . 230 ? -6.180 -21.836 -2.713 1.00   0.00 0 . 1
ATOM   3537 H HD21 . LEU . . 230 ? -4.882 -21.155 -0.005 1.00   0.00 0 . 1
ATOM   3538 H HD22 . LEU . . 230 ? -4.239 -20.603 -1.571 1.00   0.00 0 . 1
ATOM   3539 H HD23 . LEU . . 230 ? -4.618 -19.419 -0.296 1.00   0.00 0 . 1
ATOM   3540 N N   . ILE . . 231 ? -8.990 -17.284 -1.588 1.00   0.00 0 . 1
ATOM   3541 C CA  . ILE . . 231 ? -9.986 -16.922 -0.586 1.00   0.00 0 . 1
ATOM   3542 C C   . ILE . . 231 ? -11.395 -17.075 -1.145 1.00   0.00 0 . 1
ATOM   3543 O O   . ILE . . 231 ? -12.299 -17.566 -0.458 1.00   0.00 0 . 1
ATOM   3544 C CB  . ILE . . 231 ? -9.733 -15.493 -0.074 1.00   0.00 0 . 1
ATOM   3545 C CG1 . ILE . . 231 ? -8.340 -15.394  0.555 1.00   0.00 0 . 1
ATOM   3546 C CG2 . ILE . . 231 ? -10.802 -15.096  0.928 1.00   0.00 0 . 1
ATOM   3547 C CD1 . ILE . . 231 ? -8.018 -14.031  1.135 1.00   0.00 0 . 1
ATOM   3548 H H   . ILE . . 231 ? -8.422 -16.563 -2.008 1.00   0.00 0 . 1
ATOM   3549 H HA  . ILE . . 231 ? -9.882 -17.606  0.257 1.00   0.00 0 . 1
ATOM   3550 H HB  . ILE . . 231 ? -9.780 -14.808 -0.920 1.00   0.00 0 . 1
ATOM   3551 H HG12 . ILE . . 231 ? -8.240 -16.151  1.333 1.00   0.00 0 . 1
ATOM   3552 H HG13 . ILE . . 231 ? -7.589 -15.657 -0.189 1.00   0.00 0 . 1
ATOM   3553 H HG21 . ILE . . 231 ? -10.610 -14.083  1.282 1.00   0.00 0 . 1
ATOM   3554 H HG22 . ILE . . 231 ? -11.781 -15.135  0.450 1.00   0.00 0 . 1
ATOM   3555 H HG23 . ILE . . 231 ? -10.783 -15.786  1.773 1.00   0.00 0 . 1
ATOM   3556 H HD11 . ILE . . 231 ? -7.015 -14.045  1.560 1.00   0.00 0 . 1
ATOM   3557 H HD12 . ILE . . 231 ? -8.068 -13.280  0.347 1.00   0.00 0 . 1
ATOM   3558 H HD13 . ILE . . 231 ? -8.740 -13.788  1.915 1.00   0.00 0 . 1
ATOM   3559 N N   . SER . . 232 ? -11.611 -16.652 -2.394 1.00   0.00 0 . 1
ATOM   3560 C CA  . SER . . 232 ? -12.934 -16.801 -2.991 1.00   0.00 0 . 1
ATOM   3561 C C   . SER . . 232 ? -13.332 -18.266 -3.097 1.00   0.00 0 . 1
ATOM   3562 O O   . SER . . 232 ? -14.519 -18.598 -2.987 1.00   0.00 0 . 1
ATOM   3563 C CB  . SER . . 232 ? -12.979 -16.132 -4.366 1.00   0.00 0 . 1
ATOM   3564 O OG  . SER . . 232 ? -12.222 -16.859 -5.317 1.00   0.00 0 . 1
ATOM   3565 H H   . SER . . 232 ? -10.860 -16.231 -2.922 1.00   0.00 0 . 1
ATOM   3566 H HA  . SER . . 232 ? -13.656 -16.299 -2.345 1.00   0.00 0 . 1
ATOM   3567 H HB2 . SER . . 232 ? -14.014 -16.063 -4.702 1.00   0.00 0 . 1
ATOM   3568 H HB3 . SER . . 232 ? -12.587 -15.118 -4.290 1.00   0.00 0 . 1
ATOM   3569 H HG  . SER . . 232 ? -11.307 -16.906 -5.030 1.00   0.00 0 . 1
ATOM   3570 N N   . GLN . . 233 ? -12.361 -19.156 -3.313 1.00   0.00 0 . 1
ATOM   3571 C CA  . GLN . . 233 ? -12.664 -20.582 -3.354 1.00   0.00 0 . 1
ATOM   3572 C C   . GLN . . 233 ? -13.136 -21.077 -1.994 1.00   0.00 0 . 1
ATOM   3573 O O   . GLN . . 233 ? -14.057 -21.898 -1.907 1.00   0.00 0 . 1
ATOM   3574 C CB  . GLN . . 233 ? -11.434 -21.366 -3.805 1.00   0.00 0 . 1
ATOM   3575 C CG  . GLN . . 233 ? -11.761 -22.695 -4.452 1.00   0.00 0 . 1
ATOM   3576 C CD  . GLN . . 233 ? -12.399 -22.522 -5.812 1.00   0.00 0 . 1
ATOM   3577 N NE2 . GLN . . 233 ? -13.619 -22.604 -5.954 1.00   0.00 0 . 1
ATOM   3578 O OE1 . GLN . . 233 ? -11.575 -22.272 -6.824 1.00   0.00 0 . 1
ATOM   3579 H H   . GLN . . 233 ? -11.410 -18.843 -3.450 1.00   0.00 0 . 1
ATOM   3580 H HA  . GLN . . 233 ? -13.463 -20.745 -4.078 1.00   0.00 0 . 1
ATOM   3581 H HB2 . GLN . . 233 ? -10.853 -20.760 -4.500 1.00   0.00 0 . 1
ATOM   3582 H HB3 . GLN . . 233 ? -10.777 -21.532 -2.951 1.00   0.00 0 . 1
ATOM   3583 H HG2 . GLN . . 233 ? -10.849 -23.284 -4.552 1.00   0.00 0 . 1
ATOM   3584 H HG3 . GLN . . 233 ? -12.433 -23.257 -3.804 1.00   0.00 0 . 1
ATOM   3585 H HE21 . GLN . . 233 ? -14.209 -22.789 -5.155 1.00   0.00 0 . 1
ATOM   3586 H HE22 . GLN . . 233 ? -14.030 -22.486 -6.868 1.00   0.00 0 . 1
ATOM   3587 N N   . ILE . . 234 ? -12.510 -20.591 -0.924 1.00   0.00 0 . 1
ATOM   3588 C CA  . ILE . . 234 ? -12.897 -20.999  0.419 1.00   0.00 0 . 1
ATOM   3589 C C   . ILE . . 234 ? -14.197 -20.326  0.833 1.00   0.00 0 . 1
ATOM   3590 O O   . ILE . . 234 ? -15.017 -20.931  1.533 1.00   0.00 0 . 1
ATOM   3591 C CB  . ILE . . 234 ? -11.755 -20.700  1.404 1.00   0.00 0 . 1
ATOM   3592 C CG1 . ILE . . 234 ? -10.508 -21.499  1.015 1.00   0.00 0 . 1
ATOM   3593 C CG2 . ILE . . 234 ? -12.182 -21.016  2.829 1.00   0.00 0 . 1
ATOM   3594 C CD1 . ILE . . 234 ? -9.226 -20.973  1.603 1.00   0.00 0 . 1
ATOM   3595 H H   . ILE . . 234 ? -11.755 -19.929 -1.039 1.00   0.00 0 . 1
ATOM   3596 H HA  . ILE . . 234 ? -13.062 -22.076  0.410 1.00   0.00 0 . 1
ATOM   3597 H HB  . ILE . . 234 ? -11.517 -19.638  1.344 1.00   0.00 0 . 1
ATOM   3598 H HG12 . ILE . . 234 ? -10.639 -22.541  1.308 1.00   0.00 0 . 1
ATOM   3599 H HG13 . ILE . . 234 ? -10.422 -21.527 -0.071 1.00   0.00 0 . 1
ATOM   3600 H HG21 . ILE . . 234 ? -11.361 -20.797  3.512 1.00   0.00 0 . 1
ATOM   3601 H HG22 . ILE . . 234 ? -13.046 -20.406  3.094 1.00   0.00 0 . 1
ATOM   3602 H HG23 . ILE . . 234 ? -12.446 -22.071  2.905 1.00   0.00 0 . 1
ATOM   3603 H HD11 . ILE . . 234 ? -8.394 -21.597  1.277 1.00   0.00 0 . 1
ATOM   3604 H HD12 . ILE . . 234 ? -9.065 -19.948  1.268 1.00   0.00 0 . 1
ATOM   3605 H HD13 . ILE . . 234 ? -9.290 -20.993  2.691 1.00   0.00 0 . 1
ATOM   3606 N N   . VAL . . 235 ? -14.418 -19.083  0.402 1.00   0.00 0 . 1
ATOM   3607 C CA  . VAL . . 235 ? -15.663 -18.394  0.722 1.00   0.00 0 . 1
ATOM   3608 C C   . VAL . . 235 ? -16.841 -19.059  0.021 1.00   0.00 0 . 1
ATOM   3609 O O   . VAL . . 235 ? -17.926 -19.200  0.598 1.00   0.00 0 . 1
ATOM   3610 C CB  . VAL . . 235 ? -15.556 -16.903  0.358 1.00   0.00 0 . 1
ATOM   3611 C CG1 . VAL . . 235 ? -16.898 -16.218  0.543 1.00   0.00 0 . 1
ATOM   3612 C CG2 . VAL . . 235 ? -14.478 -16.228  1.198 1.00   0.00 0 . 1
ATOM   3613 H H   . VAL . . 235 ? -13.719 -18.609 -0.153 1.00   0.00 0 . 1
ATOM   3614 H HA  . VAL . . 235 ? -15.823 -18.470  1.798 1.00   0.00 0 . 1
ATOM   3615 H HB  . VAL . . 235 ? -15.273 -16.825 -0.692 1.00   0.00 0 . 1
ATOM   3616 H HG11 . VAL . . 235 ? -16.808 -15.163  0.282 1.00   0.00 0 . 1
ATOM   3617 H HG12 . VAL . . 235 ? -17.639 -16.690 -0.104 1.00   0.00 0 . 1
ATOM   3618 H HG13 . VAL . . 235 ? -17.213 -16.309  1.582 1.00   0.00 0 . 1
ATOM   3619 H HG21 . VAL . . 235 ? -14.414 -15.174  0.930 1.00   0.00 0 . 1
ATOM   3620 H HG22 . VAL . . 235 ? -14.730 -16.319  2.255 1.00   0.00 0 . 1
ATOM   3621 H HG23 . VAL . . 235 ? -13.517 -16.709  1.012 1.00   0.00 0 . 1
ATOM   3622 N N   . SER . . 236 ? -16.655 -19.472 -1.236 1.00   0.00 0 . 1
ATOM   3623 C CA  . SER . . 236 ? -17.723 -20.166 -1.947 1.00   0.00 0 . 1
ATOM   3624 C C   . SER . . 236 ? -18.068 -21.486 -1.270 1.00   0.00 0 . 1
ATOM   3625 O O   . SER . . 236 ? -19.246 -21.848 -1.166 1.00   0.00 0 . 1
ATOM   3626 C CB  . SER . . 236 ? -17.327 -20.395 -3.405 1.00   0.00 0 . 1
ATOM   3627 O OG  . SER . . 236 ? -17.251 -19.164 -4.103 1.00   0.00 0 . 1
ATOM   3628 H H   . SER . . 236 ? -15.772 -19.304 -1.697 1.00   0.00 0 . 1
ATOM   3629 H HA  . SER . . 236 ? -18.611 -19.533 -1.930 1.00   0.00 0 . 1
ATOM   3630 H HB2 . SER . . 236 ? -16.359 -20.895 -3.444 1.00   0.00 0 . 1
ATOM   3631 H HB3 . SER . . 236 ? -18.064 -21.040 -3.884 1.00   0.00 0 . 1
ATOM   3632 H HG  . SER . . 236 ? -16.594 -18.601 -3.689 1.00   0.00 0 . 1
ATOM   3633 N N   . SER . . 237 ? -17.054 -22.219 -0.801 1.00   0.00 0 . 1
ATOM   3634 C CA  . SER . . 237 ? -17.318 -23.458 -0.078 1.00   0.00 0 . 1
ATOM   3635 C C   . SER . . 237 ? -18.161 -23.211  1.166 1.00   0.00 0 . 1
ATOM   3636 O O   . SER . . 237 ? -18.940 -24.082  1.571 1.00   0.00 0 . 1
ATOM   3637 C CB  . SER . . 237 ? -16.003 -24.142  0.302 1.00   0.00 0 . 1
ATOM   3638 O OG  . SER . . 237 ? -15.491 -24.912 -0.771 1.00   0.00 0 . 1
ATOM   3639 H H   . SER . . 237 ? -16.102 -21.915 -0.945 1.00   0.00 0 . 1
ATOM   3640 H HA  . SER . . 237 ? -17.872 -24.127 -0.737 1.00   0.00 0 . 1
ATOM   3641 H HB2 . SER . . 237 ? -15.271 -23.387  0.590 1.00   0.00 0 . 1
ATOM   3642 H HB3 . SER . . 237 ? -16.166 -24.786  1.166 1.00   0.00 0 . 1
ATOM   3643 H HG  . SER . . 237 ? -15.330 -24.341 -1.527 1.00   0.00 0 . 1
ATOM   3644 N N   . ILE . . 238 ? -18.025 -22.033  1.779 1.00   0.00 0 . 1
ATOM   3645 C CA  . ILE . . 238 ? -18.769 -21.740  2.998 1.00   0.00 0 . 1
ATOM   3646 C C   . ILE . . 238 ? -20.193 -21.306  2.677 1.00   0.00 0 . 1
ATOM   3647 O O   . ILE . . 238 ? -21.136 -21.658  3.392 1.00   0.00 0 . 1
ATOM   3648 C CB  . ILE . . 238 ? -18.029 -20.676  3.830 1.00   0.00 0 . 1
ATOM   3649 C CG1 . ILE . . 238 ? -16.726 -21.249  4.391 1.00   0.00 0 . 1
ATOM   3650 C CG2 . ILE . . 238 ? -18.921 -20.173  4.950 1.00   0.00 0 . 1
ATOM   3651 C CD1 . ILE . . 238 ? -15.889 -20.241  5.147 1.00   0.00 0 . 1
ATOM   3652 H H   . ILE . . 238 ? -17.402 -21.335  1.398 1.00   0.00 0 . 1
ATOM   3653 H HA  . ILE . . 238 ? -18.820 -22.654  3.589 1.00   0.00 0 . 1
ATOM   3654 H HB  . ILE . . 238 ? -17.786 -19.837  3.179 1.00   0.00 0 . 1
ATOM   3655 H HG12 . ILE . . 238 ? -16.952 -22.092  5.044 1.00   0.00 0 . 1
ATOM   3656 H HG13 . ILE . . 238 ? -16.136 -21.670  3.577 1.00   0.00 0 . 1
ATOM   3657 H HG21 . ILE . . 238 ? -18.387 -19.422  5.531 1.00   0.00 0 . 1
ATOM   3658 H HG22 . ILE . . 238 ? -19.822 -19.730  4.525 1.00   0.00 0 . 1
ATOM   3659 H HG23 . ILE . . 238 ? -19.196 -21.005  5.598 1.00   0.00 0 . 1
ATOM   3660 H HD11 . ILE . . 238 ? -14.982 -20.722  5.513 1.00   0.00 0 . 1
ATOM   3661 H HD12 . ILE . . 238 ? -15.621 -19.419  4.483 1.00   0.00 0 . 1
ATOM   3662 H HD13 . ILE . . 238 ? -16.461 -19.853  5.990 1.00   0.00 0 . 1
ATOM   3663 N N   . THR . . 239 ? -20.380 -20.536  1.608 1.00   0.00 0 . 1
ATOM   3664 C CA  . THR . . 239 ? -21.709 -20.057  1.261 1.00   0.00 0 . 1
ATOM   3665 C C   . THR . . 239 ? -22.461 -21.004  0.333 1.00   0.00 0 . 1
ATOM   3666 O O   . THR . . 239 ? -23.650 -20.782  0.082 1.00   0.00 0 . 1
ATOM   3667 C CB  . THR . . 239 ? -21.625 -18.665  0.619 1.00   0.00 0 . 1
ATOM   3668 C CG2 . THR . . 239 ? -20.785 -17.731  1.483 1.00   0.00 0 . 1
ATOM   3669 O OG1 . THR . . 239 ? -21.033 -18.761 -0.681 1.00   0.00 0 . 1
ATOM   3670 H H   . THR . . 239 ? -19.594 -20.278  1.028 1.00   0.00 0 . 1
ATOM   3671 H HA  . THR . . 239 ? -22.282 -19.967  2.183 1.00   0.00 0 . 1
ATOM   3672 H HB  . THR . . 239 ? -22.631 -18.255  0.525 1.00   0.00 0 . 1
ATOM   3673 H HG1 . THR . . 239 ? -20.087 -18.898 -0.593 1.00   0.00 0 . 1
ATOM   3674 H HG21 . THR . . 239 ? -20.736 -16.748  1.013 1.00   0.00 0 . 1
ATOM   3675 H HG22 . THR . . 239 ? -21.239 -17.640  2.469 1.00   0.00 0 . 1
ATOM   3676 H HG23 . THR . . 239 ? -19.778 -18.135  1.583 1.00   0.00 0 . 1
ATOM   3677 N N   . ALA . . 240 ? -21.805 -22.056 -0.166 1.00   0.00 0 . 1
ATOM   3678 C CA  . ALA . . 240 ? -22.466 -22.973 -1.091 1.00   0.00 0 . 1
ATOM   3679 C C   . ALA . . 240 ? -23.747 -23.542 -0.494 1.00   0.00 0 . 1
ATOM   3680 O O   . ALA . . 240 ? -24.754 -23.690 -1.194 1.00   0.00 0 . 1
ATOM   3681 C CB  . ALA . . 240 ? -21.513 -24.101 -1.486 1.00   0.00 0 . 1
ATOM   3682 H H   . ALA . . 240 ? -20.844 -22.223  0.095 1.00   0.00 0 . 1
ATOM   3683 H HA  . ALA . . 240 ? -22.728 -22.418 -1.992 1.00   0.00 0 . 1
ATOM   3684 H HB1 . ALA . . 240 ? -22.017 -24.778 -2.176 1.00   0.00 0 . 1
ATOM   3685 H HB2 . ALA . . 240 ? -20.631 -23.680 -1.970 1.00   0.00 0 . 1
ATOM   3686 H HB3 . ALA . . 240 ? -21.210 -24.651 -0.596 1.00   0.00 0 . 1
ATOM   3687 N N   . SER . . 241 ? -23.727 -23.869  0.802 1.00   0.00 0 . 1
ATOM   3688 C CA  . SER . . 241 ? -24.915 -24.419  1.446 1.00   0.00 0 . 1
ATOM   3689 C C   . SER . . 241 ? -26.103 -23.472  1.339 1.00   0.00 0 . 1
ATOM   3690 O O   . SER . . 241 ? -27.257 -23.920  1.315 1.00   0.00 0 . 1
ATOM   3691 C CB  . SER . . 241 ? -24.621 -24.722  2.914 1.00   0.00 0 . 1
ATOM   3692 O OG  . SER . . 241 ? -24.309 -23.529  3.613 1.00   0.00 0 . 1
ATOM   3693 H H   . SER . . 241 ? -22.885 -23.736  1.344 1.00   0.00 0 . 1
ATOM   3694 H HA  . SER . . 241 ? -25.175 -25.353  0.948 1.00   0.00 0 . 1
ATOM   3695 H HB2 . SER . . 241 ? -25.494 -25.192  3.369 1.00   0.00 0 . 1
ATOM   3696 H HB3 . SER . . 241 ? -23.780 -25.413  2.981 1.00   0.00 0 . 1
ATOM   3697 H HG  . SER . . 241 ? -24.694 -23.563  4.492 1.00   0.00 0 . 1
ATOM   3698 N N   . LEU . . 242 ? -25.843 -22.166  1.282 1.00   0.00 0 . 1
ATOM   3699 C CA  . LEU . . 242 ? -26.910 -21.182  1.162 1.00   0.00 0 . 1
ATOM   3700 C C   . LEU . . 242 ? -27.394 -21.014 -0.271 1.00   0.00 0 . 1
ATOM   3701 O O   . LEU . . 242 ? -28.511 -20.527 -0.481 1.00   0.00 0 . 1
ATOM   3702 C CB  . LEU . . 242 ? -26.438 -19.830  1.701 1.00   0.00 0 . 1
ATOM   3703 C CG  . LEU . . 242 ? -25.931 -19.788  3.144 1.00   0.00 0 . 1
ATOM   3704 C CD1 . LEU . . 242 ? -25.273 -18.447  3.438 1.00   0.00 0 . 1
ATOM   3705 C CD2 . LEU . . 242 ? -27.061 -20.051  4.122 1.00   0.00 0 . 1
ATOM   3706 H H   . LEU . . 242 ? -24.888 -21.839  1.321 1.00   0.00 0 . 1
ATOM   3707 H HA  . LEU . . 242 ? -27.752 -21.517  1.768 1.00   0.00 0 . 1
ATOM   3708 H HB2 . LEU . . 242 ? -25.669 -19.430  1.040 1.00   0.00 0 . 1
ATOM   3709 H HB3 . LEU . . 242 ? -27.236 -19.097  1.580 1.00   0.00 0 . 1
ATOM   3710 H HG  . LEU . . 242 ? -25.183 -20.571  3.267 1.00   0.00 0 . 1
ATOM   3711 H HD11 . LEU . . 242 ? -24.918 -18.433  4.469 1.00   0.00 0 . 1
ATOM   3712 H HD12 . LEU . . 242 ? -24.431 -18.299  2.763 1.00   0.00 0 . 1
ATOM   3713 H HD13 . LEU . . 242 ? -25.999 -17.646  3.293 1.00   0.00 0 . 1
ATOM   3714 H HD21 . LEU . . 242 ? -26.676 -20.017  5.141 1.00   0.00 0 . 1
ATOM   3715 H HD22 . LEU . . 242 ? -27.833 -19.292  3.999 1.00   0.00 0 . 1
ATOM   3716 H HD23 . LEU . . 242 ? -27.487 -21.036  3.928 1.00   0.00 0 . 1
ATOM   3717 N N   . ARG . . 243 ? -26.586 -21.412 -1.256 1.00   0.00 0 . 1
ATOM   3718 C CA  . ARG . . 243 ? -26.887 -21.174 -2.659 1.00   0.00 0 . 1
ATOM   3719 C C   . ARG . . 243 ? -27.339 -22.419 -3.404 1.00   0.00 0 . 1
ATOM   3720 O O   . ARG . . 243 ? -27.839 -22.300 -4.527 1.00   0.00 0 . 1
ATOM   3721 C CB  . ARG . . 243 ? -25.657 -20.582 -3.363 1.00   0.00 0 . 1
ATOM   3722 C CG  . ARG . . 243 ? -25.036 -19.419 -2.610 1.00   0.00 0 . 1
ATOM   3723 C CD  . ARG . . 243 ? -23.881 -18.787 -3.369 1.00   0.00 0 . 1
ATOM   3724 N NE  . ARG . . 243 ? -22.621 -19.485 -3.141 1.00   0.00 0 . 1
ATOM   3725 C CZ  . ARG . . 243 ? -21.986 -20.203 -4.055 1.00   0.00 0 . 1
ATOM   3726 N NH1 . ARG . . 243 ? -22.460 -20.336 -5.283 1.00   0.00 1 . 1
ATOM   3727 N NH2 . ARG . . 243 ? -20.839 -20.795 -3.733 1.00   0.00 0 . 1
ATOM   3728 H H   . ARG . . 243 ? -25.728 -21.899 -1.039 1.00   0.00 0 . 1
ATOM   3729 H HA  . ARG . . 243 ? -27.691 -20.439 -2.712 1.00   0.00 0 . 1
ATOM   3730 H HB2 . ARG . . 243 ? -24.909 -21.363 -3.504 1.00   0.00 0 . 1
ATOM   3731 H HB3 . ARG . . 243 ? -25.935 -20.256 -4.366 1.00   0.00 0 . 1
ATOM   3732 H HG2 . ARG . . 243 ? -25.798 -18.665 -2.417 1.00   0.00 0 . 1
ATOM   3733 H HG3 . ARG . . 243 ? -24.685 -19.764 -1.637 1.00   0.00 0 . 1
ATOM   3734 H HD2 . ARG . . 243 ? -24.106 -18.785 -4.435 1.00   0.00 0 . 1
ATOM   3735 H HD3 . ARG . . 243 ? -23.776 -17.745 -3.068 1.00   0.00 0 . 1
ATOM   3736 H HE  . ARG . . 243 ? -22.235 -19.394 -2.212 1.00   0.00 0 . 1
ATOM   3737 H HH11 . ARG . . 243 ? -23.325 -19.885 -5.541 1.00   0.00 0 . 1
ATOM   3738 H HH12 . ARG . . 243 ? -21.956 -20.889 -5.961 1.00   0.00 0 . 1
ATOM   3739 H HH21 . ARG . . 243 ? -20.463 -20.695 -2.801 1.00   0.00 0 . 1
ATOM   3740 H HH22 . ARG . . 243 ? -20.344 -21.345 -4.420 1.00   0.00 0 . 1
ATOM   3741 N N   . PHE . . 244 ? -27.176 -23.601 -2.821 1.00   0.00 0 . 1
ATOM   3742 C CA  . PHE . . 244 ? -27.604 -24.846 -3.435 1.00   0.00 0 . 1
ATOM   3743 C C   . PHE . . 244 ? -28.482 -25.604 -2.450 1.00   0.00 0 . 1
ATOM   3744 O O   . PHE . . 244 ? -28.595 -25.243 -1.276 1.00   0.00 0 . 1
ATOM   3745 C CB  . PHE . . 244 ? -26.405 -25.710 -3.856 1.00   0.00 0 . 1
ATOM   3746 C CG  . PHE . . 244 ? -25.465 -25.025 -4.809 1.00   0.00 0 . 1
ATOM   3747 C CD1 . PHE . . 244 ? -25.795 -24.880 -6.147 1.00   0.00 0 . 1
ATOM   3748 C CD2 . PHE . . 244 ? -24.245 -24.536 -4.368 1.00   0.00 0 . 1
ATOM   3749 C CE1 . PHE . . 244 ? -24.929 -24.254 -7.026 1.00   0.00 0 . 1
ATOM   3750 C CE2 . PHE . . 244 ? -23.373 -23.909 -5.241 1.00   0.00 0 . 1
ATOM   3751 C CZ  . PHE . . 244 ? -23.717 -23.768 -6.573 1.00   0.00 0 . 1
ATOM   3752 H H   . PHE . . 244 ? -26.737 -23.660 -1.913 1.00   0.00 0 . 1
ATOM   3753 H HA  . PHE . . 244 ? -28.194 -24.612 -4.321 1.00   0.00 0 . 1
ATOM   3754 H HB2 . PHE . . 244 ? -25.856 -26.022 -2.969 1.00   0.00 0 . 1
ATOM   3755 H HB3 . PHE . . 244 ? -26.767 -26.634 -4.306 1.00   0.00 0 . 1
ATOM   3756 H HD1 . PHE . . 244 ? -26.738 -25.258 -6.514 1.00   0.00 0 . 1
ATOM   3757 H HD2 . PHE . . 244 ? -23.963 -24.642 -3.330 1.00   0.00 0 . 1
ATOM   3758 H HE1 . PHE . . 244 ? -25.200 -24.146 -8.066 1.00   0.00 0 . 1
ATOM   3759 H HE2 . PHE . . 244 ? -22.428 -23.530 -4.881 1.00   0.00 0 . 1
ATOM   3760 H HZ  . PHE . . 244 ? -23.040 -23.279 -7.258 1.00   0.00 0 . 1
ATOM   3761 N N   . ASP . . 245 ? -29.116 -26.663 -2.944 1.00   0.00 0 . 1
ATOM   3762 C CA  . ASP . . 245 ? -29.839 -27.559 -2.060 1.00   0.00 0 . 1
ATOM   3763 C C   . ASP . . 245 ? -28.859 -28.255 -1.117 1.00   0.00 0 . 1
ATOM   3764 O O   . ASP . . 245 ? -27.664 -28.380 -1.400 1.00   0.00 0 . 1
ATOM   3765 C CB  . ASP . . 245 ? -30.630 -28.588 -2.870 1.00   0.00 0 . 1
ATOM   3766 C CG  . ASP . . 245 ? -31.599 -29.386 -2.019 1.00   0.00 0 . 1
ATOM   3767 O OD1 . ASP . . 245 ? -31.668 -29.140 -0.796 1.00   0.00 0 . 1
ATOM   3768 O OD2 . ASP . . 245 ? -32.295 -30.260 -2.578 1.00   0.00 -1 . 1
ATOM   3769 H H   . ASP . . 245 ? -29.096 -26.845 -3.936 1.00   0.00 0 . 1
ATOM   3770 H HA  . ASP . . 245 ? -30.539 -26.973 -1.464 1.00   0.00 0 . 1
ATOM   3771 H HB2 . ASP . . 245 ? -31.178 -28.081 -3.663 1.00   0.00 0 . 1
ATOM   3772 H HB3 . ASP . . 245 ? -29.937 -29.269 -3.365 1.00   0.00 0 . 1
ATOM   3773 N N   . GLY . . 246 ? -29.372 -28.698  0.022 1.00   0.00 0 . 1
ATOM   3774 C CA  . GLY . . 246 ? -28.528 -29.341  1.007 1.00   0.00 0 . 1
ATOM   3775 C C   . GLY . . 246 ? -29.239 -29.441  2.337 1.00   0.00 0 . 1
ATOM   3776 O O   . GLY . . 246 ? -30.359 -28.952  2.514 1.00   0.00 0 . 1
ATOM   3777 H H   . GLY . . 246 ? -30.359 -28.588  0.207 1.00   0.00 0 . 1
ATOM   3778 H HA2 . GLY . . 246 ? -28.262 -30.340  0.661 1.00   0.00 0 . 1
ATOM   3779 H HA3 . GLY . . 246 ? -27.610 -28.767  1.129 1.00   0.00 0 . 1
ATOM   3780 N N   . ALA . . 247 ? -28.554 -30.090  3.282 1.00   0.00 0 . 1
ATOM   3781 C CA  . ALA . . 247 ? -29.110 -30.338  4.605 1.00   0.00 0 . 1
ATOM   3782 C C   . ALA . . 247 ? -28.198 -29.867  5.731 1.00   0.00 0 . 1
ATOM   3783 O O   . ALA . . 247 ? -28.446 -30.213  6.893 1.00   0.00 0 . 1
ATOM   3784 C CB  . ALA . . 247 ? -29.424 -31.828  4.786 1.00   0.00 0 . 1
ATOM   3785 H H   . ALA . . 247 ? -27.621 -30.427  3.088 1.00   0.00 0 . 1
ATOM   3786 H HA  . ALA . . 247 ? -30.048 -29.787  4.682 1.00   0.00 0 . 1
ATOM   3787 H HB1 . ALA . . 247 ? -29.839 -31.994  5.780 1.00   0.00 0 . 1
ATOM   3788 H HB2 . ALA . . 247 ? -30.148 -32.141  4.034 1.00   0.00 0 . 1
ATOM   3789 H HB3 . ALA . . 247 ? -28.509 -32.409  4.673 1.00   0.00 0 . 1
ATOM   3790 N N   . LEU . . 248 ? -27.155 -29.094  5.430 1.00   0.00 0 . 1
ATOM   3791 C CA  . LEU . . 248 ? -26.231 -28.600  6.445 1.00   0.00 0 . 1
ATOM   3792 C C   . LEU . . 248 ? -25.982 -27.118  6.208 1.00   0.00 0 . 1
ATOM   3793 O O   . LEU . . 248 ? -25.546 -26.725  5.121 1.00   0.00 0 . 1
ATOM   3794 C CB  . LEU . . 248 ? -24.914 -29.382  6.421 1.00   0.00 0 . 1
ATOM   3795 C CG  . LEU . . 248 ? -23.926 -29.104  7.556 1.00   0.00 0 . 1
ATOM   3796 C CD1 . LEU . . 248 ? -24.573 -29.355  8.912 1.00   0.00 0 . 1
ATOM   3797 C CD2 . LEU . . 248 ? -22.669 -29.950  7.396 1.00   0.00 0 . 1
ATOM   3798 H H   . LEU . . 248 ? -26.982 -28.831  4.471 1.00   0.00 0 . 1
ATOM   3799 H HA  . LEU . . 248 ? -26.691 -28.723  7.425 1.00   0.00 0 . 1
ATOM   3800 H HB2 . LEU . . 248 ? -25.131 -30.450  6.388 1.00   0.00 0 . 1
ATOM   3801 H HB3 . LEU . . 248 ? -24.417 -29.218  5.465 1.00   0.00 0 . 1
ATOM   3802 H HG  . LEU . . 248 ? -23.638 -28.055  7.507 1.00   0.00 0 . 1
ATOM   3803 H HD11 . LEU . . 248 ? -23.851 -29.152  9.703 1.00   0.00 0 . 1
ATOM   3804 H HD12 . LEU . . 248 ? -25.435 -28.699  9.031 1.00   0.00 0 . 1
ATOM   3805 H HD13 . LEU . . 248 ? -24.896 -30.394  8.974 1.00   0.00 0 . 1
ATOM   3806 H HD21 . LEU . . 248 ? -21.981 -29.737  8.214 1.00   0.00 0 . 1
ATOM   3807 H HD22 . LEU . . 248 ? -22.937 -31.007  7.414 1.00   0.00 0 . 1
ATOM   3808 H HD23 . LEU . . 248 ? -22.190 -29.712  6.447 1.00   0.00 0 . 1
ATOM   3809 N N   . ASN . . 249 ? -26.253 -26.300  7.227 1.00   0.00 0 . 1
ATOM   3810 C CA  . ASN . . 249 ? -26.087 -24.848  7.147 1.00   0.00 0 . 1
ATOM   3811 C C   . ASN . . 249 ? -26.890 -24.271  5.980 1.00   0.00 0 . 1
ATOM   3812 O O   . ASN . . 249 ? -26.365 -23.585  5.100 1.00   0.00 0 . 1
ATOM   3813 C CB  . ASN . . 249 ? -24.605 -24.472  7.036 1.00   0.00 0 . 1
ATOM   3814 C CG  . ASN . . 249 ? -23.812 -24.853  8.272 1.00   0.00 0 . 1
ATOM   3815 N ND2 . ASN . . 249 ? -22.490 -24.833  8.153 1.00   0.00 0 . 1
ATOM   3816 O OD1 . ASN . . 249 ? -24.379 -25.154  9.322 1.00   0.00 0 . 1
ATOM   3817 H H   . ASN . . 249 ? -26.589 -26.676  8.101 1.00   0.00 0 . 1
ATOM   3818 H HA  . ASN . . 249 ? -26.474 -24.415  8.069 1.00   0.00 0 . 1
ATOM   3819 H HB2 . ASN . . 249 ? -24.172 -24.961  6.163 1.00   0.00 0 . 1
ATOM   3820 H HB3 . ASN . . 249 ? -24.516 -23.399  6.864 1.00   0.00 0 . 1
ATOM   3821 H HD21 . ASN . . 249 ? -22.066 -24.573  7.274 1.00   0.00 0 . 1
ATOM   3822 H HD22 . ASN . . 249 ? -21.908 -25.077  8.942 1.00   0.00 0 . 1
ATOM   3823 N N   . VAL . . 250 ? -28.195 -24.552  5.997 1.00   0.00 0 . 1
ATOM   3824 C CA  . VAL . . 250 ? -29.057 -24.142  4.892 1.00   0.00 0 . 1
ATOM   3825 C C   . VAL . . 250 ? -29.474 -22.680  4.986 1.00   0.00 0 . 1
ATOM   3826 O O   . VAL . . 250 ? -29.948 -22.121  3.991 1.00   0.00 0 . 1
ATOM   3827 C CB  . VAL . . 250 ? -30.305 -25.038  4.812 1.00   0.00 0 . 1
ATOM   3828 C CG1 . VAL . . 250 ? -29.903 -26.483  4.546 1.00   0.00 0 . 1
ATOM   3829 C CG2 . VAL . . 250 ? -31.123 -24.930  6.091 1.00   0.00 0 . 1
ATOM   3830 H H   . VAL . . 250 ? -28.593 -25.053  6.779 1.00   0.00 0 . 1
ATOM   3831 H HA  . VAL . . 250 ? -28.495 -24.269  3.967 1.00   0.00 0 . 1
ATOM   3832 H HB  . VAL . . 250 ? -30.921 -24.695  3.980 1.00   0.00 0 . 1
ATOM   3833 H HG11 . VAL . . 250 ? -30.796 -27.105  4.492 1.00   0.00 0 . 1
ATOM   3834 H HG12 . VAL . . 250 ? -29.361 -26.542  3.602 1.00   0.00 0 . 1
ATOM   3835 H HG13 . VAL . . 250 ? -29.262 -26.836  5.354 1.00   0.00 0 . 1
ATOM   3836 H HG21 . VAL . . 250 ? -32.001 -25.571  6.016 1.00   0.00 0 . 1
ATOM   3837 H HG22 . VAL . . 250 ? -30.515 -25.245  6.940 1.00   0.00 0 . 1
ATOM   3838 H HG23 . VAL . . 250 ? -31.439 -23.897  6.236 1.00   0.00 0 . 1
ATOM   3839 N N   . ASP . . 251 ? -29.317 -22.045  6.147 1.00   0.00 0 . 1
ATOM   3840 C CA  . ASP . . 251 ? -29.581 -20.618  6.274 1.00   0.00 0 . 1
ATOM   3841 C C   . ASP . . 251 ? -28.657 -20.033  7.335 1.00   0.00 0 . 1
ATOM   3842 O O   . ASP . . 251 ? -27.989 -20.757  8.078 1.00   0.00 0 . 1
ATOM   3843 C CB  . ASP . . 251 ? -31.056 -20.338  6.600 1.00   0.00 0 . 1
ATOM   3844 C CG  . ASP . . 251 ? -31.498 -20.939  7.924 1.00   0.00 0 . 1
ATOM   3845 O OD1 . ASP . . 251 ? -30.640 -21.430  8.689 1.00   0.00 0 . 1
ATOM   3846 O OD2 . ASP . . 251 ? -32.717 -20.919  8.200 1.00   0.00 -1 . 1
ATOM   3847 H H   . ASP . . 251 ? -29.008 -22.553  6.963 1.00   0.00 0 . 1
ATOM   3848 H HA  . ASP . . 251 ? -29.347 -20.143  5.322 1.00   0.00 0 . 1
ATOM   3849 H HB2 . ASP . . 251 ? -31.224 -19.261  6.617 1.00   0.00 0 . 1
ATOM   3850 H HB3 . ASP . . 251 ? -31.684 -20.727  5.798 1.00   0.00 0 . 1
ATOM   3851 N N   . LEU . . 252 ? -28.629 -18.699  7.394 1.00   0.00 0 . 1
ATOM   3852 C CA  . LEU . . 252 ? -27.713 -18.011  8.300 1.00   0.00 0 . 1
ATOM   3853 C C   . LEU . . 252 ? -27.899 -18.470  9.742 1.00   0.00 0 . 1
ATOM   3854 O O   . LEU . . 252 ? -26.918 -18.697 10.459 1.00   0.00 0 . 1
ATOM   3855 C CB  . LEU . . 252 ? -27.909 -16.500  8.192 1.00   0.00 0 . 1
ATOM   3856 C CG  . LEU . . 252 ? -27.642 -15.917  6.806 1.00   0.00 0 . 1
ATOM   3857 C CD1 . LEU . . 252 ? -27.753 -14.399  6.816 1.00   0.00 0 . 1
ATOM   3858 C CD2 . LEU . . 252 ? -26.274 -16.358  6.316 1.00   0.00 0 . 1
ATOM   3859 H H   . LEU . . 252 ? -29.245 -18.154  6.808 1.00   0.00 0 . 1
ATOM   3860 H HA  . LEU . . 252 ? -26.692 -18.245  7.997 1.00   0.00 0 . 1
ATOM   3861 H HB2 . LEU . . 252 ? -28.922 -16.245  8.501 1.00   0.00 0 . 1
ATOM   3862 H HB3 . LEU . . 252 ? -27.272 -16.000  8.922 1.00   0.00 0 . 1
ATOM   3863 H HG  . LEU . . 252 ? -28.393 -16.310  6.120 1.00   0.00 0 . 1
ATOM   3864 H HD11 . LEU . . 252 ? -27.557 -14.013  5.815 1.00   0.00 0 . 1
ATOM   3865 H HD12 . LEU . . 252 ? -28.756 -14.110  7.127 1.00   0.00 0 . 1
ATOM   3866 H HD13 . LEU . . 252 ? -27.024 -13.986  7.513 1.00   0.00 0 . 1
ATOM   3867 H HD21 . LEU . . 252 ? -26.089 -15.938  5.327 1.00   0.00 0 . 1
ATOM   3868 H HD22 . LEU . . 252 ? -25.509 -16.005  7.008 1.00   0.00 0 . 1
ATOM   3869 H HD23 . LEU . . 252 ? -26.240 -17.446  6.261 1.00   0.00 0 . 1
ATOM   3870 N N   . THR . . 253 ? -29.151 -18.606 10.185 1.00   0.00 0 . 1
ATOM   3871 C CA  . THR . . 253 ? -29.405 -19.001 11.567 1.00   0.00 0 . 1
ATOM   3872 C C   . THR . . 253 ? -28.710 -20.314 11.904 1.00   0.00 0 . 1
ATOM   3873 O O   . THR . . 253 ? -28.235 -20.504 13.031 1.00   0.00 0 . 1
ATOM   3874 C CB  . THR . . 253 ? -30.909 -19.116 11.813 1.00   0.00 0 . 1
ATOM   3875 C CG2 . THR . . 253 ? -31.193 -19.296 13.296 1.00   0.00 0 . 1
ATOM   3876 O OG1 . THR . . 253 ? -31.562 -17.925 11.353 1.00   0.00 0 . 1
ATOM   3877 H H   . THR . . 253 ? -29.928 -18.436  9.563 1.00   0.00 0 . 1
ATOM   3878 H HA  . THR . . 253 ? -29.008 -18.226 12.223 1.00   0.00 0 . 1
ATOM   3879 H HB  . THR . . 253 ? -31.299 -19.974 11.266 1.00   0.00 0 . 1
ATOM   3880 H HG1 . THR . . 253 ? -32.506 -17.997 11.508 1.00   0.00 0 . 1
ATOM   3881 H HG21 . THR . . 253 ? -32.268 -19.376 13.454 1.00   0.00 0 . 1
ATOM   3882 H HG22 . THR . . 253 ? -30.705 -20.204 13.652 1.00   0.00 0 . 1
ATOM   3883 H HG23 . THR . . 253 ? -30.808 -18.438 13.847 1.00   0.00 0 . 1
ATOM   3884 N N   . GLU . . 254 ? -28.635 -21.234 10.940 1.00   0.00 0 . 1
ATOM   3885 C CA  . GLU . . 254 ? -28.025 -22.529 11.213 1.00   0.00 0 . 1
ATOM   3886 C C   . GLU . . 254 ? -26.521 -22.411 11.423 1.00   0.00 0 . 1
ATOM   3887 O O   . GLU . . 254 ? -25.938 -23.212 12.162 1.00   0.00 0 . 1
ATOM   3888 C CB  . GLU . . 254 ? -28.333 -23.505 10.079 1.00   0.00 0 . 1
ATOM   3889 C CG  . GLU . . 254 ? -27.909 -24.925 10.377 1.00   0.00 0 . 1
ATOM   3890 C CD  . GLU . . 254 ? -28.476 -25.914  9.391 1.00   0.00 0 . 1
ATOM   3891 O OE1 . GLU . . 254 ? -29.575 -25.652  8.856 1.00   0.00 0 . 1
ATOM   3892 O OE2 . GLU . . 254 ? -27.824 -26.951  9.147 1.00   0.00 -1 . 1
ATOM   3893 H H   . GLU . . 254 ? -29.001 -21.033 10.021 1.00   0.00 0 . 1
ATOM   3894 H HA  . GLU . . 254 ? -28.465 -22.924 12.129 1.00   0.00 0 . 1
ATOM   3895 H HB2 . GLU . . 254 ? -29.401 -23.484  9.864 1.00   0.00 0 . 1
ATOM   3896 H HB3 . GLU . . 254 ? -27.844 -23.165  9.167 1.00   0.00 0 . 1
ATOM   3897 H HG2 . GLU . . 254 ? -26.821 -24.988 10.367 1.00   0.00 0 . 1
ATOM   3898 H HG3 . GLU . . 254 ? -28.226 -25.195 11.384 1.00   0.00 0 . 1
ATOM   3899 N N   . PHE . . 255 ? -25.878 -21.433 10.780 1.00   0.00 0 . 1
ATOM   3900 C CA  . PHE . . 255 ? -24.473 -21.164 11.066 1.00   0.00 0 . 1
ATOM   3901 C C   . PHE . . 255 ? -24.268 -20.912 12.553 1.00   0.00 0 . 1
ATOM   3902 O O   . PHE . . 255 ? -23.369 -21.488 13.178 1.00   0.00 0 . 1
ATOM   3903 C CB  . PHE . . 255 ? -23.987 -19.968 10.245 1.00   0.00 0 . 1
ATOM   3904 C CG  . PHE . . 255 ? -23.650 -20.302  8.820 1.00   0.00 0 . 1
ATOM   3905 C CD1 . PHE . . 255 ? -24.646 -20.425  7.865 1.00   0.00 0 . 1
ATOM   3906 C CD2 . PHE . . 255 ? -22.332 -20.484  8.433 1.00   0.00 0 . 1
ATOM   3907 C CE1 . PHE . . 255 ? -24.334 -20.729  6.552 1.00   0.00 0 . 1
ATOM   3908 C CE2 . PHE . . 255 ? -22.014 -20.788  7.123 1.00   0.00 0 . 1
ATOM   3909 C CZ  . PHE . . 255 ? -23.015 -20.911  6.181 1.00   0.00 0 . 1
ATOM   3910 H H   . PHE . . 255 ? -26.365 -20.876 10.092 1.00   0.00 0 . 1
ATOM   3911 H HA  . PHE . . 255 ? -23.889 -22.039 10.781 1.00   0.00 0 . 1
ATOM   3912 H HB2 . PHE . . 255 ? -24.745 -19.185 10.263 1.00   0.00 0 . 1
ATOM   3913 H HB3 . PHE . . 255 ? -23.115 -19.528 10.729 1.00   0.00 0 . 1
ATOM   3914 H HD1 . PHE . . 255 ? -25.680 -20.282  8.141 1.00   0.00 0 . 1
ATOM   3915 H HD2 . PHE . . 255 ? -21.538 -20.389  9.158 1.00   0.00 0 . 1
ATOM   3916 H HE1 . PHE . . 255 ? -25.121 -20.824  5.819 1.00   0.00 0 . 1
ATOM   3917 H HE2 . PHE . . 255 ? -20.982 -20.929  6.836 1.00   0.00 0 . 1
ATOM   3918 H HZ  . PHE . . 255 ? -22.770 -21.148  5.157 1.00   0.00 0 . 1
ATOM   3919 N N   . GLN . . 256 ? -25.106 -20.057 13.141 1.00   0.00 0 . 1
ATOM   3920 C CA  . GLN . . 256 ? -24.993 -19.765 14.566 1.00   0.00 0 . 1
ATOM   3921 C C   . GLN . . 256 ? -25.278 -21.004 15.405 1.00   0.00 0 . 1
ATOM   3922 O O   . GLN . . 256 ? -24.539 -21.315 16.344 1.00   0.00 0 . 1
ATOM   3923 C CB  . GLN . . 256 ? -25.950 -18.637 14.952 1.00   0.00 0 . 1
ATOM   3924 C CG  . GLN . . 256 ? -25.806 -17.373 14.134 1.00   0.00 0 . 1
ATOM   3925 C CD  . GLN . . 256 ? -26.817 -16.321 14.539 1.00   0.00 0 . 1
ATOM   3926 N NE2 . GLN . . 256 ? -27.197 -15.466 13.595 1.00   0.00 0 . 1
ATOM   3927 O OE1 . GLN . . 256 ? -27.264 -16.284 15.687 1.00   0.00 0 . 1
ATOM   3928 H H   . GLN . . 256 ? -25.829 -19.605 12.598 1.00   0.00 0 . 1
ATOM   3929 H HA  . GLN . . 256 ? -23.975 -19.437 14.770 1.00   0.00 0 . 1
ATOM   3930 H HB2 . GLN . . 256 ? -26.977 -18.996 14.884 1.00   0.00 0 . 1
ATOM   3931 H HB3 . GLN . . 256 ? -25.821 -18.401 16.007 1.00   0.00 0 . 1
ATOM   3932 H HG2 . GLN . . 256 ? -24.799 -16.974 14.257 1.00   0.00 0 . 1
ATOM   3933 H HG3 . GLN . . 256 ? -25.931 -17.608 13.077 1.00   0.00 0 . 1
ATOM   3934 H HE21 . GLN . . 256 ? -26.812 -15.539 12.663 1.00   0.00 0 . 1
ATOM   3935 H HE22 . GLN . . 256 ? -27.869 -14.744 13.809 1.00   0.00 0 . 1
ATOM   3936 N N   . THR . . 257 ? -26.355 -21.723 15.077 1.00   0.00 0 . 1
ATOM   3937 C CA  . THR . . 257 ? -26.733 -22.897 15.860 1.00   0.00 0 . 1
ATOM   3938 C C   . THR . . 257 ? -25.633 -23.951 15.861 1.00   0.00 0 . 1
ATOM   3939 O O   . THR . . 257 ? -25.321 -24.531 16.908 1.00   0.00 0 . 1
ATOM   3940 C CB  . THR . . 257 ? -28.035 -23.491 15.318 1.00   0.00 0 . 1
ATOM   3941 C CG2 . THR . . 257 ? -28.318 -24.838 15.969 1.00   0.00 0 . 1
ATOM   3942 O OG1 . THR . . 257 ? -29.123 -22.594 15.582 1.00   0.00 0 . 1
ATOM   3943 H H   . THR . . 257 ? -26.917 -21.457 14.282 1.00   0.00 0 . 1
ATOM   3944 H HA  . THR . . 257 ? -26.904 -22.580 16.888 1.00   0.00 0 . 1
ATOM   3945 H HB  . THR . . 257 ? -27.942 -23.629 14.242 1.00   0.00 0 . 1
ATOM   3946 H HG1 . THR . . 257 ? -29.097 -21.867 14.956 1.00   0.00 0 . 1
ATOM   3947 H HG21 . THR . . 257 ? -29.248 -25.246 15.571 1.00   0.00 0 . 1
ATOM   3948 H HG22 . THR . . 257 ? -27.500 -25.525 15.754 1.00   0.00 0 . 1
ATOM   3949 H HG23 . THR . . 257 ? -28.409 -24.710 17.048 1.00   0.00 0 . 1
ATOM   3950 N N   . ASN . . 258 ? -25.029 -24.213 14.701 1.00   0.00 0 . 1
ATOM   3951 C CA  . ASN . . 258 ? -24.079 -25.308 14.577 1.00   0.00 0 . 1
ATOM   3952 C C   . ASN . . 258 ? -22.657 -24.937 14.969 1.00   0.00 0 . 1
ATOM   3953 O O   . ASN . . 258 ? -21.864 -25.835 15.273 1.00   0.00 0 . 1
ATOM   3954 C CB  . ASN . . 258 ? -24.063 -25.839 13.139 1.00   0.00 0 . 1
ATOM   3955 C CG  . ASN . . 258 ? -25.396 -26.410 12.710 1.00   0.00 0 . 1
ATOM   3956 N ND2 . ASN . . 258 ? -25.606 -26.496 11.402 1.00   0.00 0 . 1
ATOM   3957 O OD1 . ASN . . 258 ? -26.226 -26.779 13.541 1.00   0.00 0 . 1
ATOM   3958 H H   . ASN . . 258 ? -25.229 -23.647 13.889 1.00   0.00 0 . 1
ATOM   3959 H HA  . ASN . . 258 ? -24.409 -26.116 15.230 1.00   0.00 0 . 1
ATOM   3960 H HB2 . ASN . . 258 ? -23.778 -25.036 12.460 1.00   0.00 0 . 1
ATOM   3961 H HB3 . ASN . . 258 ? -23.294 -26.604 13.044 1.00   0.00 0 . 1
ATOM   3962 H HD21 . ASN . . 258 ? -24.894 -26.189 10.755 1.00   0.00 0 . 1
ATOM   3963 H HD22 . ASN . . 258 ? -26.477 -26.870 11.053 1.00   0.00 0 . 1
ATOM   3964 N N   . LEU . . 259 ? -22.306 -23.648 14.968 1.00   0.00 0 . 1
ATOM   3965 C CA  . LEU . . 259 ? -20.914 -23.239 15.095 1.00   0.00 0 . 1
ATOM   3966 C C   . LEU . . 259 ? -20.620 -22.292 16.250 1.00   0.00 0 . 1
ATOM   3967 O O   . LEU . . 259 ? -19.466 -22.237 16.689 1.00   0.00 0 . 1
ATOM   3968 C CB  . LEU . . 259 ? -20.433 -22.583 13.790 1.00   0.00 0 . 1
ATOM   3969 C CG  . LEU . . 259 ? -20.217 -23.526 12.605 1.00   0.00 0 . 1
ATOM   3970 C CD1 . LEU . . 259 ? -19.956 -22.735 11.334 1.00   0.00 0 . 1
ATOM   3971 C CD2 . LEU . . 259 ? -19.061 -24.471 12.892 1.00   0.00 0 . 1
ATOM   3972 H H   . LEU . . 259 ? -23.014 -22.933 14.878 1.00   0.00 0 . 1
ATOM   3973 H HA  . LEU . . 259 ? -20.320 -24.141 15.248 1.00   0.00 0 . 1
ATOM   3974 H HB2 . LEU . . 259 ? -21.134 -21.799 13.502 1.00   0.00 0 . 1
ATOM   3975 H HB3 . LEU . . 259 ? -19.513 -22.031 13.983 1.00   0.00 0 . 1
ATOM   3976 H HG  . LEU . . 259 ? -21.121 -24.119 12.465 1.00   0.00 0 . 1
ATOM   3977 H HD11 . LEU . . 259 ? -19.805 -23.422 10.502 1.00   0.00 0 . 1
ATOM   3978 H HD12 . LEU . . 259 ? -20.811 -22.092 11.123 1.00   0.00 0 . 1
ATOM   3979 H HD13 . LEU . . 259 ? -19.066 -22.120 11.464 1.00   0.00 0 . 1
ATOM   3980 H HD21 . LEU . . 259 ? -18.917 -25.137 12.042 1.00   0.00 0 . 1
ATOM   3981 H HD22 . LEU . . 259 ? -18.153 -23.893 13.060 1.00   0.00 0 . 1
ATOM   3982 H HD23 . LEU . . 259 ? -19.285 -25.060 13.781 1.00   0.00 0 . 1
ATOM   3983 N N   . VAL . . 260 ? -21.605 -21.556 16.751 1.00   0.00 0 . 1
ATOM   3984 C CA  . VAL . . 260 ? -21.360 -20.593 17.824 1.00   0.00 0 . 1
ATOM   3985 C C   . VAL . . 260 ? -22.097 -21.037 19.081 1.00   0.00 0 . 1
ATOM   3986 O O   . VAL . . 260 ? -23.287 -20.729 19.237 1.00   0.00 0 . 1
ATOM   3987 C CB  . VAL . . 260 ? -21.791 -19.178 17.408 1.00   0.00 0 . 1
ATOM   3988 C CG1 . VAL . . 260 ? -21.413 -18.173 18.481 1.00   0.00 0 . 1
ATOM   3989 C CG2 . VAL . . 260 ? -21.172 -18.800 16.072 1.00   0.00 0 . 1
ATOM   3990 H H   . VAL . . 260 ? -22.543 -21.655 16.391 1.00   0.00 0 . 1
ATOM   3991 H HA  . VAL . . 260 ? -20.291 -20.580 18.037 1.00   0.00 0 . 1
ATOM   3992 H HB  . VAL . . 260 ? -22.876 -19.169 17.298 1.00   0.00 0 . 1
ATOM   3993 H HG11 . VAL . . 260 ? -21.725 -17.176 18.172 1.00   0.00 0 . 1
ATOM   3994 H HG12 . VAL . . 260 ? -21.909 -18.435 19.416 1.00   0.00 0 . 1
ATOM   3995 H HG13 . VAL . . 260 ? -20.333 -18.187 18.627 1.00   0.00 0 . 1
ATOM   3996 H HG21 . VAL . . 260 ? -21.490 -17.795 15.795 1.00   0.00 0 . 1
ATOM   3997 H HG22 . VAL . . 260 ? -20.086 -18.829 16.154 1.00   0.00 0 . 1
ATOM   3998 H HG23 . VAL . . 260 ? -21.497 -19.507 15.308 1.00   0.00 0 . 1
ATOM   3999 N N   . PRO . . 261 ? -21.444 -21.749 20.005 1.00   0.00 0 . 1
ATOM   4000 C CA  . PRO . . 261 ? -22.156 -22.179 21.218 1.00   0.00 0 . 1
ATOM   4001 C C   . PRO . . 261 ? -22.477 -21.032 22.160 1.00   0.00 0 . 1
ATOM   4002 O O   . PRO . . 261 ? -23.454 -21.124 22.914 1.00   0.00 0 . 1
ATOM   4003 C CB  . PRO . . 261 ? -21.185 -23.181 21.857 1.00   0.00 0 . 1
ATOM   4004 C CG  . PRO . . 261 ? -19.840 -22.737 21.387 1.00   0.00 0 . 1
ATOM   4005 C CD  . PRO . . 261 ? -20.042 -22.202 19.992 1.00   0.00 0 . 1
ATOM   4006 H HA  . PRO . . 261 ? -23.076 -22.691 20.940 1.00   0.00 0 . 1
ATOM   4007 H HB2 . PRO . . 261 ? -21.236 -23.091 22.943 1.00   0.00 0 . 1
ATOM   4008 H HB3 . PRO . . 261 ? -21.391 -24.179 21.471 1.00   0.00 0 . 1
ATOM   4009 H HG2 . PRO . . 261 ? -19.476 -21.937 22.033 1.00   0.00 0 . 1
ATOM   4010 H HG3 . PRO . . 261 ? -19.167 -23.594 21.352 1.00   0.00 0 . 1
ATOM   4011 H HD2 . PRO . . 261 ? -19.389 -21.344 19.837 1.00   0.00 0 . 1
ATOM   4012 H HD3 . PRO . . 261 ? -19.933 -23.017 19.275 1.00   0.00 0 . 1
ATOM   4013 N N   . TYR . . 262 ? -21.685 -19.966 22.143 1.00   0.00 0 . 1
ATOM   4014 C CA  . TYR . . 262 ? -21.901 -18.781 22.957 1.00   0.00 0 . 1
ATOM   4015 C C   . TYR . . 262 ? -21.651 -17.544 22.109 1.00   0.00 0 . 1
ATOM   4016 O O   . TYR . . 262 ? -20.776 -17.553 21.236 1.00   0.00 0 . 1
ATOM   4017 C CB  . TYR . . 262 ? -20.993 -18.772 24.195 1.00   0.00 0 . 1
ATOM   4018 C CG  . TYR . . 262 ? -21.343 -19.860 25.184 1.00   0.00 0 . 1
ATOM   4019 C CD1 . TYR . . 262 ? -22.452 -19.736 26.010 1.00   0.00 0 . 1
ATOM   4020 C CD2 . TYR . . 262 ? -20.576 -21.013 25.283 1.00   0.00 0 . 1
ATOM   4021 C CE1 . TYR . . 262 ? -22.786 -20.725 26.914 1.00   0.00 0 . 1
ATOM   4022 C CE2 . TYR . . 262 ? -20.902 -22.010 26.187 1.00   0.00 0 . 1
ATOM   4023 C CZ  . TYR . . 262 ? -22.008 -21.859 26.999 1.00   0.00 0 . 1
ATOM   4024 O OH  . TYR . . 262 ? -22.342 -22.842 27.900 1.00   0.00 0 . 1
ATOM   4025 H H   . TYR . . 262 ? -20.876 -19.947 21.538 1.00   0.00 0 . 1
ATOM   4026 H HA  . TYR . . 262 ? -22.940 -18.772 23.288 1.00   0.00 0 . 1
ATOM   4027 H HB2 . TYR . . 262 ? -19.954 -18.888 23.884 1.00   0.00 0 . 1
ATOM   4028 H HB3 . TYR . . 262 ? -21.059 -17.801 24.686 1.00   0.00 0 . 1
ATOM   4029 H HD1 . TYR . . 262 ? -23.071 -18.853 25.954 1.00   0.00 0 . 1
ATOM   4030 H HD2 . TYR . . 262 ? -19.710 -21.141 24.650 1.00   0.00 0 . 1
ATOM   4031 H HE1 . TYR . . 262 ? -23.652 -20.607 27.548 1.00   0.00 0 . 1
ATOM   4032 H HE2 . TYR . . 262 ? -20.293 -22.899 26.252 1.00   0.00 0 . 1
ATOM   4033 H HH  . TYR . . 262 ? -23.131 -22.582 28.382 1.00   0.00 0 . 1
ATOM   4034 N N   . PRO . . 263 ? -22.395 -16.461 22.352 1.00   0.00 0 . 1
ATOM   4035 C CA  . PRO . . 263 ? -22.443 -15.365 21.366 1.00   0.00 0 . 1
ATOM   4036 C C   . PRO . . 263 ? -21.114 -14.663 21.121 1.00   0.00 0 . 1
ATOM   4037 O O   . PRO . . 263 ? -20.887 -14.176 20.006 1.00   0.00 0 . 1
ATOM   4038 C CB  . PRO . . 263 ? -23.481 -14.404 21.968 1.00   0.00 0 . 1
ATOM   4039 C CG  . PRO . . 263 ? -24.282 -15.246 22.922 1.00   0.00 0 . 1
ATOM   4040 C CD  . PRO . . 263 ? -23.312 -16.238 23.480 1.00   0.00 0 . 1
ATOM   4041 H HA  . PRO . . 263 ? -22.822 -15.752 20.420 1.00   0.00 0 . 1
ATOM   4042 H HB2 . PRO . . 263 ? -22.968 -13.619 22.523 1.00   0.00 0 . 1
ATOM   4043 H HB3 . PRO . . 263 ? -24.133 -14.035 21.177 1.00   0.00 0 . 1
ATOM   4044 H HG2 . PRO . . 263 ? -24.661 -14.618 23.729 1.00   0.00 0 . 1
ATOM   4045 H HG3 . PRO . . 263 ? -25.062 -15.774 22.373 1.00   0.00 0 . 1
ATOM   4046 H HD2 . PRO . . 263 ? -22.764 -15.779 24.303 1.00   0.00 0 . 1
ATOM   4047 H HD3 . PRO . . 263 ? -23.836 -17.166 23.706 1.00   0.00 0 . 1
ATOM   4048 N N   . ARG . . 264 ? -20.233 -14.578 22.121 1.00   0.00 0 . 1
ATOM   4049 C CA  . ARG . . 264 ? -18.994 -13.827 21.941 1.00   0.00 0 . 1
ATOM   4050 C C   . ARG . . 264 ? -17.949 -14.627 21.172 1.00   0.00 0 . 1
ATOM   4051 O O   . ARG . . 264 ? -17.186 -14.057 20.386 1.00   0.00 0 . 1
ATOM   4052 C CB  . ARG . . 264 ? -18.432 -13.391 23.296 1.00   0.00 0 . 1
ATOM   4053 C CG  . ARG . . 264 ? -19.017 -12.088 23.823 1.00   0.00 0 . 1
ATOM   4054 C CD  . ARG . . 264 ? -18.562 -11.805 25.247 1.00   0.00 0 . 1
ATOM   4055 N NE  . ARG . . 264 ? -17.126 -11.571 25.353 1.00   0.00 0 . 1
ATOM   4056 C CZ  . ARG . . 264 ? -16.549 -10.385 25.217 1.00   0.00 0 . 1
ATOM   4057 N NH1 . ARG . . 264 ? -17.251 -9.305 24.917 1.00   0.00 1 . 1
ATOM   4058 N NH2 . ARG . . 264 ? -15.234 -10.279 25.388 1.00   0.00 0 . 1
ATOM   4059 H H   . ARG . . 264 ? -20.424 -15.033 23.002 1.00   0.00 0 . 1
ATOM   4060 H HA  . ARG . . 264 ? -19.223 -12.929 21.366 1.00   0.00 0 . 1
ATOM   4061 H HB2 . ARG . . 264 ? -18.598 -14.183 24.028 1.00   0.00 0 . 1
ATOM   4062 H HB3 . ARG . . 264 ? -17.349 -13.299 23.226 1.00   0.00 0 . 1
ATOM   4063 H HG2 . ARG . . 264 ? -18.712 -11.266 23.174 1.00   0.00 0 . 1
ATOM   4064 H HG3 . ARG . . 264 ? -20.105 -12.141 23.793 1.00   0.00 0 . 1
ATOM   4065 H HD2 . ARG . . 264 ? -19.100 -10.939 25.633 1.00   0.00 0 . 1
ATOM   4066 H HD3 . ARG . . 264 ? -18.842 -12.641 25.889 1.00   0.00 0 . 1
ATOM   4067 H HE  . ARG . . 264 ? -16.563 -12.388 25.544 1.00   0.00 0 . 1
ATOM   4068 H HH11 . ARG . . 264 ? -18.250 -9.373 24.787 1.00   0.00 0 . 1
ATOM   4069 H HH12 . ARG . . 264 ? -16.787 -8.413 24.819 1.00   0.00 0 . 1
ATOM   4070 H HH21 . ARG . . 264 ? -14.688 -11.097 25.620 1.00   0.00 0 . 1
ATOM   4071 H HH22 . ARG . . 264 ? -14.782 -9.382 25.287 1.00   0.00 0 . 1
ATOM   4072 N N   . ILE . . 265 ? -17.896 -15.939 21.387 1.00   0.00 0 . 1
ATOM   4073 C CA  . ILE . . 265 ? -16.909 -16.784 20.724 1.00   0.00 0 . 1
ATOM   4074 C C   . ILE . . 265 ? -17.455 -17.242 19.377 1.00   0.00 0 . 1
ATOM   4075 O O   . ILE . . 265 ? -17.594 -18.445 19.125 1.00   0.00 0 . 1
ATOM   4076 C CB  . ILE . . 265 ? -16.524 -17.983 21.610 1.00   0.00 0 . 1
ATOM   4077 C CG1 . ILE . . 265 ? -17.776 -18.722 22.081 1.00   0.00 0 . 1
ATOM   4078 C CG2 . ILE . . 265 ? -15.697 -17.519 22.799 1.00   0.00 0 . 1
ATOM   4079 C CD1 . ILE . . 265 ? -17.494 -19.808 23.096 1.00   0.00 0 . 1
ATOM   4080 H H   . ILE . . 265 ? -18.548 -16.375 22.022 1.00   0.00 0 . 1
ATOM   4081 H HA  . ILE . . 265 ? -16.013 -16.189 20.545 1.00   0.00 0 . 1
ATOM   4082 H HB  . ILE . . 265 ? -15.920 -18.671 21.017 1.00   0.00 0 . 1
ATOM   4083 H HG12 . ILE . . 265 ? -18.481 -18.006 22.505 1.00   0.00 0 . 1
ATOM   4084 H HG13 . ILE . . 265 ? -18.286 -19.155 21.221 1.00   0.00 0 . 1
ATOM   4085 H HG21 . ILE . . 265 ? -15.433 -18.378 23.416 1.00   0.00 0 . 1
ATOM   4086 H HG22 . ILE . . 265 ? -14.788 -17.034 22.443 1.00   0.00 0 . 1
ATOM   4087 H HG23 . ILE . . 265 ? -16.276 -16.811 23.391 1.00   0.00 0 . 1
ATOM   4088 H HD11 . ILE . . 265 ? -18.429 -20.288 23.384 1.00   0.00 0 . 1
ATOM   4089 H HD12 . ILE . . 265 ? -16.826 -20.549 22.659 1.00   0.00 0 . 1
ATOM   4090 H HD13 . ILE . . 265 ? -17.025 -19.370 23.977 1.00   0.00 0 . 1
ATOM   4091 N N   . HID . . 266 ? -17.764 -16.284 18.505 1.00   0.00 0 . 1
ATOM   4092 C CA  . HID . . 266 ? -18.355 -16.557 17.195 1.00   0.00 0 . 1
ATOM   4093 C C   . HID . . 266 ? -17.334 -16.449 16.073 1.00   0.00 0 . 1
ATOM   4094 O O   . HID . . 266 ? -17.616 -15.875 15.016 1.00   0.00 0 . 1
ATOM   4095 C CB  . HID . . 266 ? -19.535 -15.622 16.939 1.00   0.00 0 . 1
ATOM   4096 C CG  . HID . . 266 ? -19.182 -14.167 16.976 1.00   0.00 0 . 1
ATOM   4097 C CD2 . HID . . 266 ? -18.495 -13.391 16.102 1.00   0.00 0 . 1
ATOM   4098 N ND1 . HID . . 266 ? -19.559 -13.336 18.008 1.00   0.00 0 . 1
ATOM   4099 C CE1 . HID . . 266 ? -19.118 -12.114 17.773 1.00   0.00 0 . 1
ATOM   4100 N NE2 . HID . . 266 ? -18.470 -12.120 16.621 1.00   0.00 0 . 1
ATOM   4101 H H   . HID . . 266 ? -17.592 -15.316 18.736 1.00   0.00 0 . 1
ATOM   4102 H HA  . HID . . 266 ? -18.734 -17.579 17.206 1.00   0.00 0 . 1
ATOM   4103 H HB2 . HID . . 266 ? -19.982 -15.861 15.974 1.00   0.00 0 . 1
ATOM   4104 H HB3 . HID . . 266 ? -20.320 -15.822 17.668 1.00   0.00 0 . 1
ATOM   4105 H HD1 . HID . . 266 ? -20.091 -13.703 18.784 1.00   0.00 0 . 1
ATOM   4106 H HD2 . HID . . 266 ? -18.093 -13.823 15.197 1.00   0.00 0 . 1
ATOM   4107 H HE1 . HID . . 266 ? -19.316 -11.322 18.480 1.00   0.00 0 . 1
ATOM   4108 N N   . PHE . . 267 ? -16.138 -17.002 16.268 1.00   0.00 0 . 1
ATOM   4109 C CA  . PHE . . 267 ? -15.068 -16.951 15.274 1.00   0.00 0 . 1
ATOM   4110 C C   . PHE . . 267 ? -14.683 -18.377 14.905 1.00   0.00 0 . 1
ATOM   4111 O O   . PHE . . 267 ? -13.789 -18.971 15.528 1.00   0.00 0 . 1
ATOM   4112 C CB  . PHE . . 267 ? -13.869 -16.167 15.801 1.00   0.00 0 . 1
ATOM   4113 C CG  . PHE . . 267 ? -14.224 -14.795 16.287 1.00   0.00 0 . 1
ATOM   4114 C CD1 . PHE . . 267 ? -14.372 -13.748 15.393 1.00   0.00 0 . 1
ATOM   4115 C CD2 . PHE . . 267 ? -14.429 -14.556 17.636 1.00   0.00 0 . 1
ATOM   4116 C CE1 . PHE . . 267 ? -14.711 -12.482 15.839 1.00   0.00 0 . 1
ATOM   4117 C CE2 . PHE . . 267 ? -14.768 -13.294 18.090 1.00   0.00 0 . 1
ATOM   4118 C CZ  . PHE . . 267 ? -14.910 -12.255 17.192 1.00   0.00 0 . 1
ATOM   4119 H H   . PHE . . 267 ? -15.940 -17.483 17.133 1.00   0.00 0 . 1
ATOM   4120 H HA  . PHE . . 267 ? -15.445 -16.451 14.382 1.00   0.00 0 . 1
ATOM   4121 H HB2 . PHE . . 267 ? -13.398 -16.726 16.609 1.00   0.00 0 . 1
ATOM   4122 H HB3 . PHE . . 267 ? -13.114 -16.090 15.019 1.00   0.00 0 . 1
ATOM   4123 H HD1 . PHE . . 267 ? -14.223 -13.915 14.337 1.00   0.00 0 . 1
ATOM   4124 H HD2 . PHE . . 267 ? -14.324 -15.361 18.349 1.00   0.00 0 . 1
ATOM   4125 H HE1 . PHE . . 267 ? -14.821 -11.672 15.133 1.00   0.00 0 . 1
ATOM   4126 H HE2 . PHE . . 267 ? -14.922 -13.123 19.145 1.00   0.00 0 . 1
ATOM   4127 H HZ  . PHE . . 267 ? -15.174 -11.268 17.541 1.00   0.00 0 . 1
ATOM   4128 N N   . PRO . . 268 ? -15.336 -18.966 13.910 1.00   0.00 0 . 1
ATOM   4129 C CA  . PRO . . 268 ? -14.982 -20.326 13.497 1.00   0.00 0 . 1
ATOM   4130 C C   . PRO . . 268 ? -13.704 -20.344 12.675 1.00   0.00 0 . 1
ATOM   4131 O O   . PRO . . 268 ? -13.359 -19.381 11.985 1.00   0.00 0 . 1
ATOM   4132 C CB  . PRO . . 268 ? -16.185 -20.767 12.649 1.00   0.00 0 . 1
ATOM   4133 C CG  . PRO . . 268 ? -17.250 -19.710 12.863 1.00   0.00 0 . 1
ATOM   4134 C CD  . PRO . . 268 ? -16.505 -18.456 13.180 1.00   0.00 0 . 1
ATOM   4135 H HA  . PRO . . 268 ? -14.879 -20.971 14.369 1.00   0.00 0 . 1
ATOM   4136 H HB2 . PRO . . 268 ? -15.899 -20.786 11.597 1.00   0.00 0 . 1
ATOM   4137 H HB3 . PRO . . 268 ? -16.550 -21.728 13.012 1.00   0.00 0 . 1
ATOM   4138 H HG2 . PRO . . 268 ? -17.813 -19.573 11.940 1.00   0.00 0 . 1
ATOM   4139 H HG3 . PRO . . 268 ? -17.870 -19.988 13.715 1.00   0.00 0 . 1
ATOM   4140 H HD2 . PRO . . 268 ? -16.174 -17.991 12.252 1.00   0.00 0 . 1
ATOM   4141 H HD3 . PRO . . 268 ? -17.107 -17.842 13.851 1.00   0.00 0 . 1
ATOM   4142 N N   . LEU . . 269 ? -12.999 -21.465 12.763 1.00   0.00 0 . 1
ATOM   4143 C CA  . LEU . . 269 ? -11.779 -21.689 12.002 1.00   0.00 0 . 1
ATOM   4144 C C   . LEU . . 269 ? -12.118 -22.463 10.736 1.00   0.00 0 . 1
ATOM   4145 O O   . LEU . . 269 ? -12.810 -23.485 10.797 1.00   0.00 0 . 1
ATOM   4146 C CB  . LEU . . 269 ? -10.752 -22.453 12.838 1.00   0.00 0 . 1
ATOM   4147 C CG  . LEU . . 269 ? -9.468 -22.891 12.134 1.00   0.00 0 . 1
ATOM   4148 C CD1 . LEU . . 269 ? -8.683 -21.687 11.639 1.00   0.00 0 . 1
ATOM   4149 C CD2 . LEU . . 269 ? -8.622 -23.740 13.070 1.00   0.00 0 . 1
ATOM   4150 H H   . LEU . . 269 ? -13.303 -22.206 13.378 1.00   0.00 0 . 1
ATOM   4151 H HA  . LEU . . 269 ? -11.356 -20.724 11.722 1.00   0.00 0 . 1
ATOM   4152 H HB2 . LEU . . 269 ? -10.495 -21.862 13.718 1.00   0.00 0 . 1
ATOM   4153 H HB3 . LEU . . 269 ? -11.231 -23.324 13.285 1.00   0.00 0 . 1
ATOM   4154 H HG  . LEU . . 269 ? -9.741 -23.500 11.273 1.00   0.00 0 . 1
ATOM   4155 H HD11 . LEU . . 269 ? -7.774 -22.025 11.141 1.00   0.00 0 . 1
ATOM   4156 H HD12 . LEU . . 269 ? -9.293 -21.120 10.934 1.00   0.00 0 . 1
ATOM   4157 H HD13 . LEU . . 269 ? -8.419 -21.052 12.484 1.00   0.00 0 . 1
ATOM   4158 H HD21 . LEU . . 269 ? -7.710 -24.046 12.559 1.00   0.00 0 . 1
ATOM   4159 H HD22 . LEU . . 269 ? -8.364 -23.158 13.955 1.00   0.00 0 . 1
ATOM   4160 H HD23 . LEU . . 269 ? -9.186 -24.624 13.369 1.00   0.00 0 . 1
ATOM   4161 N N   . ALA . . 270 ? -11.637 -21.975  9.596 1.00   0.00 0 . 1
ATOM   4162 C CA  . ALA . . 270 ? -11.907 -22.586  8.301 1.00   0.00 0 . 1
ATOM   4163 C C   . ALA . . 270 ? -10.657 -23.291  7.793 1.00   0.00 0 . 1
ATOM   4164 O O   . ALA . . 270 ? -9.564 -22.715  7.802 1.00   0.00 0 . 1
ATOM   4165 C CB  . ALA . . 270 ? -12.375 -21.539  7.288 1.00   0.00 0 . 1
ATOM   4166 H H   . ALA . . 270 ? -11.058 -21.148  9.605 1.00   0.00 0 . 1
ATOM   4167 H HA  . ALA . . 270 ? -12.698 -23.326  8.424 1.00   0.00 0 . 1
ATOM   4168 H HB1 . ALA . . 270 ? -12.569 -22.021  6.330 1.00   0.00 0 . 1
ATOM   4169 H HB2 . ALA . . 270 ? -13.289 -21.066  7.648 1.00   0.00 0 . 1
ATOM   4170 H HB3 . ALA . . 270 ? -11.601 -20.783  7.162 1.00   0.00 0 . 1
ATOM   4171 N N   . THR . . 271 ? -10.827 -24.538  7.360 1.00   0.00 0 . 1
ATOM   4172 C CA  . THR . . 271 ? -9.760 -25.346  6.788 1.00   0.00 0 . 1
ATOM   4173 C C   . THR . . 271 ? -10.254 -25.919  5.467 1.00   0.00 0 . 1
ATOM   4174 O O   . THR . . 271 ? -11.427 -26.280  5.341 1.00   0.00 0 . 1
ATOM   4175 C CB  . THR . . 271 ? -9.338 -26.476  7.739 1.00   0.00 0 . 1
ATOM   4176 C CG2 . THR . . 271 ? -8.059 -27.140  7.252 1.00   0.00 0 . 1
ATOM   4177 O OG1 . THR . . 271 ? -9.123 -25.947  9.055 1.00   0.00 0 . 1
ATOM   4178 H H   . THR . . 271 ? -11.737 -24.974  7.419 1.00   0.00 0 . 1
ATOM   4179 H HA  . THR . . 271 ? -8.899 -24.707  6.595 1.00   0.00 0 . 1
ATOM   4180 H HB  . THR . . 271 ? -10.132 -27.222  7.780 1.00   0.00 0 . 1
ATOM   4181 H HG1 . THR . . 271 ? -8.859 -26.657  9.646 1.00   0.00 0 . 1
ATOM   4182 H HG21 . THR . . 271 ? -7.778 -27.937  7.941 1.00   0.00 0 . 1
ATOM   4183 H HG22 . THR . . 271 ? -8.221 -27.558  6.260 1.00   0.00 0 . 1
ATOM   4184 H HG23 . THR . . 271 ? -7.259 -26.401  7.208 1.00   0.00 0 . 1
ATOM   4185 N N   . TYR . . 272 ? -9.359 -26.004  4.486 1.00   0.00 0 . 1
ATOM   4186 C CA  . TYR . . 272 ? -9.747 -26.361  3.130 1.00   0.00 0 . 1
ATOM   4187 C C   . TYR . . 272 ? -8.707 -27.294  2.528 1.00   0.00 0 . 1
ATOM   4188 O O   . TYR . . 272 ? -7.512 -27.179  2.813 1.00   0.00 0 . 1
ATOM   4189 C CB  . TYR . . 272 ? -9.907 -25.103  2.264 1.00   0.00 0 . 1
ATOM   4190 C CG  . TYR . . 272 ? -10.453 -25.362  0.883 1.00   0.00 0 . 1
ATOM   4191 C CD1 . TYR . . 272 ? -11.819 -25.358  0.643 1.00   0.00 0 . 1
ATOM   4192 C CD2 . TYR . . 272 ? -9.600 -25.607 -0.185 1.00   0.00 0 . 1
ATOM   4193 C CE1 . TYR . . 272 ? -12.320 -25.595 -0.621 1.00   0.00 0 . 1
ATOM   4194 C CE2 . TYR . . 272 ? -10.092 -25.846 -1.452 1.00   0.00 0 . 1
ATOM   4195 C CZ  . TYR . . 272 ? -11.451 -25.838 -1.665 1.00   0.00 0 . 1
ATOM   4196 O OH  . TYR . . 272 ? -11.942 -26.075 -2.928 1.00   0.00 0 . 1
ATOM   4197 H H   . TYR . . 272 ? -8.384 -25.819  4.674 1.00   0.00 0 . 1
ATOM   4198 H HA  . TYR . . 272 ? -10.703 -26.883  3.167 1.00   0.00 0 . 1
ATOM   4199 H HB2 . TYR . . 272 ? -10.551 -24.390  2.779 1.00   0.00 0 . 1
ATOM   4200 H HB3 . TYR . . 272 ? -8.945 -24.596  2.183 1.00   0.00 0 . 1
ATOM   4201 H HD1 . TYR . . 272 ? -12.508 -25.167  1.453 1.00   0.00 0 . 1
ATOM   4202 H HD2 . TYR . . 272 ? -8.532 -25.613 -0.032 1.00   0.00 0 . 1
ATOM   4203 H HE1 . TYR . . 272 ? -13.388 -25.591 -0.788 1.00   0.00 0 . 1
ATOM   4204 H HE2 . TYR . . 272 ? -9.411 -26.036 -2.268 1.00   0.00 0 . 1
ATOM   4205 H HH  . TYR . . 272 ? -12.902 -26.037 -2.912 1.00   0.00 0 . 1
ATOM   4206 N N   . ALA . . 273 ? -9.172 -28.223  1.688 1.00   0.00 0 . 1
ATOM   4207 C CA  . ALA . . 273 ? -8.276 -29.171  1.038 1.00   0.00 0 . 1
ATOM   4208 C C   . ALA . . 273 ? -9.008 -29.844 -0.115 1.00   0.00 0 . 1
ATOM   4209 O O   . ALA . . 273 ? -10.236 -29.992 -0.066 1.00   0.00 0 . 1
ATOM   4210 C CB  . ALA . . 273 ? -7.764 -30.219  2.036 1.00   0.00 0 . 1
ATOM   4211 H H   . ALA . . 273 ? -10.161 -28.277  1.492 1.00   0.00 0 . 1
ATOM   4212 H HA  . ALA . . 273 ? -7.423 -28.625  0.637 1.00   0.00 0 . 1
ATOM   4213 H HB1 . ALA . . 273 ? -7.097 -30.914  1.524 1.00   0.00 0 . 1
ATOM   4214 H HB2 . ALA . . 273 ? -7.221 -29.721  2.840 1.00   0.00 0 . 1
ATOM   4215 H HB3 . ALA . . 273 ? -8.608 -30.767  2.455 1.00   0.00 0 . 1
ATOM   4216 N N   . PRO . . 274 ? -8.290 -30.250 -1.173 1.00   0.00 0 . 1
ATOM   4217 C CA  . PRO . . 274 ? -6.858 -29.982 -1.317 1.00   0.00 0 . 1
ATOM   4218 C C   . PRO . . 274 ? -6.573 -28.746 -2.164 1.00   0.00 0 . 1
ATOM   4219 O O   . PRO . . 274 ? -7.401 -28.359 -2.990 1.00   0.00 0 . 1
ATOM   4220 C CB  . PRO . . 274 ? -6.350 -31.239 -2.016 1.00   0.00 0 . 1
ATOM   4221 C CG  . PRO . . 274 ? -7.491 -31.617 -2.903 1.00   0.00 0 . 1
ATOM   4222 C CD  . PRO . . 274 ? -8.756 -31.242 -2.158 1.00   0.00 0 . 1
ATOM   4223 H HA  . PRO . . 274 ? -6.393 -29.882 -0.336 1.00   0.00 0 . 1
ATOM   4224 H HB2 . PRO . . 274 ? -5.486 -30.985 -2.630 1.00   0.00 0 . 1
ATOM   4225 H HB3 . PRO . . 274 ? -6.195 -32.024 -1.275 1.00   0.00 0 . 1
ATOM   4226 H HG2 . PRO . . 274 ? -7.433 -31.046 -3.830 1.00   0.00 0 . 1
ATOM   4227 H HG3 . PRO . . 274 ? -7.476 -32.693 -3.074 1.00   0.00 0 . 1
ATOM   4228 H HD2 . PRO . . 274 ? -9.452 -30.764 -2.848 1.00   0.00 0 . 1
ATOM   4229 H HD3 . PRO . . 274 ? -9.138 -32.117 -1.634 1.00   0.00 0 . 1
ATOM   4230 N N   . VAL . . 275 ? -5.413 -28.133 -1.956 1.00   0.00 0 . 1
ATOM   4231 C CA  . VAL . . 275 ? -4.954 -27.012 -2.767 1.00   0.00 0 . 1
ATOM   4232 C C   . VAL . . 275 ? -3.796 -27.518 -3.615 1.00   0.00 0 . 1
ATOM   4233 O O   . VAL . . 275 ? -2.732 -27.868 -3.087 1.00   0.00 0 . 1
ATOM   4234 C CB  . VAL . . 275 ? -4.543 -25.811 -1.905 1.00   0.00 0 . 1
ATOM   4235 C CG1 . VAL . . 275 ? -3.975 -24.702 -2.778 1.00   0.00 0 . 1
ATOM   4236 C CG2 . VAL . . 275 ? -5.737 -25.308 -1.113 1.00   0.00 0 . 1
ATOM   4237 H H   . VAL . . 275 ? -4.807 -28.439 -1.208 1.00   0.00 0 . 1
ATOM   4238 H HA  . VAL . . 275 ? -5.763 -26.706 -3.429 1.00   0.00 0 . 1
ATOM   4239 H HB  . VAL . . 275 ? -3.772 -26.132 -1.205 1.00   0.00 0 . 1
ATOM   4240 H HG11 . VAL . . 275 ? -3.688 -23.857 -2.152 1.00   0.00 0 . 1
ATOM   4241 H HG12 . VAL . . 275 ? -3.099 -25.072 -3.312 1.00   0.00 0 . 1
ATOM   4242 H HG13 . VAL . . 275 ? -4.729 -24.383 -3.497 1.00   0.00 0 . 1
ATOM   4243 H HG21 . VAL . . 275 ? -5.436 -24.455 -0.505 1.00   0.00 0 . 1
ATOM   4244 H HG22 . VAL . . 275 ? -6.527 -25.004 -1.800 1.00   0.00 0 . 1
ATOM   4245 H HG23 . VAL . . 275 ? -6.105 -26.104 -0.466 1.00   0.00 0 . 1
ATOM   4246 N N   . ILE . . 276 ? -4.001 -27.573 -4.928 1.00   0.00 0 . 1
ATOM   4247 C CA  . ILE . . 276 ? -3.024 -28.124 -5.860 1.00   0.00 0 . 1
ATOM   4248 C C   . ILE . . 276 ? -2.802 -27.120 -6.981 1.00   0.00 0 . 1
ATOM   4249 O O   . ILE . . 276 ? -3.765 -26.600 -7.554 1.00   0.00 0 . 1
ATOM   4250 C CB  . ILE . . 276 ? -3.484 -29.482 -6.427 1.00   0.00 0 . 1
ATOM   4251 C CG1 . ILE . . 276 ? -3.493 -30.539 -5.320 1.00   0.00 0 . 1
ATOM   4252 C CG2 . ILE . . 276 ? -2.595 -29.910 -7.587 1.00   0.00 0 . 1
ATOM   4253 C CD1 . ILE . . 276 ? -4.105 -31.863 -5.737 1.00   0.00 0 . 1
ATOM   4254 H H   . ILE . . 276 ? -4.864 -27.223 -5.320 1.00   0.00 0 . 1
ATOM   4255 H HA  . ILE . . 276 ? -2.082 -28.269 -5.331 1.00   0.00 0 . 1
ATOM   4256 H HB  . ILE . . 276 ? -4.502 -29.370 -6.800 1.00   0.00 0 . 1
ATOM   4257 H HG12 . ILE . . 276 ? -2.474 -30.706 -4.971 1.00   0.00 0 . 1
ATOM   4258 H HG13 . ILE . . 276 ? -4.027 -30.151 -4.452 1.00   0.00 0 . 1
ATOM   4259 H HG21 . ILE . . 276 ? -2.936 -30.870 -7.972 1.00   0.00 0 . 1
ATOM   4260 H HG22 . ILE . . 276 ? -2.645 -29.162 -8.378 1.00   0.00 0 . 1
ATOM   4261 H HG23 . ILE . . 276 ? -1.565 -30.002 -7.242 1.00   0.00 0 . 1
ATOM   4262 H HD11 . ILE . . 276 ? -4.074 -32.558 -4.898 1.00   0.00 0 . 1
ATOM   4263 H HD12 . ILE . . 276 ? -5.140 -31.705 -6.039 1.00   0.00 0 . 1
ATOM   4264 H HD13 . ILE . . 276 ? -3.542 -32.277 -6.573 1.00   0.00 0 . 1
ATOM   4265 N N   . SER . . 277 ? -1.537 -26.852 -7.289 1.00   0.00 0 . 1
ATOM   4266 C CA  . SER . . 277 ? -1.210 -25.896 -8.337 1.00   0.00 0 . 1
ATOM   4267 C C   . SER . . 277 ? -1.762 -26.357 -9.680 1.00   0.00 0 . 1
ATOM   4268 O O   . SER . . 277 ? -1.789 -27.552 -9.984 1.00   0.00 0 . 1
ATOM   4269 C CB  . SER . . 277 ?  0.305 -25.712 -8.431 1.00   0.00 0 . 1
ATOM   4270 O OG  . SER . . 277 ?  0.653 -24.961 -9.582 1.00   0.00 0 . 1
ATOM   4271 H H   . SER . . 277 ? -0.787 -27.313 -6.794 1.00   0.00 0 . 1
ATOM   4272 H HA  . SER . . 277 ? -1.662 -24.936 -8.086 1.00   0.00 0 . 1
ATOM   4273 H HB2 . SER . . 277 ?  0.664 -25.197 -7.540 1.00   0.00 0 . 1
ATOM   4274 H HB3 . SER . . 277 ?  0.788 -26.688 -8.476 1.00   0.00 0 . 1
ATOM   4275 H HG  . SER . . 277 ?  0.937 -24.083 -9.318 1.00   0.00 0 . 1
ATOM   4276 N N   . ALA . . 278 ? -2.202 -25.389 -10.489 1.00   0.00 0 . 1
ATOM   4277 C CA  . ALA . . 278 ? -2.701 -25.686 -11.826 1.00   0.00 0 . 1
ATOM   4278 C C   . ALA . . 278 ? -1.616 -26.224 -12.749 1.00   0.00 0 . 1
ATOM   4279 O O   . ALA . . 278 ? -1.941 -26.714 -13.836 1.00   0.00 0 . 1
ATOM   4280 C CB  . ALA . . 278 ? -3.335 -24.437 -12.442 1.00   0.00 0 . 1
ATOM   4281 H H   . ALA . . 278 ? -2.193 -24.428 -10.178 1.00   0.00 0 . 1
ATOM   4282 H HA  . ALA . . 278 ? -3.475 -26.448 -11.736 1.00   0.00 0 . 1
ATOM   4283 H HB1 . ALA . . 278 ? -3.703 -24.671 -13.440 1.00   0.00 0 . 1
ATOM   4284 H HB2 . ALA . . 278 ? -4.164 -24.104 -11.818 1.00   0.00 0 . 1
ATOM   4285 H HB3 . ALA . . 278 ? -2.589 -23.645 -12.508 1.00   0.00 0 . 1
ATOM   4286 N N   . GLU . . 279 ? -0.348 -26.139 -12.350 1.00   0.00 0 . 1
ATOM   4287 C CA  . GLU . . 279 ?  0.744 -26.746 -13.100 1.00   0.00 0 . 1
ATOM   4288 C C   . GLU . . 279 ?  0.803 -28.256 -12.928 1.00   0.00 0 . 1
ATOM   4289 O O   . GLU . . 279 ?  1.656 -28.902 -13.543 1.00   0.00 0 . 1
ATOM   4290 C CB  . GLU . . 279 ?  2.078 -26.127 -12.677 1.00   0.00 0 . 1
ATOM   4291 C CG  . GLU . . 279 ?  2.063 -24.614 -12.672 1.00   0.00 0 . 1
ATOM   4292 C CD  . GLU . . 279 ?  1.598 -24.044 -13.993 1.00   0.00 0 . 1
ATOM   4293 O OE1 . GLU . . 279 ?  2.364 -24.115 -14.978 1.00   0.00 0 . 1
ATOM   4294 O OE2 . GLU . . 279 ?  0.456 -23.538 -14.052 1.00   0.00 -1 . 1
ATOM   4295 H H   . GLU . . 279 ? -0.118 -25.641 -11.502 1.00   0.00 0 . 1
ATOM   4296 H HA  . GLU . . 279 ?  0.590 -26.531 -14.157 1.00   0.00 0 . 1
ATOM   4297 H HB2 . GLU . . 279 ?  2.346 -26.490 -11.684 1.00   0.00 0 . 1
ATOM   4298 H HB3 . GLU . . 279 ?  2.867 -26.479 -13.342 1.00   0.00 0 . 1
ATOM   4299 H HG2 . GLU . . 279 ?  1.410 -24.260 -11.874 1.00   0.00 0 . 1
ATOM   4300 H HG3 . GLU . . 279 ?  3.063 -24.243 -12.449 1.00   0.00 0 . 1
ATOM   4301 N N   . LYS . . 280 ? -0.072 -28.826 -12.108 1.00   0.00 0 . 1
ATOM   4302 C CA  . LYS . . 280 ? -0.135 -30.264 -11.874 1.00   0.00 0 . 1
ATOM   4303 C C   . LYS . . 280 ? -1.544 -30.743 -12.217 1.00   0.00 0 . 1
ATOM   4304 O O   . LYS . . 280 ? -2.348 -31.048 -11.333 1.00   0.00 0 . 1
ATOM   4305 C CB  . LYS . . 280 ?  0.252 -30.593 -10.422 1.00   0.00 0 . 1
ATOM   4306 C CG  . LYS . . 280 ?  1.450 -29.794 -9.924 1.00   0.00 0 . 1
ATOM   4307 C CD  . LYS . . 280 ?  2.430 -30.653 -9.140 1.00   0.00 0 . 1
ATOM   4308 C CE  . LYS . . 280 ?  1.845 -31.120 -7.818 1.00   0.00 0 . 1
ATOM   4309 N NZ  . LYS . . 280 ?  2.853 -31.866 -7.011 1.00   0.00 1 . 1
ATOM   4310 H H   . LYS . . 280 ? -0.741 -28.258 -11.608 1.00   0.00 0 . 1
ATOM   4311 H HA  . LYS . . 280 ?  0.572 -30.756 -12.543 1.00   0.00 0 . 1
ATOM   4312 H HB2 . LYS . . 280 ? -0.601 -30.410 -9.770 1.00   0.00 0 . 1
ATOM   4313 H HB3 . LYS . . 280 ?  0.467 -31.659 -10.337 1.00   0.00 0 . 1
ATOM   4314 H HG2 . LYS . . 280 ?  1.962 -29.342 -10.774 1.00   0.00 0 . 1
ATOM   4315 H HG3 . LYS . . 280 ?  1.103 -28.974 -9.295 1.00   0.00 0 . 1
ATOM   4316 H HD2 . LYS . . 280 ?  2.712 -31.519 -9.737 1.00   0.00 0 . 1
ATOM   4317 H HD3 . LYS . . 280 ?  3.341 -30.084 -8.952 1.00   0.00 0 . 1
ATOM   4318 H HE2 . LYS . . 280 ?  1.493 -30.257 -7.251 1.00   0.00 0 . 1
ATOM   4319 H HE3 . LYS . . 280 ?  0.985 -31.762 -8.009 1.00   0.00 0 . 1
ATOM   4320 H HZ1 . LYS . . 280 ?  3.642 -31.265 -6.817 1.00   0.00 0 . 1
ATOM   4321 H HZ2 . LYS . . 280 ?  2.436 -32.163 -6.140 1.00   0.00 0 . 1
ATOM   4322 H HZ3 . LYS . . 280 ?  3.166 -32.676 -7.527 1.00   0.00 0 . 1
ATOM   4323 N N   . ALA . . 281 ? -1.841 -30.796 -13.519 1.00   0.00 0 . 1
ATOM   4324 C CA  . ALA . . 281 ? -3.163 -31.197 -13.985 1.00   0.00 0 . 1
ATOM   4325 C C   . ALA . . 281 ? -3.360 -32.706 -13.981 1.00   0.00 0 . 1
ATOM   4326 O O   . ALA . . 281 ? -4.504 -33.169 -13.927 1.00   0.00 0 . 1
ATOM   4327 C CB  . ALA . . 281 ? -3.415 -30.652 -15.393 1.00   0.00 0 . 1
ATOM   4328 H H   . ALA . . 281 ? -1.143 -30.554 -14.207 1.00   0.00 0 . 1
ATOM   4329 H HA  . ALA . . 281 ? -3.904 -30.758 -13.317 1.00   0.00 0 . 1
ATOM   4330 H HB1 . ALA . . 281 ? -4.405 -30.958 -15.731 1.00   0.00 0 . 1
ATOM   4331 H HB2 . ALA . . 281 ? -3.357 -29.563 -15.377 1.00   0.00 0 . 1
ATOM   4332 H HB3 . ALA . . 281 ? -2.661 -31.044 -16.075 1.00   0.00 0 . 1
ATOM   4333 N N   . TYR . . 282 ? -2.278 -33.484 -14.042 1.00   0.00 0 . 1
ATOM   4334 C CA  . TYR . . 282 ? -2.356 -34.937 -13.999 1.00   0.00 0 . 1
ATOM   4335 C C   . TYR . . 282 ? -1.965 -35.493 -12.635 1.00   0.00 0 . 1
ATOM   4336 O O   . TYR . . 282 ? -1.500 -36.633 -12.533 1.00   0.00 0 . 1
ATOM   4337 C CB  . TYR . . 282 ? -1.491 -35.542 -15.104 1.00   0.00 0 . 1
ATOM   4338 C CG  . TYR . . 282 ? -2.024 -35.242 -16.485 1.00   0.00 0 . 1
ATOM   4339 C CD1 . TYR . . 282 ? -1.659 -34.082 -17.156 1.00   0.00 0 . 1
ATOM   4340 C CD2 . TYR . . 282 ? -2.909 -36.112 -17.112 1.00   0.00 0 . 1
ATOM   4341 C CE1 . TYR . . 282 ? -2.150 -33.801 -18.416 1.00   0.00 0 . 1
ATOM   4342 C CE2 . TYR . . 282 ? -3.407 -35.839 -18.371 1.00   0.00 0 . 1
ATOM   4343 C CZ  . TYR . . 282 ? -3.025 -34.684 -19.019 1.00   0.00 0 . 1
ATOM   4344 O OH  . TYR . . 282 ? -3.518 -34.410 -20.273 1.00   0.00 0 . 1
ATOM   4345 H H   . TYR . . 282 ? -1.361 -33.067 -14.120 1.00   0.00 0 . 1
ATOM   4346 H HA  . TYR . . 282 ? -3.390 -35.222 -14.191 1.00   0.00 0 . 1
ATOM   4347 H HB2 . TYR . . 282 ? -0.474 -35.161 -15.018 1.00   0.00 0 . 1
ATOM   4348 H HB3 . TYR . . 282 ? -1.430 -36.622 -14.966 1.00   0.00 0 . 1
ATOM   4349 H HD1 . TYR . . 282 ? -0.979 -33.381 -16.693 1.00   0.00 0 . 1
ATOM   4350 H HD2 . TYR . . 282 ? -3.218 -37.018 -16.615 1.00   0.00 0 . 1
ATOM   4351 H HE1 . TYR . . 282 ? -1.850 -32.896 -18.924 1.00   0.00 0 . 1
ATOM   4352 H HE2 . TYR . . 282 ? -4.091 -36.530 -18.842 1.00   0.00 0 . 1
ATOM   4353 H HH  . TYR . . 282 ? -3.158 -33.576 -20.584 1.00   0.00 0 . 1
ATOM   4354 N N   . HIP . . 283 ? -2.147 -34.700 -11.582 1.00   0.00 0 . 1
ATOM   4355 C CA  . HIP . . 283 ? -1.928 -35.179 -10.226 1.00   0.00 0 . 1
ATOM   4356 C C   . HIP . . 283 ? -2.874 -36.332 -9.915 1.00   0.00 0 . 1
ATOM   4357 O O   . HIP . . 283 ? -4.003 -36.391 -10.409 1.00   0.00 0 . 1
ATOM   4358 C CB  . HIP . . 283 ? -2.154 -34.046 -9.225 1.00   0.00 0 . 1
ATOM   4359 C CG  . HIP . . 283 ? -3.564 -33.544 -9.199 1.00   0.00 0 . 1
ATOM   4360 C CD2 . HIP . . 283 ? -4.638 -33.941 -8.476 1.00   0.00 0 . 1
ATOM   4361 N ND1 . HIP . . 283 ? -4.004 -32.516 -10.005 1.00   0.00 1 . 1
ATOM   4362 C CE1 . HIP . . 283 ? -5.286 -32.296 -9.773 1.00   0.00 0 . 1
ATOM   4363 N NE2 . HIP . . 283 ? -5.695 -33.147 -8.850 1.00   0.00 0 . 1
ATOM   4364 H H   . HIP . . 283 ? -2.443 -33.744 -11.716 1.00   0.00 0 . 1
ATOM   4365 H HA  . HIP . . 283 ? -0.900 -35.530 -10.136 1.00   0.00 0 . 1
ATOM   4366 H HB2 . HIP . . 283 ? -1.871 -34.383 -8.228 1.00   0.00 0 . 1
ATOM   4367 H HB3 . HIP . . 283 ? -1.480 -33.221 -9.456 1.00   0.00 0 . 1
ATOM   4368 H HD1 . HIP . . 283 ? -3.363 -32.065 -10.642 1.00   0.00 0 . 1
ATOM   4369 H HD2 . HIP . . 283 ? -4.542 -34.749 -7.766 1.00   0.00 0 . 1
ATOM   4370 H HE1 . HIP . . 283 ? -5.807 -31.518 -10.312 1.00   0.00 0 . 1
ATOM   4371 H HE2 . HIP . . 283 ? -6.601 -33.278 -8.424 1.00   0.00 0 . 1
ATOM   4372 N N   . GLU . . 284 ? -2.406 -37.256 -9.082 1.00   0.00 0 . 1
ATOM   4373 C CA  . GLU . . 284 ? -3.277 -38.320 -8.608 1.00   0.00 0 . 1
ATOM   4374 C C   . GLU . . 284 ? -4.375 -37.730 -7.732 1.00   0.00 0 . 1
ATOM   4375 O O   . GLU . . 284 ? -4.145 -36.789 -6.967 1.00   0.00 0 . 1
ATOM   4376 C CB  . GLU . . 284 ? -2.479 -39.370 -7.832 1.00   0.00 0 . 1
ATOM   4377 C CG  . GLU . . 284 ? -2.012 -38.922 -6.454 1.00   0.00 0 . 1
ATOM   4378 C CD  . GLU . . 284 ? -0.941 -37.850 -6.511 1.00   0.00 0 . 1
ATOM   4379 O OE1 . GLU . . 284 ? -0.532 -37.475 -7.630 1.00   0.00 0 . 1
ATOM   4380 O OE2 . GLU . . 284 ? -0.509 -37.383 -5.435 1.00   0.00 -1 . 1
ATOM   4381 H H   . GLU . . 284 ? -1.443 -37.221 -8.778 1.00   0.00 0 . 1
ATOM   4382 H HA  . GLU . . 284 ? -3.740 -38.801 -9.470 1.00   0.00 0 . 1
ATOM   4383 H HB2 . GLU . . 284 ? -3.075 -40.277 -7.735 1.00   0.00 0 . 1
ATOM   4384 H HB3 . GLU . . 284 ? -1.616 -39.677 -8.424 1.00   0.00 0 . 1
ATOM   4385 H HG2 . GLU . . 284 ? -2.865 -38.551 -5.886 1.00   0.00 0 . 1
ATOM   4386 H HG3 . GLU . . 284 ? -1.633 -39.783 -5.902 1.00   0.00 0 . 1
ATOM   4387 N N   . GLN . . 285 ? -5.580 -38.281 -7.855 1.00   0.00 0 . 1
ATOM   4388 C CA  . GLN . . 285 ? -6.736 -37.756 -7.137 1.00   0.00 0 . 1
ATOM   4389 C C   . GLN . . 285 ? -6.692 -38.211 -5.683 1.00   0.00 0 . 1
ATOM   4390 O O   . GLN . . 285 ? -6.645 -39.414 -5.403 1.00   0.00 0 . 1
ATOM   4391 C CB  . GLN . . 285 ? -8.028 -38.210 -7.811 1.00   0.00 0 . 1
ATOM   4392 C CG  . GLN . . 285 ? -8.264 -37.578 -9.175 1.00   0.00 0 . 1
ATOM   4393 C CD  . GLN . . 285 ? -8.478 -36.078 -9.095 1.00   0.00 0 . 1
ATOM   4394 N NE2 . GLN . . 285 ? -8.302 -35.393 -10.220 1.00   0.00 0 . 1
ATOM   4395 O OE1 . GLN . . 285 ? -8.796 -35.540 -8.034 1.00   0.00 0 . 1
ATOM   4396 H H   . GLN . . 285 ? -5.711 -39.081 -8.457 1.00   0.00 0 . 1
ATOM   4397 H HA  . GLN . . 285 ? -6.695 -36.667 -7.162 1.00   0.00 0 . 1
ATOM   4398 H HB2 . GLN . . 285 ? -8.022 -39.295 -7.911 1.00   0.00 0 . 1
ATOM   4399 H HB3 . GLN . . 285 ? -8.872 -37.987 -7.159 1.00   0.00 0 . 1
ATOM   4400 H HG2 . GLN . . 285 ? -7.413 -37.788 -9.824 1.00   0.00 0 . 1
ATOM   4401 H HG3 . GLN . . 285 ? -9.130 -38.043 -9.645 1.00   0.00 0 . 1
ATOM   4402 H HE21 . GLN . . 285 ? -8.040 -35.874 -11.069 1.00   0.00 0 . 1
ATOM   4403 H HE22 . GLN . . 285 ? -8.431 -34.390 -10.227 1.00   0.00 0 . 1
ATOM   4404 N N   . LEU . . 286 ? -6.707 -37.251 -4.761 1.00   0.00 0 . 1
ATOM   4405 C CA  . LEU . . 286 ? -6.709 -37.577 -3.342 1.00   0.00 0 . 1
ATOM   4406 C C   . LEU . . 286 ? -8.062 -38.140 -2.928 1.00   0.00 0 . 1
ATOM   4407 O O   . LEU . . 286 ? -9.111 -37.706 -3.414 1.00   0.00 0 . 1
ATOM   4408 C CB  . LEU . . 286 ? -6.374 -36.341 -2.509 1.00   0.00 0 . 1
ATOM   4409 C CG  . LEU . . 286 ? -4.889 -36.074 -2.255 1.00   0.00 0 . 1
ATOM   4410 C CD1 . LEU . . 286 ? -4.123 -35.964 -3.563 1.00   0.00 0 . 1
ATOM   4411 C CD2 . LEU . . 286 ? -4.709 -34.819 -1.417 1.00   0.00 0 . 1
ATOM   4412 H H   . LEU . . 286 ? -6.718 -36.281 -5.042 1.00   0.00 0 . 1
ATOM   4413 H HA  . LEU . . 286 ? -5.947 -38.336 -3.160 1.00   0.00 0 . 1
ATOM   4414 H HB2 . LEU . . 286 ? -6.823 -35.463 -2.973 1.00   0.00 0 . 1
ATOM   4415 H HB3 . LEU . . 286 ? -6.897 -36.399 -1.554 1.00   0.00 0 . 1
ATOM   4416 H HG  . LEU . . 286 ? -4.483 -36.917 -1.695 1.00   0.00 0 . 1
ATOM   4417 H HD11 . LEU . . 286 ? -3.070 -35.774 -3.354 1.00   0.00 0 . 1
ATOM   4418 H HD12 . LEU . . 286 ? -4.220 -36.895 -4.122 1.00   0.00 0 . 1
ATOM   4419 H HD13 . LEU . . 286 ? -4.529 -35.143 -4.154 1.00   0.00 0 . 1
ATOM   4420 H HD21 . LEU . . 286 ? -3.647 -34.645 -1.246 1.00   0.00 0 . 1
ATOM   4421 H HD22 . LEU . . 286 ? -5.136 -33.966 -1.944 1.00   0.00 0 . 1
ATOM   4422 H HD23 . LEU . . 286 ? -5.215 -34.945 -0.460 1.00   0.00 0 . 1
ATOM   4423 N N   . SER . . 287 ? -8.034 -39.113 -2.021 1.00   0.00 0 . 1
ATOM   4424 C CA  . SER . . 287 ? -9.254 -39.776 -1.598 1.00   0.00 0 . 1
ATOM   4425 C C   . SER . . 287 ? -9.981 -38.949 -0.540 1.00   0.00 0 . 1
ATOM   4426 O O   . SER . . 287 ? -9.480 -37.938 -0.041 1.00   0.00 0 . 1
ATOM   4427 C CB  . SER . . 287 ? -8.946 -41.171 -1.055 1.00   0.00 0 . 1
ATOM   4428 O OG  . SER . . 287 ? -8.282 -41.095  0.195 1.00   0.00 0 . 1
ATOM   4429 H H   . SER . . 287 ? -7.155 -39.400 -1.616 1.00   0.00 0 . 1
ATOM   4430 H HA  . SER . . 287 ? -9.908 -39.881 -2.464 1.00   0.00 0 . 1
ATOM   4431 H HB2 . SER . . 287 ? -9.874 -41.729 -0.939 1.00   0.00 0 . 1
ATOM   4432 H HB3 . SER . . 287 ? -8.319 -41.707 -1.767 1.00   0.00 0 . 1
ATOM   4433 H HG  . SER . . 287 ? -7.727 -41.870  0.311 1.00   0.00 0 . 1
ATOM   4434 N N   . VAL . . 288 ? -11.191 -39.401 -0.204 1.00   0.00 0 . 1
ATOM   4435 C CA  . VAL . . 288 ? -11.956 -38.775  0.870 1.00   0.00 0 . 1
ATOM   4436 C C   . VAL . . 288 ? -11.161 -38.791  2.169 1.00   0.00 0 . 1
ATOM   4437 O O   . VAL . . 288 ? -11.181 -37.825  2.941 1.00   0.00 0 . 1
ATOM   4438 C CB  . VAL . . 288 ? -13.315 -39.479  1.033 1.00   0.00 0 . 1
ATOM   4439 C CG1 . VAL . . 288 ? -13.939 -39.125  2.373 1.00   0.00 0 . 1
ATOM   4440 C CG2 . VAL . . 288 ? -14.246 -39.110 -0.112 1.00   0.00 0 . 1
ATOM   4441 H H   . VAL . . 288 ? -11.591 -40.188 -0.696 1.00   0.00 0 . 1
ATOM   4442 H HA  . VAL . . 288 ? -12.141 -37.736  0.596 1.00   0.00 0 . 1
ATOM   4443 H HB  . VAL . . 288 ? -13.149 -40.557  1.006 1.00   0.00 0 . 1
ATOM   4444 H HG11 . VAL . . 288 ? -14.900 -39.632  2.472 1.00   0.00 0 . 1
ATOM   4445 H HG12 . VAL . . 288 ? -13.276 -39.442  3.178 1.00   0.00 0 . 1
ATOM   4446 H HG13 . VAL . . 288 ? -14.089 -38.047  2.430 1.00   0.00 0 . 1
ATOM   4447 H HG21 . VAL . . 288 ? -15.203 -39.616  0.019 1.00   0.00 0 . 1
ATOM   4448 H HG22 . VAL . . 288 ? -14.405 -38.032 -0.119 1.00   0.00 0 . 1
ATOM   4449 H HG23 . VAL . . 288 ? -13.799 -39.417 -1.057 1.00   0.00 0 . 1
ATOM   4450 N N   . ALA . . 289 ? -10.446 -39.887  2.428 1.00   0.00 0 . 1
ATOM   4451 C CA  . ALA . . 289 ? -9.705 -40.005  3.679 1.00   0.00 0 . 1
ATOM   4452 C C   . ALA . . 289 ? -8.572 -38.990  3.754 1.00   0.00 0 . 1
ATOM   4453 O O   . ALA . . 289 ? -8.319 -38.414  4.818 1.00   0.00 0 . 1
ATOM   4454 C CB  . ALA . . 289 ? -9.164 -41.426  3.837 1.00   0.00 0 . 1
ATOM   4455 H H   . ALA . . 289 ? -10.415 -40.641  1.756 1.00   0.00 0 . 1
ATOM   4456 H HA  . ALA . . 289 ? -10.392 -39.809  4.501 1.00   0.00 0 . 1
ATOM   4457 H HB1 . ALA . . 289 ? -8.614 -41.503  4.775 1.00   0.00 0 . 1
ATOM   4458 H HB2 . ALA . . 289 ? -9.995 -42.133  3.845 1.00   0.00 0 . 1
ATOM   4459 H HB3 . ALA . . 289 ? -8.500 -41.657  3.005 1.00   0.00 0 . 1
ATOM   4460 N N   . GLU . . 290 ? -7.885 -38.750  2.633 1.00   0.00 0 . 1
ATOM   4461 C CA  . GLU . . 290 ? -6.705 -37.894  2.658 1.00   0.00 0 . 1
ATOM   4462 C C   . GLU . . 290 ? -7.063 -36.413  2.686 1.00   0.00 0 . 1
ATOM   4463 O O   . GLU . . 290 ? -6.298 -35.609  3.229 1.00   0.00 0 . 1
ATOM   4464 C CB  . GLU . . 290 ? -5.809 -38.206  1.458 1.00   0.00 0 . 1
ATOM   4465 C CG  . GLU . . 290 ? -5.937 -39.639  0.958 1.00   0.00 0 . 1
ATOM   4466 C CD  . GLU . . 290 ? -4.644 -40.190  0.385 1.00   0.00 0 . 1
ATOM   4467 O OE1 . GLU . . 290 ? -3.812 -40.691  1.172 1.00   0.00 0 . 1
ATOM   4468 O OE2 . GLU . . 290 ? -4.457 -40.117 -0.848 1.00   0.00 -1 . 1
ATOM   4469 H H   . GLU . . 290 ? -8.182 -39.163  1.760 1.00   0.00 0 . 1
ATOM   4470 H HA  . GLU . . 290 ? -6.144 -38.121  3.565 1.00   0.00 0 . 1
ATOM   4471 H HB2 . GLU . . 290 ? -6.040 -37.517  0.646 1.00   0.00 0 . 1
ATOM   4472 H HB3 . GLU . . 290 ? -4.770 -38.006  1.722 1.00   0.00 0 . 1
ATOM   4473 H HG2 . GLU . . 290 ? -6.272 -40.279  1.775 1.00   0.00 0 . 1
ATOM   4474 H HG3 . GLU . . 290 ? -6.719 -39.690  0.200 1.00   0.00 0 . 1
ATOM   4475 N N   . ILE . . 291 ? -8.207 -36.030  2.115 1.00   0.00 0 . 1
ATOM   4476 C CA  . ILE . . 291 ? -8.637 -34.639  2.220 1.00   0.00 0 . 1
ATOM   4477 C C   . ILE . . 291 ? -9.255 -34.370  3.584 1.00   0.00 0 . 1
ATOM   4478 O O   . ILE . . 291 ? -9.177 -33.246  4.094 1.00   0.00 0 . 1
ATOM   4479 C CB  . ILE . . 291 ? -9.612 -34.270  1.090 1.00   0.00 0 . 1
ATOM   4480 C CG1 . ILE . . 291 ? -10.925 -35.043  1.237 1.00   0.00 0 . 1
ATOM   4481 C CG2 . ILE . . 291 ? -8.974 -34.517 -0.269 1.00   0.00 0 . 1
ATOM   4482 C CD1 . ILE . . 291 ? -11.966 -34.674  0.197 1.00   0.00 0 . 1
ATOM   4483 H H   . ILE . . 291 ? -8.771 -36.701  1.614 1.00   0.00 0 . 1
ATOM   4484 H HA  . ILE . . 291 ? -7.755 -34.006  2.122 1.00   0.00 0 . 1
ATOM   4485 H HB  . ILE . . 291 ? -9.835 -33.206  1.170 1.00   0.00 0 . 1
ATOM   4486 H HG12 . ILE . . 291 ? -10.723 -36.112  1.182 1.00   0.00 0 . 1
ATOM   4487 H HG13 . ILE . . 291 ? -11.333 -34.875  2.233 1.00   0.00 0 . 1
ATOM   4488 H HG21 . ILE . . 291 ? -9.680 -34.250 -1.056 1.00   0.00 0 . 1
ATOM   4489 H HG22 . ILE . . 291 ? -8.075 -33.908 -0.365 1.00   0.00 0 . 1
ATOM   4490 H HG23 . ILE . . 291 ? -8.709 -35.571 -0.361 1.00   0.00 0 . 1
ATOM   4491 H HD11 . ILE . . 291 ? -12.869 -35.260  0.363 1.00   0.00 0 . 1
ATOM   4492 H HD12 . ILE . . 291 ? -12.201 -33.613  0.279 1.00   0.00 0 . 1
ATOM   4493 H HD13 . ILE . . 291 ? -11.575 -34.882 -0.798 1.00   0.00 0 . 1
ATOM   4494 N N   . THR . . 292 ? -9.881 -35.381  4.193 1.00   0.00 0 . 1
ATOM   4495 C CA  . THR . . 292 ? -10.387 -35.230  5.553 1.00   0.00 0 . 1
ATOM   4496 C C   . THR . . 292 ? -9.245 -35.177  6.561 1.00   0.00 0 . 1
ATOM   4497 O O   . THR . . 292 ? -9.287 -34.388  7.512 1.00   0.00 0 . 1
ATOM   4498 C CB  . THR . . 292 ? -11.347 -36.370  5.890 1.00   0.00 0 . 1
ATOM   4499 C CG2 . THR . . 292 ? -11.822 -36.255  7.328 1.00   0.00 0 . 1
ATOM   4500 O OG1 . THR . . 292 ? -12.478 -36.314  5.012 1.00   0.00 0 . 1
ATOM   4501 H H   . THR . . 292 ? -10.008 -36.259  3.711 1.00   0.00 0 . 1
ATOM   4502 H HA  . THR . . 292 ? -10.938 -34.291  5.610 1.00   0.00 0 . 1
ATOM   4503 H HB  . THR . . 292 ? -10.835 -37.322  5.756 1.00   0.00 0 . 1
ATOM   4504 H HG1 . THR . . 292 ? -12.275 -36.782  4.198 1.00   0.00 0 . 1
ATOM   4505 H HG21 . THR . . 292 ? -12.505 -37.075  7.552 1.00   0.00 0 . 1
ATOM   4506 H HG22 . THR . . 292 ? -10.965 -36.303  7.999 1.00   0.00 0 . 1
ATOM   4507 H HG23 . THR . . 292 ? -12.338 -35.304  7.466 1.00   0.00 0 . 1
ATOM   4508 N N   . ASN . . 293 ? -8.223 -36.016  6.378 1.00   0.00 0 . 1
ATOM   4509 C CA  . ASN . . 293 ? -7.017 -35.886  7.189 1.00   0.00 0 . 1
ATOM   4510 C C   . ASN . . 293 ? -6.429 -34.487  7.070 1.00   0.00 0 . 1
ATOM   4511 O O   . ASN . . 293 ? -5.975 -33.908  8.065 1.00   0.00 0 . 1
ATOM   4512 C CB  . ASN . . 293 ? -5.980 -36.931  6.770 1.00   0.00 0 . 1
ATOM   4513 C CG  . ASN . . 293 ? -6.134 -38.243  7.512 1.00   0.00 0 . 1
ATOM   4514 N ND2 . ASN . . 293 ? -5.511 -39.296  6.991 1.00   0.00 0 . 1
ATOM   4515 O OD1 . ASN . . 293 ? -6.792 -38.308  8.549 1.00   0.00 0 . 1
ATOM   4516 H H   . ASN . . 293 ? -8.284 -36.742  5.678 1.00   0.00 0 . 1
ATOM   4517 H HA  . ASN . . 293 ? -7.282 -36.061  8.231 1.00   0.00 0 . 1
ATOM   4518 H HB2 . ASN . . 293 ? -6.059 -37.109  5.698 1.00   0.00 0 . 1
ATOM   4519 H HB3 . ASN . . 293 ? -4.979 -36.534  6.939 1.00   0.00 0 . 1
ATOM   4520 H HD21 . ASN . . 293 ? -4.971 -39.194  6.143 1.00   0.00 0 . 1
ATOM   4521 H HD22 . ASN . . 293 ? -5.578 -40.197  7.442 1.00   0.00 0 . 1
ATOM   4522 N N   . ALA . . 294 ? -6.432 -33.926  5.857 1.00   0.00 0 . 1
ATOM   4523 C CA  . ALA . . 294 ? -5.777 -32.643  5.626 1.00   0.00 0 . 1
ATOM   4524 C C   . ALA . . 294 ? -6.415 -31.531  6.450 1.00   0.00 0 . 1
ATOM   4525 O O   . ALA . . 294 ? -5.721 -30.619  6.915 1.00   0.00 0 . 1
ATOM   4526 C CB  . ALA . . 294 ? -5.813 -32.293  4.138 1.00   0.00 0 . 1
ATOM   4527 H H   . ALA . . 294 ? -6.893 -34.390  5.087 1.00   0.00 0 . 1
ATOM   4528 H HA  . ALA . . 294 ? -4.734 -32.734  5.928 1.00   0.00 0 . 1
ATOM   4529 H HB1 . ALA . . 294 ? -5.322 -31.334  3.978 1.00   0.00 0 . 1
ATOM   4530 H HB2 . ALA . . 294 ? -5.295 -33.066  3.571 1.00   0.00 0 . 1
ATOM   4531 H HB3 . ALA . . 294 ? -6.850 -32.230  3.804 1.00   0.00 0 . 1
ATOM   4532 N N   . CYS . . 295 ? -7.737 -31.584  6.638 1.00   0.00 0 . 1
ATOM   4533 C CA  . CYS . . 295 ? -8.427 -30.543  7.393 1.00   0.00 0 . 1
ATOM   4534 C C   . CYS . . 295 ? -7.941 -30.433  8.831 1.00   0.00 0 . 1
ATOM   4535 O O   . CYS . . 295 ? -8.263 -29.445  9.500 1.00   0.00 0 . 1
ATOM   4536 C CB  . CYS . . 295 ? -9.935 -30.792  7.381 1.00   0.00 0 . 1
ATOM   4537 S SG  . CYS . . 295 ? -10.697 -30.635  5.758 1.00   0.00 0 . 1
ATOM   4538 H H   . CYS . . 295 ? -8.271 -32.352  6.256 1.00   0.00 0 . 1
ATOM   4539 H HA  . CYS . . 295 ? -8.239 -29.589  6.900 1.00   0.00 0 . 1
ATOM   4540 H HB2 . CYS . . 295 ? -10.140 -31.786  7.782 1.00   0.00 0 . 1
ATOM   4541 H HB3 . CYS . . 295 ? -10.420 -30.106  8.076 1.00   0.00 0 . 1
ATOM   4542 H HG  . CYS . . 295 ? -10.222 -31.586  4.949 1.00   0.00 0 . 1
ATOM   4543 N N   . PHE . . 296 ? -7.182 -31.409  9.320 1.00   0.00 0 . 1
ATOM   4544 C CA  . PHE . . 296 ? -6.640 -31.372 10.671 1.00   0.00 0 . 1
ATOM   4545 C C   . PHE . . 296 ? -5.156 -31.033 10.702 1.00   0.00 0 . 1
ATOM   4546 O O   . PHE . . 296 ? -4.559 -31.036 11.782 1.00   0.00 0 . 1
ATOM   4547 C CB  . PHE . . 296 ? -6.891 -32.707 11.377 1.00   0.00 0 . 1
ATOM   4548 C CG  . PHE . . 296 ? -8.345 -33.013 11.577 1.00   0.00 0 . 1
ATOM   4549 C CD1 . PHE . . 296 ? -9.028 -32.510 12.672 1.00   0.00 0 . 1
ATOM   4550 C CD2 . PHE . . 296 ? -9.035 -33.794 10.665 1.00   0.00 0 . 1
ATOM   4551 C CE1 . PHE . . 296 ? -10.367 -32.783 12.858 1.00   0.00 0 . 1
ATOM   4552 C CE2 . PHE . . 296 ? -10.377 -34.071 10.846 1.00   0.00 0 . 1
ATOM   4553 C CZ  . PHE . . 296 ? -11.044 -33.565 11.945 1.00   0.00 0 . 1
ATOM   4554 H H   . PHE . . 296 ? -6.963 -32.213  8.750 1.00   0.00 0 . 1
ATOM   4555 H HA  . PHE . . 296 ? -7.171 -30.597 11.223 1.00   0.00 0 . 1
ATOM   4556 H HB2 . PHE . . 296 ? -6.427 -33.511 10.806 1.00   0.00 0 . 1
ATOM   4557 H HB3 . PHE . . 296 ? -6.385 -32.705 12.343 1.00   0.00 0 . 1
ATOM   4558 H HD1 . PHE . . 296 ? -8.512 -31.896 13.395 1.00   0.00 0 . 1
ATOM   4559 H HD2 . PHE . . 296 ? -8.525 -34.195  9.801 1.00   0.00 0 . 1
ATOM   4560 H HE1 . PHE . . 296 ? -10.885 -32.385 13.719 1.00   0.00 0 . 1
ATOM   4561 H HE2 . PHE . . 296 ? -10.904 -34.683 10.128 1.00   0.00 0 . 1
ATOM   4562 H HZ  . PHE . . 296 ? -12.093 -33.780 12.090 1.00   0.00 0 . 1
ATOM   4563 N N   . GLU . . 297 ? -4.552 -30.742  9.552 1.00   0.00 0 . 1
ATOM   4564 C CA  . GLU . . 297 ? -3.171 -30.282  9.511 1.00   0.00 0 . 1
ATOM   4565 C C   . GLU . . 297 ? -3.140 -28.763  9.614 1.00   0.00 0 . 1
ATOM   4566 O O   . GLU . . 297 ? -3.782 -28.088  8.798 1.00   0.00 0 . 1
ATOM   4567 C CB  . GLU . . 297 ? -2.490 -30.734  8.231 1.00   0.00 0 . 1
ATOM   4568 C CG  . GLU . . 297 ? -1.948 -32.142  8.309 1.00   0.00 0 . 1
ATOM   4569 C CD  . GLU . . 297 ? -0.904 -32.296  9.399 1.00   0.00 0 . 1
ATOM   4570 O OE1 . GLU . . 297 ?  0.238 -31.829  9.198 1.00   0.00 0 . 1
ATOM   4571 O OE2 . GLU . . 297 ? -1.226 -32.872 10.461 1.00   0.00 -1 . 1
ATOM   4572 H H   . GLU . . 297 ? -5.052 -30.838  8.680 1.00   0.00 0 . 1
ATOM   4573 H HA  . GLU . . 297 ? -2.636 -30.703 10.361 1.00   0.00 0 . 1
ATOM   4574 H HB2 . GLU . . 297 ? -3.193 -30.662  7.402 1.00   0.00 0 . 1
ATOM   4575 H HB3 . GLU . . 297 ? -1.679 -30.046  7.991 1.00   0.00 0 . 1
ATOM   4576 H HG2 . GLU . . 297 ? -2.768 -32.836  8.492 1.00   0.00 0 . 1
ATOM   4577 H HG3 . GLU . . 297 ? -1.512 -32.417  7.348 1.00   0.00 0 . 1
ATOM   4578 N N   . PRO . . 298 ? -2.425 -28.186 10.584 1.00   0.00 0 . 1
ATOM   4579 C CA  . PRO . . 298 ? -2.425 -26.721 10.732 1.00   0.00 0 . 1
ATOM   4580 C C   . PRO . . 298 ? -1.997 -25.960  9.477 1.00   0.00 0 . 1
ATOM   4581 O O   . PRO . . 298 ? -2.217 -24.741  9.413 1.00   0.00 0 . 1
ATOM   4582 C CB  . PRO . . 298 ? -1.438 -26.487 11.888 1.00   0.00 0 . 1
ATOM   4583 C CG  . PRO . . 298 ? -1.445 -27.764 12.657 1.00   0.00 0 . 1
ATOM   4584 C CD  . PRO . . 298 ? -1.639 -28.854 11.637 1.00   0.00 0 . 1
ATOM   4585 H HA  . PRO . . 298 ? -3.418 -26.389 11.034 1.00   0.00 0 . 1
ATOM   4586 H HB2 . PRO . . 298 ? -0.441 -26.315 11.482 1.00   0.00 0 . 1
ATOM   4587 H HB3 . PRO . . 298 ? -1.808 -25.682 12.522 1.00   0.00 0 . 1
ATOM   4588 H HG2 . PRO . . 298 ? -0.482 -27.895 13.149 1.00   0.00 0 . 1
ATOM   4589 H HG3 . PRO . . 298 ? -2.286 -27.764 13.350 1.00   0.00 0 . 1
ATOM   4590 H HD2 . PRO . . 298 ? -0.669 -29.145 11.233 1.00   0.00 0 . 1
ATOM   4591 H HD3 . PRO . . 298 ? -2.233 -29.655 12.076 1.00   0.00 0 . 1
ATOM   4592 N N   . ALA . . 299 ? -1.408 -26.628  8.482 1.00   0.00 0 . 1
ATOM   4593 C CA  . ALA . . 299 ? -0.896 -25.944  7.301 1.00   0.00 0 . 1
ATOM   4594 C C   . ALA . . 299 ? -1.969 -25.643  6.265 1.00   0.00 0 . 1
ATOM   4595 O O   . ALA . . 299 ? -1.697 -24.888  5.326 1.00   0.00 0 . 1
ATOM   4596 C CB  . ALA . . 299 ?  0.215 -26.768  6.644 1.00   0.00 0 . 1
ATOM   4597 H H   . ALA . . 299 ? -1.308 -27.632  8.537 1.00   0.00 0 . 1
ATOM   4598 H HA  . ALA . . 299 ? -0.465 -24.996  7.623 1.00   0.00 0 . 1
ATOM   4599 H HB1 . ALA . . 299 ?  0.586 -26.243  5.764 1.00   0.00 0 . 1
ATOM   4600 H HB2 . ALA . . 299 ?  1.031 -26.909  7.354 1.00   0.00 0 . 1
ATOM   4601 H HB3 . ALA . . 299 ? -0.180 -27.739  6.347 1.00   0.00 0 . 1
ATOM   4602 N N   . ASN . . 300 ? -3.163 -26.217  6.401 1.00   0.00 0 . 1
ATOM   4603 C CA  . ASN . . 300 ? -4.274 -25.959  5.495 1.00   0.00 0 . 1
ATOM   4604 C C   . ASN . . 300 ? -5.288 -24.987  6.081 1.00   0.00 0 . 1
ATOM   4605 O O   . ASN . . 300 ? -6.361 -24.797  5.499 1.00   0.00 0 . 1
ATOM   4606 C CB  . ASN . . 300 ? -4.972 -27.270  5.125 1.00   0.00 0 . 1
ATOM   4607 C CG  . ASN . . 300 ? -4.037 -28.261  4.461 1.00   0.00 0 . 1
ATOM   4608 N ND2 . ASN . . 300 ? -4.296 -29.548  4.668 1.00   0.00 0 . 1
ATOM   4609 O OD1 . ASN . . 300 ? -3.096 -27.877  3.767 1.00   0.00 0 . 1
ATOM   4610 H H   . ASN . . 300 ? -3.329 -26.863  7.160 1.00   0.00 0 . 1
ATOM   4611 H HA  . ASN . . 300 ? -3.871 -25.520  4.582 1.00   0.00 0 . 1
ATOM   4612 H HB2 . ASN . . 300 ? -5.398 -27.719  6.021 1.00   0.00 0 . 1
ATOM   4613 H HB3 . ASN . . 300 ? -5.808 -27.060  4.458 1.00   0.00 0 . 1
ATOM   4614 H HD21 . ASN . . 300 ? -5.081 -29.819  5.243 1.00   0.00 0 . 1
ATOM   4615 H HD22 . ASN . . 300 ? -3.708 -30.255  4.252 1.00   0.00 0 . 1
ATOM   4616 N N   . GLN . . 301 ? -4.976 -24.367  7.213 1.00   0.00 0 . 1
ATOM   4617 C CA  . GLN . . 301 ? -5.940 -23.540  7.922 1.00   0.00 0 . 1
ATOM   4618 C C   . GLN . . 301 ? -5.918 -22.106  7.412 1.00   0.00 0 . 1
ATOM   4619 O O   . GLN . . 301 ? -4.887 -21.596  6.964 1.00   0.00 0 . 1
ATOM   4620 C CB  . GLN . . 301 ? -5.659 -23.567  9.424 1.00   0.00 0 . 1
ATOM   4621 C CG  . GLN . . 301 ? -5.713 -24.961 10.015 1.00   0.00 0 . 1
ATOM   4622 C CD  . GLN . . 301 ? -5.390 -24.983 11.491 1.00   0.00 0 . 1
ATOM   4623 N NE2 . GLN . . 301 ? -4.922 -23.854 12.013 1.00   0.00 0 . 1
ATOM   4624 O OE1 . GLN . . 301 ? -5.556 -26.004 12.158 1.00   0.00 0 . 1
ATOM   4625 H H   . GLN . . 301 ? -4.049 -24.463  7.603 1.00   0.00 0 . 1
ATOM   4626 H HA  . GLN . . 301 ? -6.935 -23.950  7.751 1.00   0.00 0 . 1
ATOM   4627 H HB2 . GLN . . 301 ? -4.680 -23.129  9.617 1.00   0.00 0 . 1
ATOM   4628 H HB3 . GLN . . 301 ? -6.377 -22.927  9.938 1.00   0.00 0 . 1
ATOM   4629 H HG2 . GLN . . 301 ? -6.705 -25.383  9.855 1.00   0.00 0 . 1
ATOM   4630 H HG3 . GLN . . 301 ? -5.017 -25.607  9.482 1.00   0.00 0 . 1
ATOM   4631 H HE21 . GLN . . 301 ? -4.799 -23.041 11.427 1.00   0.00 0 . 1
ATOM   4632 H HE22 . GLN . . 301 ? -4.689 -23.810 12.995 1.00   0.00 0 . 1
ATOM   4633 N N   . MET . . 302 ? -7.080 -21.456  7.485 1.00   0.00 0 . 1
ATOM   4634 C CA  . MET . . 302 ? -7.252 -20.073  7.062 1.00   0.00 0 . 1
ATOM   4635 C C   . MET . . 302 ? -6.796 -19.072  8.116 1.00   0.00 0 . 1
ATOM   4636 O O   . MET . . 302 ? -6.794 -17.866  7.843 1.00   0.00 0 . 1
ATOM   4637 C CB  . MET . . 302 ? -8.723 -19.828  6.709 1.00   0.00 0 . 1
ATOM   4638 C CG  . MET . . 302 ? -8.994 -18.543  5.953 1.00   0.00 0 . 1
ATOM   4639 S SD  . MET . . 302 ? -10.657 -18.520  5.249 1.00   0.00 0 . 1
ATOM   4640 C CE  . MET . . 302 ? -11.658 -18.397  6.728 1.00   0.00 0 . 1
ATOM   4641 H H   . MET . . 302 ? -7.899 -21.924  7.848 1.00   0.00 0 . 1
ATOM   4642 H HA  . MET . . 302 ? -6.656 -19.916  6.163 1.00   0.00 0 . 1
ATOM   4643 H HB2 . MET . . 302 ? -9.101 -20.673  6.132 1.00   0.00 0 . 1
ATOM   4644 H HB3 . MET . . 302 ? -9.320 -19.843  7.621 1.00   0.00 0 . 1
ATOM   4645 H HG2 . MET . . 302 ? -8.873 -17.694  6.625 1.00   0.00 0 . 1
ATOM   4646 H HG3 . MET . . 302 ? -8.260 -18.430  5.155 1.00   0.00 0 . 1
ATOM   4647 H HE1 . MET . . 302 ? -12.713 -18.372  6.453 1.00   0.00 0 . 1
ATOM   4648 H HE2 . MET . . 302 ? -11.471 -19.259  7.367 1.00   0.00 0 . 1
ATOM   4649 H HE3 . MET . . 302 ? -11.403 -17.484  7.266 1.00   0.00 0 . 1
ATOM   4650 N N   . VAL . . 303 ? -6.439 -19.538  9.311 1.00   0.00 0 . 1
ATOM   4651 C CA  . VAL . . 303 ? -5.908 -18.693 10.377 1.00   0.00 0 . 1
ATOM   4652 C C   . VAL . . 303 ? -4.774 -19.453 11.050 1.00   0.00 0 . 1
ATOM   4653 O O   . VAL . . 303 ? -4.938 -20.620 11.420 1.00   0.00 0 . 1
ATOM   4654 C CB  . VAL . . 303 ? -6.980 -18.305 11.414 1.00   0.00 0 . 1
ATOM   4655 C CG1 . VAL . . 303 ? -6.344 -17.515 12.552 1.00   0.00 0 . 1
ATOM   4656 C CG2 . VAL . . 303 ? -8.098 -17.501 10.755 1.00   0.00 0 . 1
ATOM   4657 H H   . VAL . . 303 ? -6.530 -20.522  9.517 1.00   0.00 0 . 1
ATOM   4658 H HA  . VAL . . 303 ? -5.504 -17.783  9.935 1.00   0.00 0 . 1
ATOM   4659 H HB  . VAL . . 303 ? -7.409 -19.219 11.826 1.00   0.00 0 . 1
ATOM   4660 H HG11 . VAL . . 303 ? -7.110 -17.246 13.280 1.00   0.00 0 . 1
ATOM   4661 H HG12 . VAL . . 303 ? -5.582 -18.125 13.037 1.00   0.00 0 . 1
ATOM   4662 H HG13 . VAL . . 303 ? -5.886 -16.610 12.155 1.00   0.00 0 . 1
ATOM   4663 H HG21 . VAL . . 303 ? -8.846 -17.236 11.503 1.00   0.00 0 . 1
ATOM   4664 H HG22 . VAL . . 303 ? -7.683 -16.592 10.318 1.00   0.00 0 . 1
ATOM   4665 H HG23 . VAL . . 303 ? -8.564 -18.101  9.972 1.00   0.00 0 . 1
ATOM   4666 N N   . LYS . . 304 ? -3.627 -18.798 11.199 1.00   0.00 0 . 1
ATOM   4667 C CA  . LYS . . 304 ? -2.467 -19.442 11.803 1.00   0.00 0 . 1
ATOM   4668 C C   . LYS . . 304 ? -2.722 -19.697 13.284 1.00   0.00 0 . 1
ATOM   4669 O O   . LYS . . 304 ? -2.881 -18.754 14.068 1.00   0.00 0 . 1
ATOM   4670 C CB  . LYS . . 304 ? -1.221 -18.578 11.616 1.00   0.00 0 . 1
ATOM   4671 C CG  . LYS . . 304 ? -0.791 -18.380 10.167 1.00   0.00 0 . 1
ATOM   4672 C CD  . LYS . . 304 ? -0.212 -19.653  9.562 1.00   0.00 0 . 1
ATOM   4673 C CE  . LYS . . 304 ? -1.297 -20.677  9.250 1.00   0.00 0 . 1
ATOM   4674 N NZ  . LYS . . 304 ? -0.736 -21.945  8.703 1.00   0.00 1 . 1
ATOM   4675 H H   . LYS . . 304 ? -3.549 -17.840 10.892 1.00   0.00 0 . 1
ATOM   4676 H HA  . LYS . . 304 ? -2.303 -20.400 11.309 1.00   0.00 0 . 1
ATOM   4677 H HB2 . LYS . . 304 ? -1.383 -17.605 12.080 1.00   0.00 0 . 1
ATOM   4678 H HB3 . LYS . . 304 ? -0.395 -19.009 12.182 1.00   0.00 0 . 1
ATOM   4679 H HG2 . LYS . . 304 ? -1.646 -18.054  9.577 1.00   0.00 0 . 1
ATOM   4680 H HG3 . LYS . . 304 ? -0.048 -17.584 10.115 1.00   0.00 0 . 1
ATOM   4681 H HD2 . LYS . . 304 ?  0.329 -19.407  8.648 1.00   0.00 0 . 1
ATOM   4682 H HD3 . LYS . . 304 ?  0.509 -20.089 10.254 1.00   0.00 0 . 1
ATOM   4683 H HE2 . LYS . . 304 ? -1.864 -20.892 10.155 1.00   0.00 0 . 1
ATOM   4684 H HE3 . LYS . . 304 ? -2.000 -20.253  8.533 1.00   0.00 0 . 1
ATOM   4685 H HZ1 . LYS . . 304 ? -0.106 -22.353  9.378 1.00   0.00 0 . 1
ATOM   4686 H HZ2 . LYS . . 304 ? -1.488 -22.591  8.512 1.00   0.00 0 . 1
ATOM   4687 H HZ3 . LYS . . 304 ? -0.234 -21.751  7.849 1.00   0.00 0 . 1
ATOM   4688 N N   . CYS . . 305 ? -2.766 -20.969 13.663 1.00   0.00 0 . 1
ATOM   4689 C CA  . CYS . . 305 ? -2.908 -21.369 15.057 1.00   0.00 0 . 1
ATOM   4690 C C   . CYS . . 305 ? -2.777 -22.884 15.111 1.00   0.00 0 . 1
ATOM   4691 O O   . CYS . . 305 ? -2.744 -23.559 14.078 1.00   0.00 0 . 1
ATOM   4692 C CB  . CYS . . 305 ? -4.237 -20.903 15.657 1.00   0.00 0 . 1
ATOM   4693 S SG  . CYS . . 305 ? -5.699 -21.749 15.001 1.00   0.00 0 . 1
ATOM   4694 H H   . CYS . . 305 ? -2.699 -21.704 12.973 1.00   0.00 0 . 1
ATOM   4695 H HA  . CYS . . 305 ? -2.092 -20.929 15.631 1.00   0.00 0 . 1
ATOM   4696 H HB2 . CYS . . 305 ? -4.206 -21.023 16.740 1.00   0.00 0 . 1
ATOM   4697 H HB3 . CYS . . 305 ? -4.344 -19.829 15.507 1.00   0.00 0 . 1
ATOM   4698 H HG  . CYS . . 305 ? -6.796 -21.266 15.591 1.00   0.00 0 . 1
ATOM   4699 N N   . ASP . . 306 ? -2.699 -23.414 16.327 1.00   0.00 0 . 1
ATOM   4700 C CA  . ASP . . 306 ? -2.478 -24.845 16.529 1.00   0.00 0 . 1
ATOM   4701 C C   . ASP . . 306 ? -3.690 -25.471 17.203 1.00   0.00 0 . 1
ATOM   4702 O O   . ASP . . 306 ? -3.803 -25.438 18.441 1.00   0.00 0 . 1
ATOM   4703 C CB  . ASP . . 306 ? -1.219 -25.090 17.356 1.00   0.00 0 . 1
ATOM   4704 C CG  . ASP . . 306 ? -0.686 -26.497 17.192 1.00   0.00 0 . 1
ATOM   4705 O OD1 . ASP . . 306 ? -1.491 -27.401 16.880 1.00   0.00 0 . 1
ATOM   4706 O OD2 . ASP . . 306 ?  0.534 -26.697 17.363 1.00   0.00 -1 . 1
ATOM   4707 H H   . ASP . . 306 ? -2.793 -22.824 17.141 1.00   0.00 0 . 1
ATOM   4708 H HA  . ASP . . 306 ? -2.346 -25.315 15.555 1.00   0.00 0 . 1
ATOM   4709 H HB2 . ASP . . 306 ? -0.450 -24.375 17.066 1.00   0.00 0 . 1
ATOM   4710 H HB3 . ASP . . 306 ? -1.435 -24.905 18.409 1.00   0.00 0 . 1
ATOM   4711 N N   . PRO . . 307 ? -4.612 -26.063 16.440 1.00   0.00 0 . 1
ATOM   4712 C CA  . PRO . . 307 ? -5.793 -26.683 17.064 1.00   0.00 0 . 1
ATOM   4713 C C   . PRO . . 307 ? -5.454 -27.811 18.025 1.00   0.00 0 . 1
ATOM   4714 O O   . PRO . . 307 ? -6.312 -28.198 18.829 1.00   0.00 0 . 1
ATOM   4715 C CB  . PRO . . 307 ? -6.602 -27.190 15.862 1.00   0.00 0 . 1
ATOM   4716 C CG  . PRO . . 307 ? -5.601 -27.317 14.754 1.00   0.00 0 . 1
ATOM   4717 C CD  . PRO . . 307 ? -4.602 -26.225 14.977 1.00   0.00 0 . 1
ATOM   4718 H HA  . PRO . . 307 ? -6.366 -25.920 17.590 1.00   0.00 0 . 1
ATOM   4719 H HB2 . PRO . . 307 ? -7.013 -28.172 16.092 1.00   0.00 0 . 1
ATOM   4720 H HB3 . PRO . . 307 ? -7.349 -26.444 15.589 1.00   0.00 0 . 1
ATOM   4721 H HG2 . PRO . . 307 ? -5.103 -28.284 14.826 1.00   0.00 0 . 1
ATOM   4722 H HG3 . PRO . . 307 ? -6.099 -27.163 13.797 1.00   0.00 0 . 1
ATOM   4723 H HD2 . PRO . . 307 ? -3.617 -26.568 14.660 1.00   0.00 0 . 1
ATOM   4724 H HD3 . PRO . . 307 ? -4.962 -25.307 14.511 1.00   0.00 0 . 1
ATOM   4725 N N   . ARG . . 308 ? -4.238 -28.358 17.970 1.00   0.00 0 . 1
ATOM   4726 C CA  . ARG . . 308 ? -3.832 -29.325 18.982 1.00   0.00 0 . 1
ATOM   4727 C C   . ARG . . 308 ? -3.644 -28.672 20.344 1.00   0.00 0 . 1
ATOM   4728 O O   . ARG . . 308 ? -3.635 -29.374 21.361 1.00   0.00 0 . 1
ATOM   4729 C CB  . ARG . . 308 ? -2.546 -30.037 18.557 1.00   0.00 0 . 1
ATOM   4730 C CG  . ARG . . 308 ? -2.499 -30.404 17.084 1.00   0.00 0 . 1
ATOM   4731 C CD  . ARG . . 308 ? -1.633 -31.628 16.834 1.00   0.00 0 . 1
ATOM   4732 N NE  . ARG . . 308 ? -1.017 -31.594 15.513 1.00   0.00 0 . 1
ATOM   4733 C CZ  . ARG . . 308 ? -1.677 -31.736 14.372 1.00   0.00 0 . 1
ATOM   4734 N NH1 . ARG . . 308 ? -2.989 -31.906 14.347 1.00   0.00 1 . 1
ATOM   4735 N NH2 . ARG . . 308 ? -1.005 -31.697 13.224 1.00   0.00 0 . 1
ATOM   4736 H H   . ARG . . 308 ? -3.600 -28.101 17.230 1.00   0.00 0 . 1
ATOM   4737 H HA  . ARG . . 308 ? -4.620 -30.073 19.071 1.00   0.00 0 . 1
ATOM   4738 H HB2 . ARG . . 308 ? -1.689 -29.410 18.801 1.00   0.00 0 . 1
ATOM   4739 H HB3 . ARG . . 308 ? -2.416 -30.937 19.159 1.00   0.00 0 . 1
ATOM   4740 H HG2 . ARG . . 308 ? -3.511 -30.597 16.725 1.00   0.00 0 . 1
ATOM   4741 H HG3 . ARG . . 308 ? -2.110 -29.562 16.512 1.00   0.00 0 . 1
ATOM   4742 H HD2 . ARG . . 308 ? -0.856 -31.683 17.596 1.00   0.00 0 . 1
ATOM   4743 H HD3 . ARG . . 308 ? -2.241 -32.528 16.927 1.00   0.00 0 . 1
ATOM   4744 H HE  . ARG . . 308 ? -0.017 -31.451 15.504 1.00   0.00 0 . 1
ATOM   4745 H HH11 . ARG . . 308 ? -3.511 -31.930 15.211 1.00   0.00 0 . 1
ATOM   4746 H HH12 . ARG . . 308 ? -3.468 -32.012 13.464 1.00   0.00 0 . 1
ATOM   4747 H HH21 . ARG . . 308 ? -0.004 -31.561 13.230 1.00   0.00 0 . 1
ATOM   4748 H HH22 . ARG . . 308 ? -1.495 -31.804 12.348 1.00   0.00 0 . 1
ATOM   4749 N N   . HIP . . 309 ? -3.497 -27.346 20.383 1.00   0.00 0 . 1
ATOM   4750 C CA  . HIP . . 309 ? -3.393 -26.610 21.636 1.00   0.00 0 . 1
ATOM   4751 C C   . HIP . . 309 ? -4.745 -26.329 22.276 1.00   0.00 0 . 1
ATOM   4752 O O   . HIP . . 309 ? -4.785 -25.889 23.429 1.00   0.00 0 . 1
ATOM   4753 C CB  . HIP . . 309 ? -2.666 -25.279 21.415 1.00   0.00 0 . 1
ATOM   4754 C CG  . HIP . . 309 ? -1.219 -25.427 21.060 1.00   0.00 0 . 1
ATOM   4755 C CD2 . HIP . . 309 ? -0.496 -26.511 20.691 1.00   0.00 0 . 1
ATOM   4756 N ND1 . HIP . . 309 ? -0.342 -24.364 21.062 1.00   0.00 1 . 1
ATOM   4757 C CE1 . HIP . . 309 ?  0.859 -24.785 20.711 1.00   0.00 0 . 1
ATOM   4758 N NE2 . HIP . . 309 ?  0.793 -26.084 20.479 1.00   0.00 0 . 1
ATOM   4759 H H   . HIP . . 309 ? -3.454 -26.817 19.524 1.00   0.00 0 . 1
ATOM   4760 H HA  . HIP . . 309 ? -2.804 -27.206 22.333 1.00   0.00 0 . 1
ATOM   4761 H HB2 . HIP . . 309 ? -3.175 -24.716 20.633 1.00   0.00 0 . 1
ATOM   4762 H HB3 . HIP . . 309 ? -2.758 -24.664 22.310 1.00   0.00 0 . 1
ATOM   4763 H HD1 . HIP . . 309 ? -0.668 -23.441 21.310 1.00   0.00 0 . 1
ATOM   4764 H HD2 . HIP . . 309 ? -0.972 -27.477 20.616 1.00   0.00 0 . 1
ATOM   4765 H HE1 . HIP . . 309 ?  1.681 -24.087 20.657 1.00   0.00 0 . 1
ATOM   4766 H HE2 . HIP . . 309 ?  1.503 -26.743 20.192 1.00   0.00 0 . 1
ATOM   4767 N N   . GLY . . 310 ? -5.844 -26.560 21.562 1.00   0.00 0 . 1
ATOM   4768 C CA  . GLY . . 310 ? -7.157 -26.254 22.090 1.00   0.00 0 . 1
ATOM   4769 C C   . GLY . . 310 ? -8.130 -27.404 21.957 1.00   0.00 0 . 1
ATOM   4770 O O   . GLY . . 310 ? -7.756 -28.501 21.530 1.00   0.00 0 . 1
ATOM   4771 H H   . GLY . . 310 ? -5.770 -26.955 20.635 1.00   0.00 0 . 1
ATOM   4772 H HA2 . GLY . . 310 ? -7.069 -25.974 23.140 1.00   0.00 0 . 1
ATOM   4773 H HA3 . GLY . . 310 ? -7.558 -25.380 21.578 1.00   0.00 0 . 1
ATOM   4774 N N   . LYS . . 311 ? -9.385 -27.159 22.319 1.00   0.00 0 . 1
ATOM   4775 C CA  . LYS . . 311 ? -10.443 -28.153 22.240 1.00   0.00 0 . 1
ATOM   4776 C C   . LYS . . 311 ? -11.544 -27.653 21.315 1.00   0.00 0 . 1
ATOM   4777 O O   . LYS . . 311 ? -11.741 -26.445 21.155 1.00   0.00 0 . 1
ATOM   4778 C CB  . LYS . . 311 ? -11.018 -28.455 23.628 1.00   0.00 0 . 1
ATOM   4779 C CG  . LYS . . 311 ? -9.987 -28.938 24.637 1.00   0.00 0 . 1
ATOM   4780 C CD  . LYS . . 311 ? -10.602 -29.114 26.016 1.00   0.00 0 . 1
ATOM   4781 C CE  . LYS . . 311 ? -9.594 -29.683 26.999 1.00   0.00 0 . 1
ATOM   4782 N NZ  . LYS . . 311 ? -8.376 -28.830 27.100 1.00   0.00 1 . 1
ATOM   4783 H H   . LYS . . 311 ? -9.640 -26.247 22.668 1.00   0.00 0 . 1
ATOM   4784 H HA  . LYS . . 311 ? -10.029 -29.072 21.826 1.00   0.00 0 . 1
ATOM   4785 H HB2 . LYS . . 311 ? -11.513 -27.565 24.015 1.00   0.00 0 . 1
ATOM   4786 H HB3 . LYS . . 311 ? -11.810 -29.198 23.537 1.00   0.00 0 . 1
ATOM   4787 H HG2 . LYS . . 311 ? -9.570 -29.888 24.302 1.00   0.00 0 . 1
ATOM   4788 H HG3 . LYS . . 311 ? -9.170 -28.219 24.693 1.00   0.00 0 . 1
ATOM   4789 H HD2 . LYS . . 311 ? -10.959 -28.150 26.380 1.00   0.00 0 . 1
ATOM   4790 H HD3 . LYS . . 311 ? -11.460 -29.783 25.948 1.00   0.00 0 . 1
ATOM   4791 H HE2 . LYS . . 311 ? -10.057 -29.772 27.982 1.00   0.00 0 . 1
ATOM   4792 H HE3 . LYS . . 311 ? -9.309 -30.687 26.685 1.00   0.00 0 . 1
ATOM   4793 H HZ1 . LYS . . 311 ? -8.637 -27.858 27.019 1.00   0.00 0 . 1
ATOM   4794 H HZ2 . LYS . . 311 ? -7.930 -28.984 27.994 1.00   0.00 0 . 1
ATOM   4795 H HZ3 . LYS . . 311 ? -7.734 -29.070 26.358 1.00   0.00 0 . 1
ATOM   4796 N N   . TYR . . 312 ? -12.263 -28.593 20.709 1.00   0.00 0 . 1
ATOM   4797 C CA  . TYR . . 312 ? -13.317 -28.258 19.761 1.00   0.00 0 . 1
ATOM   4798 C C   . TYR . . 312 ? -14.658 -28.114 20.466 1.00   0.00 0 . 1
ATOM   4799 O O   . TYR . . 312 ? -14.953 -28.828 21.429 1.00   0.00 0 . 1
ATOM   4800 C CB  . TYR . . 312 ? -13.427 -29.323 18.669 1.00   0.00 0 . 1
ATOM   4801 C CG  . TYR . . 312 ? -12.240 -29.375 17.738 1.00   0.00 0 . 1
ATOM   4802 C CD1 . TYR . . 312 ? -11.189 -30.252 17.969 1.00   0.00 0 . 1
ATOM   4803 C CD2 . TYR . . 312 ? -12.171 -28.545 16.627 1.00   0.00 0 . 1
ATOM   4804 C CE1 . TYR . . 312 ? -10.101 -30.303 17.119 1.00   0.00 0 . 1
ATOM   4805 C CE2 . TYR . . 312 ? -11.087 -28.588 15.771 1.00   0.00 0 . 1
ATOM   4806 C CZ  . TYR . . 312 ? -10.054 -29.469 16.021 1.00   0.00 0 . 1
ATOM   4807 O OH  . TYR . . 312 ? -8.972 -29.515 15.172 1.00   0.00 0 . 1
ATOM   4808 H H   . TYR . . 312 ? -12.084 -29.569 20.901 1.00   0.00 0 . 1
ATOM   4809 H HA  . TYR . . 312 ? -13.069 -27.306 19.291 1.00   0.00 0 . 1
ATOM   4810 H HB2 . TYR . . 312 ? -13.567 -30.300 19.131 1.00   0.00 0 . 1
ATOM   4811 H HB3 . TYR . . 312 ? -14.334 -29.154 18.090 1.00   0.00 0 . 1
ATOM   4812 H HD1 . TYR . . 312 ? -11.213 -30.909 18.826 1.00   0.00 0 . 1
ATOM   4813 H HD2 . TYR . . 312 ? -12.972 -27.851 16.419 1.00   0.00 0 . 1
ATOM   4814 H HE1 . TYR . . 312 ? -9.293 -30.993 17.316 1.00   0.00 0 . 1
ATOM   4815 H HE2 . TYR . . 312 ? -11.051 -27.934 14.912 1.00   0.00 0 . 1
ATOM   4816 H HH  . TYR . . 312 ? -8.347 -30.173 15.485 1.00   0.00 0 . 1
ATOM   4817 N N   . MET . . 313 ? -15.469 -27.179 19.970 1.00   0.00 0 . 1
ATOM   4818 C CA  . MET . . 313 ? -16.860 -27.051 20.372 1.00   0.00 0 . 1
ATOM   4819 C C   . MET . . 313 ? -17.839 -27.386 19.259 1.00   0.00 0 . 1
ATOM   4820 O O   . MET . . 313 ? -18.996 -27.701 19.549 1.00   0.00 0 . 1
ATOM   4821 C CB  . MET . . 313 ? -17.145 -25.625 20.865 1.00   0.00 0 . 1
ATOM   4822 C CG  . MET . . 313 ? -16.427 -25.250 22.146 1.00   0.00 0 . 1
ATOM   4823 S SD  . MET . . 313 ? -16.336 -23.464 22.360 1.00   0.00 0 . 1
ATOM   4824 C CE  . MET . . 313 ? -15.023 -23.056 21.211 1.00   0.00 0 . 1
ATOM   4825 H H   . MET . . 313 ? -15.123 -26.522 19.285 1.00   0.00 0 . 1
ATOM   4826 H HA  . MET . . 313 ? -17.040 -27.738 21.200 1.00   0.00 0 . 1
ATOM   4827 H HB2 . MET . . 313 ? -16.884 -24.913 20.083 1.00   0.00 0 . 1
ATOM   4828 H HB3 . MET . . 313 ? -18.220 -25.499 21.002 1.00   0.00 0 . 1
ATOM   4829 H HG2 . MET . . 313 ? -16.948 -25.691 22.996 1.00   0.00 0 . 1
ATOM   4830 H HG3 . MET . . 313 ? -15.419 -25.665 22.132 1.00   0.00 0 . 1
ATOM   4831 H HE1 . MET . . 313 ? -14.847 -21.980 21.228 1.00   0.00 0 . 1
ATOM   4832 H HE2 . MET . . 313 ? -14.111 -23.577 21.501 1.00   0.00 0 . 1
ATOM   4833 H HE3 . MET . . 313 ? -15.312 -23.361 20.205 1.00   0.00 0 . 1
ATOM   4834 N N   . ALA . . 314 ? -17.406 -27.326 18.002 1.00   0.00 0 . 1
ATOM   4835 C CA  . ALA . . 314 ? -18.265 -27.629 16.869 1.00   0.00 0 . 1
ATOM   4836 C C   . ALA . . 314 ? -17.382 -27.903 15.663 1.00   0.00 0 . 1
ATOM   4837 O O   . ALA . . 314 ? -16.350 -27.251 15.484 1.00   0.00 0 . 1
ATOM   4838 C CB  . ALA . . 314 ? -19.237 -26.483 16.573 1.00   0.00 0 . 1
ATOM   4839 H H   . ALA . . 314 ? -16.450 -27.062 17.809 1.00   0.00 0 . 1
ATOM   4840 H HA  . ALA . . 314 ? -18.839 -28.527 17.095 1.00   0.00 0 . 1
ATOM   4841 H HB1 . ALA . . 314 ? -19.862 -26.748 15.720 1.00   0.00 0 . 1
ATOM   4842 H HB2 . ALA . . 314 ? -19.868 -26.306 17.444 1.00   0.00 0 . 1
ATOM   4843 H HB3 . ALA . . 314 ? -18.674 -25.579 16.343 1.00   0.00 0 . 1
ATOM   4844 N N   . CYS . . 315 ? -17.792 -28.867 14.843 1.00   0.00 0 . 1
ATOM   4845 C CA  . CYS . . 315 ? -17.021 -29.248 13.666 1.00   0.00 0 . 1
ATOM   4846 C C   . CYS . . 315 ? -17.986 -29.638 12.559 1.00   0.00 0 . 1
ATOM   4847 O O   . CYS . . 315 ? -18.749 -30.599 12.708 1.00   0.00 0 . 1
ATOM   4848 C CB  . CYS . . 315 ? -16.066 -30.399 13.989 1.00   0.00 0 . 1
ATOM   4849 S SG  . CYS . . 315 ? -14.751 -30.643 12.777 1.00   0.00 0 . 1
ATOM   4850 H H   . CYS . . 315 ? -18.657 -29.354 15.030 1.00   0.00 0 . 1
ATOM   4851 H HA  . CYS . . 315 ? -16.437 -28.390 13.336 1.00   0.00 0 . 1
ATOM   4852 H HB2 . CYS . . 315 ? -15.625 -30.237 14.973 1.00   0.00 0 . 1
ATOM   4853 H HB3 . CYS . . 315 ? -16.636 -31.322 14.095 1.00   0.00 0 . 1
ATOM   4854 H HG  . CYS . . 315 ? -14.009 -29.535 12.695 1.00   0.00 0 . 1
ATOM   4855 N N   . CYS . . 316 ? -17.955 -28.894 11.458 1.00   0.00 0 . 1
ATOM   4856 C CA  . CYS . . 316 ? -18.793 -29.155 10.299 1.00   0.00 0 . 1
ATOM   4857 C C   . CYS . . 316 ? -17.898 -29.477  9.113 1.00   0.00 0 . 1
ATOM   4858 O O   . CYS . . 316 ? -16.948 -28.739  8.831 1.00   0.00 0 . 1
ATOM   4859 C CB  . CYS . . 316 ? -19.687 -27.955  9.974 1.00   0.00 0 . 1
ATOM   4860 S SG  . CYS . . 316 ? -20.935 -27.590 11.221 1.00   0.00 0 . 1
ATOM   4861 H H   . CYS . . 316 ? -17.327 -28.105 11.401 1.00   0.00 0 . 1
ATOM   4862 H HA  . CYS . . 316 ? -19.424 -30.019 10.508 1.00   0.00 0 . 1
ATOM   4863 H HB2 . CYS . . 316 ? -19.066 -27.074  9.817 1.00   0.00 0 . 1
ATOM   4864 H HB3 . CYS . . 316 ? -20.174 -28.117  9.013 1.00   0.00 0 . 1
ATOM   4865 H HG  . CYS . . 316 ? -20.336 -27.322 12.385 1.00   0.00 0 . 1
ATOM   4866 N N   . LEU . . 317 ? -18.193 -30.580  8.433 1.00   0.00 0 . 1
ATOM   4867 C CA  . LEU . . 317 ? -17.461 -30.994  7.244 1.00   0.00 0 . 1
ATOM   4868 C C   . LEU . . 317 ? -18.341 -30.771  6.022 1.00   0.00 0 . 1
ATOM   4869 O O   . LEU . . 317 ? -19.402 -31.391  5.893 1.00   0.00 0 . 1
ATOM   4870 C CB  . LEU . . 317 ? -17.028 -32.457  7.347 1.00   0.00 0 . 1
ATOM   4871 C CG  . LEU . . 317 ? -15.866 -32.715  8.308 1.00   0.00 0 . 1
ATOM   4872 C CD1 . LEU . . 317 ? -15.658 -34.204  8.511 1.00   0.00 0 . 1
ATOM   4873 C CD2 . LEU . . 317 ? -14.592 -32.061  7.790 1.00   0.00 0 . 1
ATOM   4874 H H   . LEU . . 317 ? -18.954 -31.171  8.734 1.00   0.00 0 . 1
ATOM   4875 H HA  . LEU . . 317 ? -16.570 -30.373  7.149 1.00   0.00 0 . 1
ATOM   4876 H HB2 . LEU . . 317 ? -17.882 -33.066  7.642 1.00   0.00 0 . 1
ATOM   4877 H HB3 . LEU . . 317 ? -16.766 -32.826  6.355 1.00   0.00 0 . 1
ATOM   4878 H HG  . LEU . . 317 ? -16.113 -32.269  9.272 1.00   0.00 0 . 1
ATOM   4879 H HD11 . LEU . . 317 ? -14.827 -34.364  9.198 1.00   0.00 0 . 1
ATOM   4880 H HD12 . LEU . . 317 ? -16.564 -34.644  8.929 1.00   0.00 0 . 1
ATOM   4881 H HD13 . LEU . . 317 ? -15.434 -34.674  7.554 1.00   0.00 0 . 1
ATOM   4882 H HD21 . LEU . . 317 ? -13.775 -32.254  8.485 1.00   0.00 0 . 1
ATOM   4883 H HD22 . LEU . . 317 ? -14.342 -32.475  6.813 1.00   0.00 0 . 1
ATOM   4884 H HD23 . LEU . . 317 ? -14.746 -30.985  7.701 1.00   0.00 0 . 1
ATOM   4885 N N   . LEU . . 318 ? -17.902 -29.879  5.138 1.00   0.00 0 . 1
ATOM   4886 C CA  . LEU . . 318 ? -18.623 -29.534  3.918 1.00   0.00 0 . 1
ATOM   4887 C C   . LEU . . 318 ? -17.839 -30.084  2.733 1.00   0.00 0 . 1
ATOM   4888 O O   . LEU . . 318 ? -16.763 -29.572  2.402 1.00   0.00 0 . 1
ATOM   4889 C CB  . LEU . . 318 ? -18.809 -28.022  3.807 1.00   0.00 0 . 1
ATOM   4890 C CG  . LEU . . 318 ? -19.559 -27.344  4.955 1.00   0.00 0 . 1
ATOM   4891 C CD1 . LEU . . 318 ? -19.556 -25.827  4.785 1.00   0.00 0 . 1
ATOM   4892 C CD2 . LEU . . 318 ? -20.983 -27.874  5.049 1.00   0.00 0 . 1
ATOM   4893 H H   . LEU . . 318 ? -17.026 -29.401  5.295 1.00   0.00 0 . 1
ATOM   4894 H HA  . LEU . . 318 ? -19.604 -30.008  3.942 1.00   0.00 0 . 1
ATOM   4895 H HB2 . LEU . . 318 ? -17.834 -27.548  3.685 1.00   0.00 0 . 1
ATOM   4896 H HB3 . LEU . . 318 ? -19.306 -27.789  2.865 1.00   0.00 0 . 1
ATOM   4897 H HG  . LEU . . 318 ? -19.045 -27.583  5.885 1.00   0.00 0 . 1
ATOM   4898 H HD11 . LEU . . 318 ? -20.096 -25.367  5.613 1.00   0.00 0 . 1
ATOM   4899 H HD12 . LEU . . 318 ? -18.528 -25.464  4.775 1.00   0.00 0 . 1
ATOM   4900 H HD13 . LEU . . 318 ? -20.042 -25.565  3.846 1.00   0.00 0 . 1
ATOM   4901 H HD21 . LEU . . 318 ? -21.501 -27.380  5.870 1.00   0.00 0 . 1
ATOM   4902 H HD22 . LEU . . 318 ? -21.509 -27.673  4.115 1.00   0.00 0 . 1
ATOM   4903 H HD23 . LEU . . 318 ? -20.960 -28.949  5.228 1.00   0.00 0 . 1
ATOM   4904 N N   . TYR . . 319 ? -18.374 -31.122  2.100 1.00   0.00 0 . 1
ATOM   4905 C CA  . TYR . . 319 ? -17.741 -31.763  0.959 1.00   0.00 0 . 1
ATOM   4906 C C   . TYR . . 319 ? -18.352 -31.269 -0.348 1.00   0.00 0 . 1
ATOM   4907 O O   . TYR . . 319 ? -19.505 -30.829 -0.391 1.00   0.00 0 . 1
ATOM   4908 C CB  . TYR . . 319 ? -17.878 -33.285  1.044 1.00   0.00 0 . 1
ATOM   4909 C CG  . TYR . . 319 ? -17.110 -33.930  2.176 1.00   0.00 0 . 1
ATOM   4910 C CD1 . TYR . . 319 ? -15.789 -34.319  2.008 1.00   0.00 0 . 1
ATOM   4911 C CD2 . TYR . . 319 ? -17.711 -34.165  3.407 1.00   0.00 0 . 1
ATOM   4912 C CE1 . TYR . . 319 ? -15.081 -34.917  3.037 1.00   0.00 0 . 1
ATOM   4913 C CE2 . TYR . . 319 ? -17.013 -34.764  4.442 1.00   0.00 0 . 1
ATOM   4914 C CZ  . TYR . . 319 ? -15.697 -35.137  4.252 1.00   0.00 0 . 1
ATOM   4915 O OH  . TYR . . 319 ? -14.993 -35.733  5.276 1.00   0.00 0 . 1
ATOM   4916 H H   . TYR . . 319 ? -19.259 -31.499  2.407 1.00   0.00 0 . 1
ATOM   4917 H HA  . TYR . . 319 ? -16.681 -31.509  0.963 1.00   0.00 0 . 1
ATOM   4918 H HB2 . TYR . . 319 ? -18.933 -33.549  1.128 1.00   0.00 0 . 1
ATOM   4919 H HB3 . TYR . . 319 ? -17.567 -33.728  0.098 1.00   0.00 0 . 1
ATOM   4920 H HD1 . TYR . . 319 ? -15.295 -34.157  1.062 1.00   0.00 0 . 1
ATOM   4921 H HD2 . TYR . . 319 ? -18.739 -33.878  3.569 1.00   0.00 0 . 1
ATOM   4922 H HE1 . TYR . . 319 ? -14.052 -35.208  2.887 1.00   0.00 0 . 1
ATOM   4923 H HE2 . TYR . . 319 ? -17.498 -34.938  5.391 1.00   0.00 0 . 1
ATOM   4924 H HH  . TYR . . 319 ? -14.084 -35.872  5.001 1.00   0.00 0 . 1
ATOM   4925 N N   . ARG . . 320 ? -17.565 -31.357 -1.417 1.00   0.00 0 . 1
ATOM   4926 C CA  . ARG . . 320 ? -18.016 -31.000 -2.758 1.00   0.00 0 . 1
ATOM   4927 C C   . ARG . . 320 ? -17.356 -31.938 -3.755 1.00   0.00 0 . 1
ATOM   4928 O O   . ARG . . 320 ? -16.124 -31.999 -3.825 1.00   0.00 0 . 1
ATOM   4929 C CB  . ARG . . 320 ? -17.676 -29.545 -3.099 1.00   0.00 0 . 1
ATOM   4930 C CG  . ARG . . 320 ? -18.162 -28.529 -2.085 1.00   0.00 0 . 1
ATOM   4931 C CD  . ARG . . 320 ? -17.761 -27.116 -2.490 1.00   0.00 0 . 1
ATOM   4932 N NE  . ARG . . 320 ? -18.567 -26.605 -3.594 1.00   0.00 0 . 1
ATOM   4933 C CZ  . ARG . . 320 ? -18.489 -25.368 -4.068 1.00   0.00 0 . 1
ATOM   4934 N NH1 . ARG . . 320 ? -17.634 -24.491 -3.570 1.00   0.00 1 . 1
ATOM   4935 N NH2 . ARG . . 320 ? -19.291 -25.002 -5.063 1.00   0.00 0 . 1
ATOM   4936 H H   . ARG . . 320 ? -16.614 -31.682 -1.318 1.00   0.00 0 . 1
ATOM   4937 H HA  . ARG . . 320 ? -19.096 -31.132 -2.814 1.00   0.00 0 . 1
ATOM   4938 H HB2 . ARG . . 320 ? -16.598 -29.445 -3.221 1.00   0.00 0 . 1
ATOM   4939 H HB3 . ARG . . 320 ? -18.084 -29.300 -4.079 1.00   0.00 0 . 1
ATOM   4940 H HG2 . ARG . . 320 ? -19.247 -28.589 -2.002 1.00   0.00 0 . 1
ATOM   4941 H HG3 . ARG . . 320 ? -17.737 -28.760 -1.107 1.00   0.00 0 . 1
ATOM   4942 H HD2 . ARG . . 320 ? -17.858 -26.452 -1.632 1.00   0.00 0 . 1
ATOM   4943 H HD3 . ARG . . 320 ? -16.709 -27.105 -2.775 1.00   0.00 0 . 1
ATOM   4944 H HE  . ARG . . 320 ? -19.218 -27.261 -4.001 1.00   0.00 0 . 1
ATOM   4945 H HH11 . ARG . . 320 ? -17.021 -24.758 -2.812 1.00   0.00 0 . 1
ATOM   4946 H HH12 . ARG . . 320 ? -17.592 -23.556 -3.948 1.00   0.00 0 . 1
ATOM   4947 H HH21 . ARG . . 320 ? -19.950 -25.663 -5.450 1.00   0.00 0 . 1
ATOM   4948 H HH22 . ARG . . 320 ? -19.241 -24.064 -5.432 1.00   0.00 0 . 1
ATOM   4949 N N   . GLY . . 321 ? -18.166 -32.665 -4.524 1.00   0.00 0 . 1
ATOM   4950 C CA  . GLY . . 321 ? -17.666 -33.506 -5.590 1.00   0.00 0 . 1
ATOM   4951 C C   . GLY . . 321 ? -18.024 -34.966 -5.373 1.00   0.00 0 . 1
ATOM   4952 O O   . GLY . . 321 ? -19.048 -35.287 -4.758 1.00   0.00 0 . 1
ATOM   4953 H H   . GLY . . 321 ? -19.164 -32.640 -4.372 1.00   0.00 0 . 1
ATOM   4954 H HA2 . GLY . . 321 ? -18.077 -33.169 -6.542 1.00   0.00 0 . 1
ATOM   4955 H HA3 . GLY . . 321 ? -16.582 -33.404 -5.654 1.00   0.00 0 . 1
ATOM   4956 N N   . ASP . . 322 ? -17.159 -35.845 -5.885 1.00   0.00 0 . 1
ATOM   4957 C CA  . ASP . . 322 ? -17.388 -37.292 -5.875 1.00   0.00 0 . 1
ATOM   4958 C C   . ASP . . 322 ? -17.027 -37.849 -4.501 1.00   0.00 0 . 1
ATOM   4959 O O   . ASP . . 322 ? -15.923 -38.340 -4.263 1.00   0.00 0 . 1
ATOM   4960 C CB  . ASP . . 322 ? -16.568 -37.966 -6.969 1.00   0.00 0 . 1
ATOM   4961 C CG  . ASP . . 322 ? -16.682 -39.476 -6.933 1.00   0.00 0 . 1
ATOM   4962 O OD1 . ASP . . 322 ? -17.689 -39.985 -6.392 1.00   0.00 0 . 1
ATOM   4963 O OD2 . ASP . . 322 ? -15.757 -40.156 -7.429 1.00   0.00 -1 . 1
ATOM   4964 H H   . ASP . . 322 ? -16.299 -35.522 -6.304 1.00   0.00 0 . 1
ATOM   4965 H HA  . ASP . . 322 ? -18.446 -37.480 -6.063 1.00   0.00 0 . 1
ATOM   4966 H HB2 . ASP . . 322 ? -16.893 -37.601 -7.942 1.00   0.00 0 . 1
ATOM   4967 H HB3 . ASP . . 322 ? -15.522 -37.679 -6.865 1.00   0.00 0 . 1
ATOM   4968 N N   . VAL . . 323 ? -17.991 -37.785 -3.585 1.00   0.00 0 . 1
ATOM   4969 C CA  . VAL . . 323 ? -17.793 -38.212 -2.203 1.00   0.00 0 . 1
ATOM   4970 C C   . VAL . . 323 ? -18.939 -39.138 -1.827 1.00   0.00 0 . 1
ATOM   4971 O O   . VAL . . 323 ? -20.105 -38.729 -1.859 1.00   0.00 0 . 1
ATOM   4972 C CB  . VAL . . 323 ? -17.718 -37.018 -1.235 1.00   0.00 0 . 1
ATOM   4973 C CG1 . VAL . . 323 ? -17.663 -37.500  0.208 1.00   0.00 0 . 1
ATOM   4974 C CG2 . VAL . . 323 ? -16.509 -36.147 -1.555 1.00   0.00 0 . 1
ATOM   4975 H H   . VAL . . 323 ? -18.903 -37.431 -3.836 1.00   0.00 0 . 1
ATOM   4976 H HA  . VAL . . 323 ? -16.859 -38.771 -2.141 1.00   0.00 0 . 1
ATOM   4977 H HB  . VAL . . 323 ? -18.618 -36.416 -1.361 1.00   0.00 0 . 1
ATOM   4978 H HG11 . VAL . . 323 ? -17.611 -36.641  0.877 1.00   0.00 0 . 1
ATOM   4979 H HG12 . VAL . . 323 ? -18.559 -38.081  0.432 1.00   0.00 0 . 1
ATOM   4980 H HG13 . VAL . . 323 ? -16.781 -38.125  0.350 1.00   0.00 0 . 1
ATOM   4981 H HG21 . VAL . . 323 ? -16.471 -35.308 -0.860 1.00   0.00 0 . 1
ATOM   4982 H HG22 . VAL . . 323 ? -15.599 -36.739 -1.458 1.00   0.00 0 . 1
ATOM   4983 H HG23 . VAL . . 323 ? -16.590 -35.772 -2.574 1.00   0.00 0 . 1
ATOM   4984 N N   . VAL . . 324 ? -18.613 -40.379 -1.480 1.00   0.00 0 . 1
ATOM   4985 C CA  . VAL . . 324 ? -19.627 -41.345 -1.068 1.00   0.00 0 . 1
ATOM   4986 C C   . VAL . . 324 ? -19.817 -41.228  0.439 1.00   0.00 0 . 1
ATOM   4987 O O   . VAL . . 324 ? -18.837 -41.303  1.196 1.00   0.00 0 . 1
ATOM   4988 C CB  . VAL . . 324 ? -19.246 -42.775 -1.480 1.00   0.00 0 . 1
ATOM   4989 C CG1 . VAL . . 324 ? -20.387 -43.738 -1.168 1.00   0.00 0 . 1
ATOM   4990 C CG2 . VAL . . 324 ? -18.890 -42.820 -2.960 1.00   0.00 0 . 1
ATOM   4991 H H   . VAL . . 324 ? -17.646 -40.670 -1.496 1.00   0.00 0 . 1
ATOM   4992 H HA  . VAL . . 324 ? -20.568 -41.085 -1.554 1.00   0.00 0 . 1
ATOM   4993 H HB  . VAL . . 324 ? -18.371 -43.078 -0.905 1.00   0.00 0 . 1
ATOM   4994 H HG11 . VAL . . 324 ? -20.104 -44.748 -1.465 1.00   0.00 0 . 1
ATOM   4995 H HG12 . VAL . . 324 ? -20.597 -43.720 -0.098 1.00   0.00 0 . 1
ATOM   4996 H HG13 . VAL . . 324 ? -21.279 -43.435 -1.718 1.00   0.00 0 . 1
ATOM   4997 H HG21 . VAL . . 324 ? -18.622 -43.839 -3.239 1.00   0.00 0 . 1
ATOM   4998 H HG22 . VAL . . 324 ? -19.747 -42.496 -3.550 1.00   0.00 0 . 1
ATOM   4999 H HG23 . VAL . . 324 ? -18.046 -42.157 -3.151 1.00   0.00 0 . 1
ATOM   5000 N N   . PRO . . 325 ? -21.048 -41.044  0.915 1.00   0.00 0 . 1
ATOM   5001 C CA  . PRO . . 325 ? -21.252 -40.805  2.353 1.00   0.00 0 . 1
ATOM   5002 C C   . PRO . . 325 ? -20.615 -41.845  3.262 1.00   0.00 0 . 1
ATOM   5003 O O   . PRO . . 325 ? -20.215 -41.501  4.383 1.00   0.00 0 . 1
ATOM   5004 C CB  . PRO . . 325 ? -22.782 -40.795  2.478 1.00   0.00 0 . 1
ATOM   5005 C CG  . PRO . . 325 ? -23.249 -40.298  1.150 1.00   0.00 0 . 1
ATOM   5006 C CD  . PRO . . 325 ? -22.295 -40.894  0.145 1.00   0.00 0 . 1
ATOM   5007 H HA  . PRO . . 325 ? -20.865 -39.819  2.610 1.00   0.00 0 . 1
ATOM   5008 H HB2 . PRO . . 325 ? -23.139 -41.813  2.627 1.00   0.00 0 . 1
ATOM   5009 H HB3 . PRO . . 325 ? -23.076 -40.086  3.252 1.00   0.00 0 . 1
ATOM   5010 H HG2 . PRO . . 325 ? -24.256 -40.670  0.959 1.00   0.00 0 . 1
ATOM   5011 H HG3 . PRO . . 325 ? -23.171 -39.210  1.123 1.00   0.00 0 . 1
ATOM   5012 H HD2 . PRO . . 325 ? -22.655 -41.879 -0.153 1.00   0.00 0 . 1
ATOM   5013 H HD3 . PRO . . 325 ? -22.135 -40.182 -0.665 1.00   0.00 0 . 1
ATOM   5014 N N   . LYS . . 326 ? -20.499 -43.103  2.826 1.00   0.00 0 . 1
ATOM   5015 C CA  . LYS . . 326 ? -19.896 -44.119  3.684 1.00   0.00 0 . 1
ATOM   5016 C C   . LYS . . 326 ? -18.382 -43.976  3.781 1.00   0.00 0 . 1
ATOM   5017 O O   . LYS . . 326 ? -17.788 -44.460  4.752 1.00   0.00 0 . 1
ATOM   5018 C CB  . LYS . . 326 ? -20.247 -45.522  3.187 1.00   0.00 0 . 1
ATOM   5019 C CG  . LYS . . 326 ? -19.414 -45.987  2.010 1.00   0.00 0 . 1
ATOM   5020 C CD  . LYS . . 326 ? -19.460 -47.496  1.867 1.00   0.00 0 . 1
ATOM   5021 C CE  . LYS . . 326 ? -18.605 -47.962  0.702 1.00   0.00 0 . 1
ATOM   5022 N NZ  . LYS . . 326 ? -17.198 -47.488  0.827 1.00   0.00 1 . 1
ATOM   5023 H H   . LYS . . 326 ? -20.827 -43.350  1.904 1.00   0.00 0 . 1
ATOM   5024 H HA  . LYS . . 326 ? -20.310 -44.003  4.686 1.00   0.00 0 . 1
ATOM   5025 H HB2 . LYS . . 326 ? -20.143 -46.233  4.007 1.00   0.00 0 . 1
ATOM   5026 H HB3 . LYS . . 326 ? -21.303 -45.557  2.917 1.00   0.00 0 . 1
ATOM   5027 H HG2 . LYS . . 326 ? -19.786 -45.524  1.096 1.00   0.00 0 . 1
ATOM   5028 H HG3 . LYS . . 326 ? -18.381 -45.667  2.148 1.00   0.00 0 . 1
ATOM   5029 H HD2 . LYS . . 326 ? -19.102 -47.959  2.788 1.00   0.00 0 . 1
ATOM   5030 H HD3 . LYS . . 326 ? -20.490 -47.815  1.711 1.00   0.00 0 . 1
ATOM   5031 H HE2 . LYS . . 326 ? -18.619 -49.050  0.655 1.00   0.00 0 . 1
ATOM   5032 H HE3 . LYS . . 326 ? -19.030 -47.591 -0.230 1.00   0.00 0 . 1
ATOM   5033 H HZ1 . LYS . . 326 ? -16.795 -47.849  1.680 1.00   0.00 0 . 1
ATOM   5034 H HZ2 . LYS . . 326 ? -16.661 -47.815  0.038 1.00   0.00 0 . 1
ATOM   5035 H HZ3 . LYS . . 326 ? -17.183 -46.478  0.849 1.00   0.00 0 . 1
ATOM   5036 N N   . ASP . . 327 ? -17.740 -43.335  2.803 1.00   0.00 0 . 1
ATOM   5037 C CA  . ASP . . 327 ? -16.309 -43.081  2.919 1.00   0.00 0 . 1
ATOM   5038 C C   . ASP . . 327 ? -16.021 -41.947  3.892 1.00   0.00 0 . 1
ATOM   5039 O O   . ASP . . 327 ? -14.969 -41.942  4.540 1.00   0.00 0 . 1
ATOM   5040 C CB  . ASP . . 327 ? -15.714 -42.770  1.547 1.00   0.00 0 . 1
ATOM   5041 C CG  . ASP . . 327 ? -15.808 -43.944  0.595 1.00   0.00 0 . 1
ATOM   5042 O OD1 . ASP . . 327 ? -15.829 -45.099  1.072 1.00   0.00 0 . 1
ATOM   5043 O OD2 . ASP . . 327 ? -15.861 -43.710 -0.631 1.00   0.00 -1 . 1
ATOM   5044 H H   . ASP . . 327 ? -18.245 -43.026  1.985 1.00   0.00 0 . 1
ATOM   5045 H HA  . ASP . . 327 ? -15.833 -43.984  3.299 1.00   0.00 0 . 1
ATOM   5046 H HB2 . ASP . . 327 ? -16.228 -41.911  1.115 1.00   0.00 0 . 1
ATOM   5047 H HB3 . ASP . . 327 ? -14.670 -42.480  1.662 1.00   0.00 0 . 1
ATOM   5048 N N   . VAL . . 328 ? -16.941 -40.988  4.009 1.00   0.00 0 . 1
ATOM   5049 C CA  . VAL . . 328 ? -16.798 -39.935  5.009 1.00   0.00 0 . 1
ATOM   5050 C C   . VAL . . 328 ? -16.857 -40.529  6.411 1.00   0.00 0 . 1
ATOM   5051 O O   . VAL . . 328 ? -15.995 -40.262  7.257 1.00   0.00 0 . 1
ATOM   5052 C CB  . VAL . . 328 ? -17.873 -38.852  4.805 1.00   0.00 0 . 1
ATOM   5053 C CG1 . VAL . . 328 ? -17.889 -37.888  5.985 1.00   0.00 0 . 1
ATOM   5054 C CG2 . VAL . . 328 ? -17.631 -38.105  3.501 1.00   0.00 0 . 1
ATOM   5055 H H   . VAL . . 328 ? -17.749 -40.987  3.403 1.00   0.00 0 . 1
ATOM   5056 H HA  . VAL . . 328 ? -15.820 -39.472  4.877 1.00   0.00 0 . 1
ATOM   5057 H HB  . VAL . . 328 ? -18.846 -39.341  4.747 1.00   0.00 0 . 1
ATOM   5058 H HG11 . VAL . . 328 ? -18.655 -37.130  5.825 1.00   0.00 0 . 1
ATOM   5059 H HG12 . VAL . . 328 ? -18.108 -38.436  6.900 1.00   0.00 0 . 1
ATOM   5060 H HG13 . VAL . . 328 ? -16.915 -37.407  6.074 1.00   0.00 0 . 1
ATOM   5061 H HG21 . VAL . . 328 ? -18.399 -37.343  3.370 1.00   0.00 0 . 1
ATOM   5062 H HG22 . VAL . . 328 ? -16.650 -37.631  3.530 1.00   0.00 0 . 1
ATOM   5063 H HG23 . VAL . . 328 ? -17.670 -38.807  2.667 1.00   0.00 0 . 1
ATOM   5064 N N   . ASN . . 329 ? -17.875 -41.354  6.673 1.00   0.00 0 . 1
ATOM   5065 C CA  . ASN . . 329 ? -17.996 -41.990  7.980 1.00   0.00 0 . 1
ATOM   5066 C C   . ASN . . 329 ? -16.747 -42.793  8.318 1.00   0.00 0 . 1
ATOM   5067 O O   . ASN . . 329 ? -16.280 -42.780  9.464 1.00   0.00 0 . 1
ATOM   5068 C CB  . ASN . . 329 ? -19.230 -42.892  8.016 1.00   0.00 0 . 1
ATOM   5069 C CG  . ASN . . 329 ? -20.476 -42.198  7.504 1.00   0.00 0 . 1
ATOM   5070 N ND2 . ASN . . 329 ? -20.692 -41.012  7.757 1.00   0.00 0 . 1
ATOM   5071 O OD1 . ASN . . 329 ? -21.304 -42.936  6.771 1.00   0.00 0 . 1
ATOM   5072 H H   . ASN . . 329 ? -18.569 -41.542  5.963 1.00   0.00 0 . 1
ATOM   5073 H HA  . ASN . . 329 ? -18.118 -41.211  8.732 1.00   0.00 0 . 1
ATOM   5074 H HB2 . ASN . . 329 ? -19.044 -43.786  7.421 1.00   0.00 0 . 1
ATOM   5075 H HB3 . ASN . . 329 ? -19.400 -43.234  9.037 1.00   0.00 0 . 1
ATOM   5076 H HD21 . ASN . . 329 ? -20.034 -40.487  8.316 1.00   0.00 0 . 1
ATOM   5077 H HD22 . ASN . . 329 ? -21.527 -40.565  7.408 1.00   0.00 0 . 1
ATOM   5078 N N   . ALA . . 330 ? -16.196 -43.506  7.334 1.00   0.00 0 . 1
ATOM   5079 C CA  . ALA . . 330 ? -14.969 -44.261  7.569 1.00   0.00 0 . 1
ATOM   5080 C C   . ALA . . 330 ? -13.809 -43.335  7.908 1.00   0.00 0 . 1
ATOM   5081 O O   . ALA . . 330 ? -13.012 -43.626  8.807 1.00   0.00 0 . 1
ATOM   5082 C CB  . ALA . . 330 ? -14.634 -45.116  6.347 1.00   0.00 0 . 1
ATOM   5083 H H   . ALA . . 330 ? -16.627 -43.526  6.421 1.00   0.00 0 . 1
ATOM   5084 H HA  . ALA . . 330 ? -15.133 -44.926  8.417 1.00   0.00 0 . 1
ATOM   5085 H HB1 . ALA . . 330 ? -13.717 -45.675  6.534 1.00   0.00 0 . 1
ATOM   5086 H HB2 . ALA . . 330 ? -15.450 -45.812  6.156 1.00   0.00 0 . 1
ATOM   5087 H HB3 . ALA . . 330 ? -14.496 -44.471  5.479 1.00   0.00 0 . 1
ATOM   5088 N N   . ALA . . 331 ? -13.698 -42.210  7.196 1.00   0.00 0 . 1
ATOM   5089 C CA  . ALA . . 331 ? -12.614 -41.270  7.463 1.00   0.00 0 . 1
ATOM   5090 C C   . ALA . . 331 ? -12.748 -40.651  8.849 1.00   0.00 0 . 1
ATOM   5091 O O   . ALA . . 331 ? -11.751 -40.486  9.562 1.00   0.00 0 . 1
ATOM   5092 C CB  . ALA . . 331 ? -12.584 -40.184  6.388 1.00   0.00 0 . 1
ATOM   5093 H H   . ALA . . 331 ? -14.366 -42.005  6.466 1.00   0.00 0 . 1
ATOM   5094 H HA  . ALA . . 331 ? -11.671 -41.816  7.424 1.00   0.00 0 . 1
ATOM   5095 H HB1 . ALA . . 331 ? -11.772 -39.488  6.596 1.00   0.00 0 . 1
ATOM   5096 H HB2 . ALA . . 331 ? -12.427 -40.643  5.412 1.00   0.00 0 . 1
ATOM   5097 H HB3 . ALA . . 331 ? -13.533 -39.646  6.387 1.00   0.00 0 . 1
ATOM   5098 N N   . ILE . . 332 ? -13.974 -40.308  9.250 1.00   0.00 0 . 1
ATOM   5099 C CA  . ILE . . 332 ? -14.187 -39.723 10.570 1.00   0.00 0 . 1
ATOM   5100 C C   . ILE . . 332 ? -13.880 -40.737 11.664 1.00   0.00 0 . 1
ATOM   5101 O O   . ILE . . 332 ? -13.296 -40.395 12.699 1.00   0.00 0 . 1
ATOM   5102 C CB  . ILE . . 332 ? -15.622 -39.181 10.684 1.00   0.00 0 . 1
ATOM   5103 C CG1 . ILE . . 332 ? -15.872 -38.125  9.605 1.00   0.00 0 . 1
ATOM   5104 C CG2 . ILE . . 332 ? -15.875 -38.625 12.078 1.00   0.00 0 . 1
ATOM   5105 C CD1 . ILE . . 332 ? -14.757 -37.118  9.471 1.00   0.00 0 . 1
ATOM   5106 H H   . ILE . . 332 ? -14.764 -40.454  8.639 1.00   0.00 0 . 1
ATOM   5107 H HA  . ILE . . 332 ? -13.499 -38.884 10.683 1.00   0.00 0 . 1
ATOM   5108 H HB  . ILE . . 332 ? -16.312 -40.008 10.516 1.00   0.00 0 . 1
ATOM   5109 H HG12 . ILE . . 332 ? -16.031 -38.619  8.646 1.00   0.00 0 . 1
ATOM   5110 H HG13 . ILE . . 332 ? -16.806 -37.605  9.817 1.00   0.00 0 . 1
ATOM   5111 H HG21 . ILE . . 332 ? -16.896 -38.247 12.139 1.00   0.00 0 . 1
ATOM   5112 H HG22 . ILE . . 332 ? -15.736 -39.416 12.815 1.00   0.00 0 . 1
ATOM   5113 H HG23 . ILE . . 332 ? -15.175 -37.814 12.279 1.00   0.00 0 . 1
ATOM   5114 H HD11 . ILE . . 332 ? -15.006 -36.402  8.687 1.00   0.00 0 . 1
ATOM   5115 H HD12 . ILE . . 332 ? -14.628 -36.591 10.416 1.00   0.00 0 . 1
ATOM   5116 H HD13 . ILE . . 332 ? -13.832 -37.632  9.213 1.00   0.00 0 . 1
ATOM   5117 N N   . ALA . . 333 ? -14.270 -41.998 11.458 1.00   0.00 0 . 1
ATOM   5118 C CA  . ALA . . 333 ? -14.016 -43.029 12.460 1.00   0.00 0 . 1
ATOM   5119 C C   . ALA . . 333 ? -12.527 -43.146 12.758 1.00   0.00 0 . 1
ATOM   5120 O O   . ALA . . 333 ? -12.114 -43.177 13.922 1.00   0.00 0 . 1
ATOM   5121 C CB  . ALA . . 333 ? -14.585 -44.369 11.993 1.00   0.00 0 . 1
ATOM   5122 H H   . ALA . . 333 ? -14.746 -42.246 10.602 1.00   0.00 0 . 1
ATOM   5123 H HA  . ALA . . 333 ? -14.526 -42.743 13.381 1.00   0.00 0 . 1
ATOM   5124 H HB1 . ALA . . 333 ? -14.390 -45.131 12.749 1.00   0.00 0 . 1
ATOM   5125 H HB2 . ALA . . 333 ? -15.660 -44.275 11.843 1.00   0.00 0 . 1
ATOM   5126 H HB3 . ALA . . 333 ? -14.111 -44.658 11.055 1.00   0.00 0 . 1
ATOM   5127 N N   . THR . . 334 ? -11.702 -43.217 11.712 1.00   0.00 0 . 1
ATOM   5128 C CA  . THR . . 334 ? -10.257 -43.233 11.916 1.00   0.00 0 . 1
ATOM   5129 C C   . THR . . 334 ? -9.778 -41.916 12.511 1.00   0.00 0 . 1
ATOM   5130 O O   . THR . . 334 ? -9.067 -41.901 13.523 1.00   0.00 0 . 1
ATOM   5131 C CB  . THR . . 334 ? -9.541 -43.516 10.595 1.00   0.00 0 . 1
ATOM   5132 C CG2 . THR . . 334 ? -10.038 -44.821  9.987 1.00   0.00 0 . 1
ATOM   5133 O OG1 . THR . . 334 ? -9.785 -42.442  9.677 1.00   0.00 0 . 1
ATOM   5134 H H   . THR . . 334 ? -12.077 -43.258 10.775 1.00   0.00 0 . 1
ATOM   5135 H HA  . THR . . 334 ? -10.018 -44.034 12.616 1.00   0.00 0 . 1
ATOM   5136 H HB  . THR . . 334 ? -8.469 -43.593 10.779 1.00   0.00 0 . 1
ATOM   5137 H HG1 . THR . . 334 ? -10.729 -42.365  9.518 1.00   0.00 0 . 1
ATOM   5138 H HG21 . THR . . 334 ? -9.517 -45.006  9.047 1.00   0.00 0 . 1
ATOM   5139 H HG22 . THR . . 334 ? -9.844 -45.642 10.677 1.00   0.00 0 . 1
ATOM   5140 H HG23 . THR . . 334 ? -11.110 -44.749  9.799 1.00   0.00 0 . 1
ATOM   5141 N N   . ILE . . 335 ? -10.174 -40.797 11.905 1.00   0.00 0 . 1
ATOM   5142 C CA  . ILE . . 335 ? -9.773 -39.471 12.365 1.00   0.00 0 . 1
ATOM   5143 C C   . ILE . . 335 ? -10.572 -39.101 13.608 1.00   0.00 0 . 1
ATOM   5144 O O   . ILE . . 335 ? -11.092 -37.985 13.719 1.00   0.00 0 . 1
ATOM   5145 C CB  . ILE . . 335 ? -9.957 -38.420 11.256 1.00   0.00 0 . 1
ATOM   5146 C CG1 . ILE . . 335 ? -9.295 -38.894  9.961 1.00   0.00 0 . 1
ATOM   5147 C CG2 . ILE . . 335 ? -9.374 -37.083 11.686 1.00   0.00 0 . 1
ATOM   5148 C CD1 . ILE . . 335 ? -9.576 -38.001  8.772 1.00   0.00 0 . 1
ATOM   5149 H H   . ILE . . 335 ? -10.773 -40.847 11.094 1.00   0.00 0 . 1
ATOM   5150 H HA  . ILE . . 335 ? -8.718 -39.505 12.633 1.00   0.00 0 . 1
ATOM   5151 H HB  . ILE . . 335 ? -11.024 -38.291 11.073 1.00   0.00 0 . 1
ATOM   5152 H HG12 . ILE . . 335 ? -8.218 -38.967 10.111 1.00   0.00 0 . 1
ATOM   5153 H HG13 . ILE . . 335 ? -9.623 -39.908  9.738 1.00   0.00 0 . 1
ATOM   5154 H HG21 . ILE . . 335 ? -9.513 -36.352 10.889 1.00   0.00 0 . 1
ATOM   5155 H HG22 . ILE . . 335 ? -9.880 -36.738 12.587 1.00   0.00 0 . 1
ATOM   5156 H HG23 . ILE . . 335 ? -8.310 -37.200 11.890 1.00   0.00 0 . 1
ATOM   5157 H HD11 . ILE . . 335 ? -9.074 -38.400  7.891 1.00   0.00 0 . 1
ATOM   5158 H HD12 . ILE . . 335 ? -10.650 -37.963  8.592 1.00   0.00 0 . 1
ATOM   5159 H HD13 . ILE . . 335 ? -9.207 -36.996  8.976 1.00   0.00 0 . 1
ATOM   5160 N N   . LYS . . 336 ? -10.681 -40.040 14.545 1.00   0.00 0 . 1
ATOM   5161 C CA  . LYS . . 336 ? -11.327 -39.786 15.826 1.00   0.00 0 . 1
ATOM   5162 C C   . LYS . . 336 ? -10.510 -40.447 16.927 1.00   0.00 0 . 1
ATOM   5163 O O   . LYS . . 336 ? -10.333 -39.880 18.010 1.00   0.00 0 . 1
ATOM   5164 C CB  . LYS . . 336 ? -12.767 -40.304 15.824 1.00   0.00 0 . 1
ATOM   5165 C CG  . LYS . . 336 ? -13.699 -39.537 16.748 1.00   0.00 0 . 1
ATOM   5166 C CD  . LYS . . 336 ? -15.094 -40.141 16.759 1.00   0.00 0 . 1
ATOM   5167 C CE  . LYS . . 336 ? -15.090 -41.509 17.417 1.00   0.00 0 . 1
ATOM   5168 N NZ  . LYS . . 336 ? -14.583 -41.441 18.816 1.00   0.00 1 . 1
ATOM   5169 H H   . LYS . . 336 ? -10.308 -40.965 14.380 1.00   0.00 0 . 1
ATOM   5170 H HA  . LYS . . 336 ? -11.343 -38.711 16.002 1.00   0.00 0 . 1
ATOM   5171 H HB2 . LYS . . 336 ? -13.160 -40.274 14.808 1.00   0.00 0 . 1
ATOM   5172 H HB3 . LYS . . 336 ? -12.773 -41.358 16.100 1.00   0.00 0 . 1
ATOM   5173 H HG2 . LYS . . 336 ? -13.293 -39.543 17.760 1.00   0.00 0 . 1
ATOM   5174 H HG3 . LYS . . 336 ? -13.756 -38.497 16.425 1.00   0.00 0 . 1
ATOM   5175 H HD2 . LYS . . 336 ? -15.772 -39.480 17.299 1.00   0.00 0 . 1
ATOM   5176 H HD3 . LYS . . 336 ? -15.457 -40.232 15.735 1.00   0.00 0 . 1
ATOM   5177 H HE2 . LYS . . 336 ? -16.103 -41.913 17.417 1.00   0.00 0 . 1
ATOM   5178 H HE3 . LYS . . 336 ? -14.466 -42.189 16.837 1.00   0.00 0 . 1
ATOM   5179 H HZ1 . LYS . . 336 ? -13.630 -41.105 18.814 1.00   0.00 0 . 1
ATOM   5180 H HZ2 . LYS . . 336 ? -15.161 -40.811 19.354 1.00   0.00 0 . 1
ATOM   5181 H HZ3 . LYS . . 336 ? -14.615 -42.361 19.231 1.00   0.00 0 . 1
ATOM   5182 N N   . THR . . 337 ? -10.006 -41.647 16.648 1.00   0.00 0 . 1
ATOM   5183 C CA  . THR . . 337 ? -9.085 -42.343 17.537 1.00   0.00 0 . 1
ATOM   5184 C C   . THR . . 337 ? -7.638 -42.253 17.072 1.00   0.00 0 . 1
ATOM   5185 O O   . THR . . 337 ? -6.738 -42.083 17.900 1.00   0.00 0 . 1
ATOM   5186 C CB  . THR . . 337 ? -9.484 -43.816 17.671 1.00   0.00 0 . 1
ATOM   5187 C CG2 . THR . . 337 ? -10.724 -43.958 18.543 1.00   0.00 0 . 1
ATOM   5188 O OG1 . THR . . 337 ? -9.748 -44.362 16.372 1.00   0.00 0 . 1
ATOM   5189 H H   . THR . . 337 ? -10.259 -42.114 15.789 1.00   0.00 0 . 1
ATOM   5190 H HA  . THR . . 337 ? -9.152 -41.883 18.523 1.00   0.00 0 . 1
ATOM   5191 H HB  . THR . . 337 ? -8.662 -44.367 18.128 1.00   0.00 0 . 1
ATOM   5192 H HG1 . THR . . 337 ? -9.998 -45.285 16.458 1.00   0.00 0 . 1
ATOM   5193 H HG21 . THR . . 337 ? -10.991 -45.011 18.626 1.00   0.00 0 . 1
ATOM   5194 H HG22 . THR . . 337 ? -10.519 -43.557 19.535 1.00   0.00 0 . 1
ATOM   5195 H HG23 . THR . . 337 ? -11.550 -43.409 18.092 1.00   0.00 0 . 1
ATOM   5196 N N   . LYS . . 338 ? -7.391 -42.352 15.764 1.00   0.00 0 . 1
ATOM   5197 C CA  . LYS . . 338 ? -6.026 -42.285 15.253 1.00   0.00 0 . 1
ATOM   5198 C C   . LYS . . 338 ? -5.423 -40.890 15.346 1.00   0.00 0 . 1
ATOM   5199 O O   . LYS . . 338 ? -4.251 -40.724 14.990 1.00   0.00 0 . 1
ATOM   5200 C CB  . LYS . . 338 ? -5.974 -42.765 13.800 1.00   0.00 0 . 1
ATOM   5201 C CG  . LYS . . 338 ? -6.382 -41.714 12.779 1.00   0.00 0 . 1
ATOM   5202 C CD  . LYS . . 338 ? -5.462 -41.729 11.567 1.00   0.00 0 . 1
ATOM   5203 C CE  . LYS . . 338 ? -4.052 -41.305 11.946 1.00   0.00 0 . 1
ATOM   5204 N NZ  . LYS . . 338 ? -3.131 -41.299 10.777 1.00   0.00 1 . 1
ATOM   5205 H H   . LYS . . 338 ? -8.155 -42.476 15.114 1.00   0.00 0 . 1
ATOM   5206 H HA  . LYS . . 338 ? -5.411 -42.957 15.851 1.00   0.00 0 . 1
ATOM   5207 H HB2 . LYS . . 338 ? -4.968 -43.118 13.572 1.00   0.00 0 . 1
ATOM   5208 H HB3 . LYS . . 338 ? -6.608 -43.645 13.687 1.00   0.00 0 . 1
ATOM   5209 H HG2 . LYS . . 338 ? -7.408 -41.898 12.459 1.00   0.00 0 . 1
ATOM   5210 H HG3 . LYS . . 338 ? -6.354 -40.728 13.243 1.00   0.00 0 . 1
ATOM   5211 H HD2 . LYS . . 338 ? -5.439 -42.732 11.142 1.00   0.00 0 . 1
ATOM   5212 H HD3 . LYS . . 338 ? -5.853 -41.051 10.807 1.00   0.00 0 . 1
ATOM   5213 H HE2 . LYS . . 338 ? -4.079 -40.310 12.391 1.00   0.00 0 . 1
ATOM   5214 H HE3 . LYS . . 338 ? -3.665 -41.980 12.710 1.00   0.00 0 . 1
ATOM   5215 H HZ1 . LYS . . 338 ? -3.475 -40.654 10.081 1.00   0.00 0 . 1
ATOM   5216 H HZ2 . LYS . . 338 ? -2.210 -41.013 11.076 1.00   0.00 0 . 1
ATOM   5217 H HZ3 . LYS . . 338 ? -3.083 -42.228 10.381 1.00   0.00 0 . 1
ATOM   5218 N N   . ARG . . 339 ? -6.176 -39.892 15.803 1.00   0.00 0 . 1
ATOM   5219 C CA  . ARG . . 339 ? -5.658 -38.538 15.936 1.00   0.00 0 . 1
ATOM   5220 C C   . ARG . . 339 ? -6.261 -37.885 17.169 1.00   0.00 0 . 1
ATOM   5221 O O   . ARG . . 339 ? -7.430 -38.111 17.495 1.00   0.00 0 . 1
ATOM   5222 C CB  . ARG . . 339 ? -5.948 -37.703 14.680 1.00   0.00 0 . 1
ATOM   5223 C CG  . ARG . . 339 ? -5.342 -38.292 13.411 1.00   0.00 0 . 1
ATOM   5224 C CD  . ARG . . 339 ? -5.181 -37.248 12.319 1.00   0.00 0 . 1
ATOM   5225 N NE  . ARG . . 339 ? -4.382 -36.113 12.766 1.00   0.00 0 . 1
ATOM   5226 C CZ  . ARG . . 339 ? -3.891 -35.178 11.964 1.00   0.00 0 . 1
ATOM   5227 N NH1 . ARG . . 339 ? -4.074 -35.224 10.654 1.00   0.00 1 . 1
ATOM   5228 N NH2 . ARG . . 339 ? -3.197 -34.172 12.488 1.00   0.00 0 . 1
ATOM   5229 H H   . ARG . . 339 ? -7.135 -40.063 16.068 1.00   0.00 0 . 1
ATOM   5230 H HA  . ARG . . 339 ? -4.578 -38.595 16.070 1.00   0.00 0 . 1
ATOM   5231 H HB2 . ARG . . 339 ? -7.025 -37.601 14.554 1.00   0.00 0 . 1
ATOM   5232 H HB3 . ARG . . 339 ? -5.571 -36.690 14.825 1.00   0.00 0 . 1
ATOM   5233 H HG2 . ARG . . 339 ? -4.371 -38.729 13.641 1.00   0.00 0 . 1
ATOM   5234 H HG3 . ARG . . 339 ? -5.977 -39.101 13.048 1.00   0.00 0 . 1
ATOM   5235 H HD2 . ARG . . 339 ? -4.708 -37.704 11.448 1.00   0.00 0 . 1
ATOM   5236 H HD3 . ARG . . 339 ? -6.163 -36.897 12.003 1.00   0.00 0 . 1
ATOM   5237 H HE  . ARG . . 339 ? -4.211 -36.067 13.760 1.00   0.00 0 . 1
ATOM   5238 H HH11 . ARG . . 339 ? -4.597 -35.984 10.243 1.00   0.00 0 . 1
ATOM   5239 H HH12 . ARG . . 339 ? -3.689 -34.499 10.065 1.00   0.00 0 . 1
ATOM   5240 H HH21 . ARG . . 339 ? -3.050 -34.127 13.486 1.00   0.00 0 . 1
ATOM   5241 H HH22 . ARG . . 339 ? -2.819 -33.454 11.889 1.00   0.00 0 . 1
ATOM   5242 N N   . SER . . 340 ? -5.453 -37.077 17.853 1.00   0.00 0 . 1
ATOM   5243 C CA  . SER . . 340 ? -5.829 -36.469 19.129 1.00   0.00 0 . 1
ATOM   5244 C C   . SER . . 340 ? -6.715 -35.259 18.867 1.00   0.00 0 . 1
ATOM   5245 O O   . SER . . 340 ? -6.241 -34.135 18.687 1.00   0.00 0 . 1
ATOM   5246 C CB  . SER . . 340 ? -4.588 -36.083 19.924 1.00   0.00 0 . 1
ATOM   5247 O OG  . SER . . 340 ? -3.871 -35.045 19.276 1.00   0.00 0 . 1
ATOM   5248 H H   . SER . . 340 ? -4.534 -36.858 17.493 1.00   0.00 0 . 1
ATOM   5249 H HA  . SER . . 340 ? -6.398 -37.198 19.706 1.00   0.00 0 . 1
ATOM   5250 H HB2 . SER . . 340 ? -4.883 -35.753 20.921 1.00   0.00 0 . 1
ATOM   5251 H HB3 . SER . . 340 ? -3.943 -36.954 20.036 1.00   0.00 0 . 1
ATOM   5252 H HG  . SER . . 340 ? -4.490 -34.425 18.883 1.00   0.00 0 . 1
ATOM   5253 N N   . ILE . . 341 ? -8.024 -35.490 18.860 1.00   0.00 0 . 1
ATOM   5254 C CA  . ILE . . 341 ? -9.019 -34.442 18.670 1.00   0.00 0 . 1
ATOM   5255 C C   . ILE . . 341 ? -9.819 -34.342 19.963 1.00   0.00 0 . 1
ATOM   5256 O O   . ILE . . 341 ? -10.604 -35.243 20.287 1.00   0.00 0 . 1
ATOM   5257 C CB  . ILE . . 341 ? -9.931 -34.728 17.470 1.00   0.00 0 . 1
ATOM   5258 C CG1 . ILE . . 341 ? -9.094 -34.916 16.200 1.00   0.00 0 . 1
ATOM   5259 C CG2 . ILE . . 341 ? -10.947 -33.609 17.287 1.00   0.00 0 . 1
ATOM   5260 C CD1 . ILE . . 341 ? -9.881 -35.462 15.026 1.00   0.00 0 . 1
ATOM   5261 H H   . ILE . . 341 ? -8.372 -36.429 18.991 1.00   0.00 0 . 1
ATOM   5262 H HA  . ILE . . 341 ? -8.504 -33.496 18.502 1.00   0.00 0 . 1
ATOM   5263 H HB  . ILE . . 341 ? -10.472 -35.654 17.663 1.00   0.00 0 . 1
ATOM   5264 H HG12 . ILE . . 341 ? -8.642 -33.965 15.920 1.00   0.00 0 . 1
ATOM   5265 H HG13 . ILE . . 341 ? -8.256 -35.579 16.414 1.00   0.00 0 . 1
ATOM   5266 H HG21 . ILE . . 341 ? -11.584 -33.831 16.431 1.00   0.00 0 . 1
ATOM   5267 H HG22 . ILE . . 341 ? -11.562 -33.525 18.184 1.00   0.00 0 . 1
ATOM   5268 H HG23 . ILE . . 341 ? -10.426 -32.667 17.116 1.00   0.00 0 . 1
ATOM   5269 H HD11 . ILE . . 341 ? -9.221 -35.568 14.164 1.00   0.00 0 . 1
ATOM   5270 H HD12 . ILE . . 341 ? -10.296 -36.436 15.288 1.00   0.00 0 . 1
ATOM   5271 H HD13 . ILE . . 341 ? -10.691 -34.776 14.781 1.00   0.00 0 . 1
ATOM   5272 N N   . GLN . . 342 ? -9.621 -33.256 20.702 1.00   0.00 0 . 1
ATOM   5273 C CA  . GLN . . 342 ? -10.272 -33.059 21.990 1.00   0.00 0 . 1
ATOM   5274 C C   . GLN . . 342 ? -11.442 -32.094 21.842 1.00   0.00 0 . 1
ATOM   5275 O O   . GLN . . 342 ? -11.252 -30.933 21.465 1.00   0.00 0 . 1
ATOM   5276 C CB  . GLN . . 342 ? -9.281 -32.533 23.028 1.00   0.00 0 . 1
ATOM   5277 C CG  . GLN . . 342 ? -8.346 -33.588 23.588 1.00   0.00 0 . 1
ATOM   5278 C CD  . GLN . . 342 ? -7.563 -33.086 24.786 1.00   0.00 0 . 1
ATOM   5279 N NE2 . GLN . . 342 ? -7.561 -33.867 25.861 1.00   0.00 0 . 1
ATOM   5280 O OE1 . GLN . . 342 ? -6.975 -32.005 24.749 1.00   0.00 0 . 1
ATOM   5281 H H   . GLN . . 342 ? -9.001 -32.530 20.376 1.00   0.00 0 . 1
ATOM   5282 H HA  . GLN . . 342 ? -10.657 -34.019 22.334 1.00   0.00 0 . 1
ATOM   5283 H HB2 . GLN . . 342 ? -8.694 -31.726 22.591 1.00   0.00 0 . 1
ATOM   5284 H HB3 . GLN . . 342 ? -9.829 -32.065 23.846 1.00   0.00 0 . 1
ATOM   5285 H HG2 . GLN . . 342 ? -8.923 -34.467 23.875 1.00   0.00 0 . 1
ATOM   5286 H HG3 . GLN . . 342 ? -7.653 -33.908 22.811 1.00   0.00 0 . 1
ATOM   5287 H HE21 . GLN . . 342 ? -8.063 -34.743 25.851 1.00   0.00 0 . 1
ATOM   5288 H HE22 . GLN . . 342 ? -7.056 -33.584 26.689 1.00   0.00 0 . 1
ATOM   5289 N N   . PHE . . 343 ? -12.643 -32.577 22.139 1.00   0.00 0 . 1
ATOM   5290 C CA  . PHE . . 343 ? -13.816 -31.729 22.261 1.00   0.00 0 . 1
ATOM   5291 C C   . PHE . . 343 ? -14.006 -31.317 23.716 1.00   0.00 0 . 1
ATOM   5292 O O   . PHE . . 343 ? -13.510 -31.965 24.642 1.00   0.00 0 . 1
ATOM   5293 C CB  . PHE . . 343 ? -15.070 -32.448 21.761 1.00   0.00 0 . 1
ATOM   5294 C CG  . PHE . . 343 ? -15.198 -32.481 20.265 1.00   0.00 0 . 1
ATOM   5295 C CD1 . PHE . . 343 ? -14.341 -33.252 19.498 1.00   0.00 0 . 1
ATOM   5296 C CD2 . PHE . . 343 ? -16.184 -31.750 19.629 1.00   0.00 0 . 1
ATOM   5297 C CE1 . PHE . . 343 ? -14.462 -33.283 18.121 1.00   0.00 0 . 1
ATOM   5298 C CE2 . PHE . . 343 ? -16.308 -31.777 18.256 1.00   0.00 0 . 1
ATOM   5299 C CZ  . PHE . . 343 ? -15.447 -32.545 17.500 1.00   0.00 0 . 1
ATOM   5300 H H   . PHE . . 343 ? -12.766 -33.569 22.289 1.00   0.00 0 . 1
ATOM   5301 H HA  . PHE . . 343 ? -13.663 -30.832 21.660 1.00   0.00 0 . 1
ATOM   5302 H HB2 . PHE . . 343 ? -15.080 -33.467 22.146 1.00   0.00 0 . 1
ATOM   5303 H HB3 . PHE . . 343 ? -15.953 -31.974 22.189 1.00   0.00 0 . 1
ATOM   5304 H HD1 . PHE . . 343 ? -13.569 -33.838 19.974 1.00   0.00 0 . 1
ATOM   5305 H HD2 . PHE . . 343 ? -16.868 -31.148 20.209 1.00   0.00 0 . 1
ATOM   5306 H HE1 . PHE . . 343 ? -13.785 -33.885 17.533 1.00   0.00 0 . 1
ATOM   5307 H HE2 . PHE . . 343 ? -17.080 -31.198 17.772 1.00   0.00 0 . 1
ATOM   5308 H HZ  . PHE . . 343 ? -15.544 -32.568 16.425 1.00   0.00 0 . 1
ATOM   5309 N N   . VAL . . 344 ? -14.732 -30.215 23.908 1.00   0.00 0 . 1
ATOM   5310 C CA  . VAL . . 344 ? -15.078 -29.814 25.261 1.00   0.00 0 . 1
ATOM   5311 C C   . VAL . . 344 ? -15.985 -30.874 25.884 1.00   0.00 0 . 1
ATOM   5312 O O   . VAL . . 344 ? -16.679 -31.630 25.194 1.00   0.00 0 . 1
ATOM   5313 C CB  . VAL . . 344 ? -15.748 -28.432 25.277 1.00   0.00 0 . 1
ATOM   5314 C CG1 . VAL . . 344 ? -14.732 -27.352 24.948 1.00   0.00 0 . 1
ATOM   5315 C CG2 . VAL . . 344 ? -16.896 -28.398 24.286 1.00   0.00 0 . 1
ATOM   5316 H H   . VAL . . 344 ? -15.037 -29.667 23.116 1.00   0.00 0 . 1
ATOM   5317 H HA  . VAL . . 344 ? -14.161 -29.758 25.848 1.00   0.00 0 . 1
ATOM   5318 H HB  . VAL . . 344 ? -16.144 -28.247 26.276 1.00   0.00 0 . 1
ATOM   5319 H HG11 . VAL . . 344 ? -15.219 -26.377 24.963 1.00   0.00 0 . 1
ATOM   5320 H HG12 . VAL . . 344 ? -13.931 -27.369 25.687 1.00   0.00 0 . 1
ATOM   5321 H HG13 . VAL . . 344 ? -14.315 -27.534 23.958 1.00   0.00 0 . 1
ATOM   5322 H HG21 . VAL . . 344 ? -17.365 -27.413 24.306 1.00   0.00 0 . 1
ATOM   5323 H HG22 . VAL . . 344 ? -16.517 -28.600 23.284 1.00   0.00 0 . 1
ATOM   5324 H HG23 . VAL . . 344 ? -17.632 -29.155 24.556 1.00   0.00 0 . 1
ATOM   5325 N N   . ASP . . 345 ? -15.967 -30.929 27.217 1.00   0.00 0 . 1
ATOM   5326 C CA  . ASP . . 345 ? -16.742 -31.946 27.922 1.00   0.00 0 . 1
ATOM   5327 C C   . ASP . . 345 ? -18.240 -31.768 27.713 1.00   0.00 0 . 1
ATOM   5328 O O   . ASP . . 345 ? -18.997 -32.742 27.785 1.00   0.00 0 . 1
ATOM   5329 C CB  . ASP . . 345 ? -16.409 -31.912 29.415 1.00   0.00 0 . 1
ATOM   5330 C CG  . ASP . . 345 ? -14.939 -32.164 29.691 1.00   0.00 0 . 1
ATOM   5331 O OD1 . ASP . . 345 ? -14.400 -33.169 29.181 1.00   0.00 0 . 1
ATOM   5332 O OD2 . ASP . . 345 ? -14.320 -31.350 30.410 1.00   0.00 -1 . 1
ATOM   5333 H H   . ASP . . 345 ? -15.417 -30.265 27.743 1.00   0.00 0 . 1
ATOM   5334 H HA  . ASP . . 345 ? -16.457 -32.923 27.532 1.00   0.00 0 . 1
ATOM   5335 H HB2 . ASP . . 345 ? -16.695 -30.945 29.828 1.00   0.00 0 . 1
ATOM   5336 H HB3 . ASP . . 345 ? -17.009 -32.658 29.937 1.00   0.00 0 . 1
ATOM   5337 N N   . TRP . . 346 ? -18.685 -30.539 27.441 1.00   0.00 0 . 1
ATOM   5338 C CA  . TRP . . 346 ? -20.101 -30.200 27.370 1.00   0.00 0 . 1
ATOM   5339 C C   . TRP . . 346 ? -20.621 -30.131 25.935 1.00   0.00 0 . 1
ATOM   5340 O O   . TRP . . 346 ? -21.574 -29.393 25.658 1.00   0.00 0 . 1
ATOM   5341 C CB  . TRP . . 346 ? -20.348 -28.874 28.088 1.00   0.00 0 . 1
ATOM   5342 C CG  . TRP . . 346 ? -19.386 -27.798 27.673 1.00   0.00 0 . 1
ATOM   5343 C CD1 . TRP . . 346 ? -18.151 -27.552 28.203 1.00   0.00 0 . 1
ATOM   5344 C CD2 . TRP . . 346 ? -19.576 -26.833 26.633 1.00   0.00 0 . 1
ATOM   5345 C CE2 . TRP . . 346 ? -18.417 -26.031 26.591 1.00   0.00 0 . 1
ATOM   5346 C CE3 . TRP . . 346 ? -20.613 -26.566 25.733 1.00   0.00 0 . 1
ATOM   5347 N NE1 . TRP . . 346 ? -17.562 -26.491 27.558 1.00   0.00 0 . 1
ATOM   5348 C CZ2 . TRP . . 346 ? -18.266 -24.981 25.686 1.00   0.00 0 . 1
ATOM   5349 C CZ3 . TRP . . 346 ? -20.462 -25.525 24.836 1.00   0.00 0 . 1
ATOM   5350 C CH2 . TRP . . 346 ? -19.298 -24.747 24.818 1.00   0.00 0 . 1
ATOM   5351 H H   . TRP . . 346 ? -18.029 -29.790 27.274 1.00   0.00 0 . 1
ATOM   5352 H HA  . TRP . . 346 ? -20.659 -30.975 27.893 1.00   0.00 0 . 1
ATOM   5353 H HB2 . TRP . . 346 ? -21.368 -28.542 27.894 1.00   0.00 0 . 1
ATOM   5354 H HB3 . TRP . . 346 ? -20.278 -29.026 29.165 1.00   0.00 0 . 1
ATOM   5355 H HD1 . TRP . . 346 ? -17.779 -28.163 29.014 1.00   0.00 0 . 1
ATOM   5356 H HE1 . TRP . . 346 ? -16.641 -26.180 27.833 1.00   0.00 0 . 1
ATOM   5357 H HE3 . TRP . . 346 ? -21.509 -27.169 25.747 1.00   0.00 0 . 1
ATOM   5358 H HZ2 . TRP . . 346 ? -17.362 -24.391 25.688 1.00   0.00 0 . 1
ATOM   5359 H HZ3 . TRP . . 346 ? -21.250 -25.299 24.132 1.00   0.00 0 . 1
ATOM   5360 H HH2 . TRP . . 346 ? -19.226 -23.946 24.098 1.00   0.00 0 . 1
ATOM   5361 N N   . CYS . . 347 ? -20.025 -30.885 25.019 1.00   0.00 0 . 1
ATOM   5362 C CA  . CYS . . 347 ? -20.453 -30.890 23.629 1.00   0.00 0 . 1
ATOM   5363 C C   . CYS . . 347 ? -20.450 -32.312 23.093 1.00   0.00 0 . 1
ATOM   5364 O O   . CYS . . 347 ? -19.637 -33.140 23.522 1.00   0.00 0 . 1
ATOM   5365 C CB  . CYS . . 347 ? -19.548 -30.012 22.751 1.00   0.00 0 . 1
ATOM   5366 S SG  . CYS . . 347 ? -19.826 -28.243 22.939 1.00   0.00 0 . 1
ATOM   5367 H H   . CYS . . 347 ? -19.250 -31.479 25.280 1.00   0.00 0 . 1
ATOM   5368 H HA  . CYS . . 347 ? -21.470 -30.502 23.578 1.00   0.00 0 . 1
ATOM   5369 H HB2 . CYS . . 347 ? -18.505 -30.239 22.968 1.00   0.00 0 . 1
ATOM   5370 H HB3 . CYS . . 347 ? -19.681 -30.290 21.705 1.00   0.00 0 . 1
ATOM   5371 H HG  . CYS . . 347 ? -18.994 -27.573 22.136 1.00   0.00 0 . 1
ATOM   5372 N N   . PRO . . 348 ? -21.350 -32.624 22.159 1.00   0.00 0 . 1
ATOM   5373 C CA  . PRO . . 348 ? -21.337 -33.957 21.539 1.00   0.00 0 . 1
ATOM   5374 C C   . PRO . . 348 ? -20.122 -34.149 20.649 1.00   0.00 0 . 1
ATOM   5375 O O   . PRO . . 348 ? -20.049 -33.573 19.558 1.00   0.00 0 . 1
ATOM   5376 C CB  . PRO . . 348 ? -22.640 -33.983 20.723 1.00   0.00 0 . 1
ATOM   5377 C CG  . PRO . . 348 ? -23.460 -32.826 21.236 1.00   0.00 0 . 1
ATOM   5378 C CD  . PRO . . 348 ? -22.469 -31.800 21.679 1.00   0.00 0 . 1
ATOM   5379 H HA  . PRO . . 348 ? -21.363 -34.728 22.309 1.00   0.00 0 . 1
ATOM   5380 H HB2 . PRO . . 348 ? -22.410 -33.825 19.669 1.00   0.00 0 . 1
ATOM   5381 H HB3 . PRO . . 348 ? -23.170 -34.915 20.916 1.00   0.00 0 . 1
ATOM   5382 H HG2 . PRO . . 348 ? -24.061 -32.420 20.422 1.00   0.00 0 . 1
ATOM   5383 H HG3 . PRO . . 348 ? -24.050 -33.152 22.092 1.00   0.00 0 . 1
ATOM   5384 H HD2 . PRO . . 348 ? -22.143 -31.219 20.817 1.00   0.00 0 . 1
ATOM   5385 H HD3 . PRO . . 348 ? -22.884 -31.237 22.515 1.00   0.00 0 . 1
ATOM   5386 N N   . THR . . 349 ? -19.164 -34.958 21.096 1.00   0.00 0 . 1
ATOM   5387 C CA  . THR . . 349 ? -17.944 -35.191 20.331 1.00   0.00 0 . 1
ATOM   5388 C C   . THR . . 349 ? -18.265 -35.785 18.965 1.00   0.00 0 . 1
ATOM   5389 O O   . THR . . 349 ? -17.791 -36.875 18.626 1.00   0.00 0 . 1
[truncated: 8,945,139 more chars]
